# Supplementary material for: Exosomal gene-based predictive model and therapeutic target identification for Alzheimer’s disease: A bioinformatics analysis
Source: PLoS One. 2026 Jul 20;21(7):e0354014. doi: 10.1371/journal.pone.0354014 (PMC13384285; doi:10.1371/journal.pone.0354014)
Supplement: S5 File — Script for extracting DEG expression matrix. (TXT) [file pone.0354014.s006.txt]

id	GSM4103866_Control	GSM4103867_Control	GSM4103868_Control	GSM4103869_Control	GSM4103870_Control	GSM4103871_Control	GSM4103872_Control	GSM4103873_Control	GSM4103874_Control	GSM4103875_Control	GSM4103876_Control	GSM4103877_Control	GSM4103878_Control	GSM4103879_Control	GSM4103880_Control	GSM4103881_Control	GSM4103882_Control	GSM4103883_Control	GSM4103884_Control	GSM726117_Control	GSM726088_Control	GSM726100_Control	GSM726140_Control	GSM726109_Control	GSM726125_Control	GSM726134_Control	GSM726084_Control	GSM726139_Control	GSM726090_Control	GSM726102_Control	GSM726103_Control	GSM726099_Control	GSM726144_Control	GSM726086_Control	GSM726131_Control	GSM726089_Control	GSM726136_Control	GSM726121_Control	GSM726133_Control	GSM726085_Control	GSM726113_Control	GSM726130_Control	GSM726137_Control	GSM726105_Control	GSM726132_Control	GSM726124_Control	GSM726110_Control	GSM726097_Control	GSM726112_Control
DTNA	9.578805	8.735194	9.804884	10.330917	10.283104	11.7433963	9.0185608	10.64702084	10.7471781	8.997785	9.8439606	9.449273	10.065201	10.401554	10.5411329	9.265791	8.530463	9.206008	9.949625	7.949718	8.091109	10.673109	10.708706	10.109661	9.378843	10.401889	10.288115	9.918283	10.350511	10.315569	10.363942	9.26729	8.92738	9.154152	9.543612	10.570878	8.844472	8.978254	8.925487	8.479179	8.205201	9.796846	8.919863	11.043722	9.918283	9.786731	10.082868	9.493273	9.995096
SORBS1	9.244015	9.328762	8.991356	10.020968	9.085174	9.0210859	8.1273566	10.18005846	9.6577725	9.051146	9.3969285	9.454128	9.413604	9.042464	8.3949053	9.354652	8.339596	8.843778	9.379985	8.000039	8.397979	10.239985	10.279286	8.648518	8.669312	8.86196	8.705228	9.350009	9.350595	9.037757	8.889948	8.79145	8.769087	8.15503	8.521891	9.347668	8.912893	9.566538	9.750957	9.121465	8.730752	9.019754	8.589669	8.985622	8.567047	8.638907	9.425178	9.328014	9.306697
ITPKB	7.429345	6.569066	8.209599	8.929591	7.793323	7.2444498	8.0664505	9.03959164	10.0768633	7.556411	8.268896	7.479721	8.801145	8.891684	9.147867	7.804567	6.575295	8.424495	7.72184	6.368806	6.813819	8.743344	8.276641	8.821309	7.864021	7.237239	7.16761	7.995098	8.406594	8.100788	7.035326	7.965198	8.040091	6.379008	6.430096	8.03612	7.933196	8.038025	8.73555	8.234861	7.727684	8.473584	7.320721	7.488143	6.54612	7.09107	8.315428	8.404503	8.368672
SASH1	10.225825	8.572628	9.866051	10.133785	9.705579	8.079175	9.5672658	9.97339734	9.5786529	9.132316	8.0987037	9.213835	9.62881	10.654121	11.6543673	8.732886	8.500194	9.19991	9.568363	8.372515	9.05344	10.079551	9.295884	9.273995	9.393336	10.153741	9.553389	10.137813	9.859091	10.160626	9.206047	9.364455	7.688955	8.915443	8.912771	10.702693	9.192573	9.590941	9.081874	10.318341	9.045209	10.898748	9.338635	9.173372	9.15307	9.739955	9.298813	8.324113	7.688955
PFKFB3	10.580278	10.120911	9.967093	11.793409	10.981305	12.1820492	10.7744297	10.80420129	11.0773226	10.655261	10.9934714	10.720578	12.471209	11.174355	12.7959539	11.112185	10.105187	10.490555	10.864085	8.95973	9.732311	10.59997	10.861254	11.281327	10.229972	10.890137	10.881272	11.556178	11.084173	10.175981	9.16436	10.443374	10.498103	10.679902	9.771726	10.797519	10.237811	10.789939	11.030603	10.360131	9.830245	11.34527	10.3	11.358359	10.380798	9.936972	11.026618	10.797519	10.283232
GLIS3	7.665971	7.302893	8.01171	6.739225	8.388016	6.8800323	6.4212247	7.98800416	6.5206485	6.278555	6.2337526	6.204677	7.339799	6.411025	7.6873537	6.158793	6.736578	6.560229	6.940423	5.826621	5.613056	7.697048	8.02318	7.330877	6.358494	6.776393	6.649534	7.065119	6.999492	7.372687	7.025609	6.57643	6.558872	6.59911	6.297404	7.234039	6.44639	6.403864	6.514036	6.684934	6.342497	7.138608	6.788144	7.297495	6.541039	6.136193	7.193436	6.959019	7.235517
PALLD	7.692897	6.679948	8.243987	8.568841	8.199688	8.262449	7.55428	8.78570225	9.2392324	7.969548	8.158367	7.78704	8.183016	9.052117	8.9618834	7.475078	7.798326	9.131548	9.034273	6.635189	6.797445	9.549465	9.625484	8.14418	7.891306	8.576196	8.051729	8.654227	8.463386	9.18163	8.43206	8.205784	7.729356	6.985407	7.095486	8.478902	7.647507	8.606598	8.527698	7.672772	7.466651	8.775143	8.011699	8.013602	7.885952	7.936188	7.792239	8.135325	8.124304
GFAP	11.343393	8.948231	10.322054	12.606353	12.468463	11.3860168	10.8715613	13.0311122	13.0993935	10.333683	12.2984203	10.618074	10.774563	12.330438	10.9595198	11.925674	9.775893	11.085483	11.687942	7.140594	7.733065	12.52663	12.870985	12.047434	10.817781	11.583274	12.628286	11.552831	12.628286	10.622444	11.155617	11.315882	11.315882	10.370951	11.155617	12.263453	12.047434	11.284369	11.938034	8.456041	8.21784	11.888108	11.155617	11.426933	11.888108	11.618616	12.78654	12.096186	12.52663
TGFBR3	8.702815	7.387405	8.704126	9.616405	9.368275	7.9228466	8.7561815	8.90764425	10.2348002	8.35384	8.0877611	8.344806	8.149993	9.230466	9.4802739	7.673616	7.718232	8.715098	8.430798	6.646572	6.745604	9.276122	9.484356	8.271573	7.173897	8.352227	7.472417	9.198222	8.617058	8.443658	8.427192	8.1195	7.416237	7.312931	7.098983	9.155178	7.707732	8.532746	7.840792	8.664688	7.983371	8.551905	8.172223	8.53488	7.605731	7.88145	7.85207	8.608757	8.332024
NAV2	8.545266	7.821691	7.423819	8.153416	7.820424	8.0954586	7.7191008	7.58742094	8.2733932	8.039432	6.8764378	7.750464	7.684794	7.840971	8.8840769	8.2128	7.384601	7.121188	8.07465	6.963292	6.470919	8.562035	8.696325	7.853809	7.333401	7.013953	7.377029	8.110226	7.88454	7.259814	7.074814	7.937326	8.110226	6.937742	6.901962	7.896867	7.855195	7.89476	8.495447	7.896187	7.687039	7.955025	7.291139	7.092351	7.166992	7.112256	7.918371	8.200651	8.059827
YAP1	7.850389	5.777572	8.062192	8.273188	7.820123	9.1820528	7.1691967	8.3193794	9.6521972	8.062192	7.9129542	7.29829	8.083961	8.78987	8.9616703	6.541732	6.526175	8.115302	8.09809	6.03691	6.458021	8.600627	8.786921	7.089727	6.388685	8.519941	7.194727	8.227556	7.931274	8.134806	7.122953	7.617684	6.49578	6.725973	5.937086	8.294276	6.909976	8.008246	7.773261	7.046936	5.722863	8.517111	7.42421	8.115524	7.318686	7.446896	7.072736	7.268143	6.722014
ITGB5	7.951829	6.873223	7.417917	8.183136	8.73506	6.9693625	7.4574365	9.06788174	9.0666194	7.674767	7.1129728	7.62226	6.541835	8.712298	7.8719942	7.978108	7.381374	8.358707	7.735584	5.983997	6.555365	9.41301	9.328298	8.262805	7.712662	7.979134	7.392361	8.256952	8.125686	8.372143	7.663789	7.917757	7.541535	6.874317	6.607259	7.847459	7.084827	8.221628	8.525278	8.291803	7.351769	8.357634	7.471561	7.782912	7.003621	7.501108	7.709899	8.000004	8.03052
AFF1	8.240354	7.692179	7.954921	7.830864	8.731442	8.5848495	6.6408027	8.47376122	8.015668	7.150607	5.9203001	7.299236	7.703792	8.171299	8.6278103	6.977918	6.922279	7.532247	7.696763	7.313718	7.865207	8.345065	8.06355	6.695682	6.91241	7.934815	7.989606	7.750136	8.043817	8.524275	7.922519	7.911326	7.025025	7.29622	6.511392	8.088393	7.095506	7.352232	6.419797	7.109719	6.78053	7.680794	7.904666	7.215194	7.701591	7.866016	7.030242	8.096127	7.450147
TRIM8	9.940616	9.502168	9.358629	9.778529	10.392398	9.1312093	9.6171566	10.00361999	10.4347034	9.778529	9.216826	9.361409	8.964902	9.255722	10.6150942	9.175535	8.988508	9.541877	9.937014	8.825725	9.613297	9.920854	9.894092	10.157698	9.273481	8.746562	8.548748	9.601244	9.53582	10.523675	8.98753	9.990683	8.634105	9.026086	8.821321	9.163669	9.057618	9.618906	9.09056	10.396857	10.144746	9.876776	8.933395	9.432101	8.433534	9.156099	9.723292	9.686594	9.014467
CA10	8.109221	8.868224	8.177699	7.535177	8.301762	8.3771892	8.7089629	7.61150687	6.8955103	8.844633	9.4928368	9.511467	9.353314	7.683199	7.8744854	9.828327	9.800672	7.989351	8.55372	9.33351	7.789674	7.8019	7.52016	8.317119	7.962514	7.498958	8.507884	8.752673	7.95411	7.82563	7.694093	8.779266	9.926825	9.393244	8.126119	7.616162	10.144764	8.954483	8.079594	9.382901	8.879725	9.709031	8.827923	7.524696	8.930489	9.812585	8.77874	9.205529	7.866183
BBX	9.502749	8.811609	9.781113	8.449896	9.698653	8.0199208	8.0266892	9.17335595	9.3603963	7.986565	8.8338762	8.049505	8.501858	9.220866	8.7471599	8.152006	7.419089	8.801547	8.696779	8.050136	8.11678	9.37079	9.168458	9.07321	9.196669	8.958919	7.943685	9.258338	9.183281	8.762449	8.94757	8.518789	7.621591	7.773308	7.606555	9.096879	7.860477	9.198266	9.63154	8.488676	8.24416	8.346479	7.881624	8.738615	7.464661	8.728045	8.58725	7.633638	8.063914
KLF15	6.776641	6.427867	7.155728	7.911769	8.511475	7.6020579	8.07927	8.7772008	8.9839595	7.84727	8.3958255	6.901127	7.516946	9.766984	7.8846549	7.477477	6.679388	8.136485	7.922711	6.846085	7.125219	9.116054	9.326676	9.820589	8.375774	6.884988	6.761974	8.666174	8.002343	9.085688	8.099357	8.073527	7.547022	7.168177	6.330263	8.726256	7.655932	8.060989	7.968547	9.321311	8.765854	8.400458	7.469505	7.482719	6.456897	6.780742	6.980789	7.423802	7.468306
ZFP36L1	6.991272	6.574506	7.90117	8.263257	7.884686	10.2742532	7.8257044	8.05188187	9.8354229	8.75523	8.9581931	7.921183	10.005736	9.378599	10.9920326	7.529518	8.148463	8.149738	8.2197	6.441733	6.012111	9.530044	9.822348	7.744595	7.99023	8.953113	7.124393	8.146223	7.52155	8.515826	7.884592	7.706484	7.375063	6.86564	7.295036	8.308116	7.155768	8.965245	8.80527	7.793483	6.787472	8.520418	7.144127	8.07138	7.709529	7.955518	6.527982	7.527885	7.067822
TNPO1	7.820602	9.682286	9.214169	8.906975	7.901085	9.0506478	9.4423376	8.4312507	8.9788508	9.786026	10.5398002	9.707333	9.98638	9.002105	9.0967958	9.290836	9.148779	9.837953	10.020302	7.619922	8.148537	10.197673	9.663548	8.892701	9.080617	8.677572	8.136198	9.216031	9.027651	8.792655	8.970663	8.904945	8.78819	7.856492	8.117456	8.824962	9.136881	8.605193	8.932092	9.643567	9.773995	9.355389	9.279324	8.272508	8.591278	8.657908	8.98896	9.251087	9.341391
IDH3G	9.046597	9.652126	8.824756	7.608804	8.690992	8.5611851	8.8529891	6.83300366	8.4141839	8.67828	9.7560476	9.589615	8.838193	7.19798	8.4870673	8.866693	9.067297	8.414184	8.377755	8.946155	9.817501	7.361354	7.045702	8.281175	7.755827	8.101674	9.131712	8.321179	8.328112	8.55294	9.116821	7.534856	7.89957	9.623342	9.943295	8.513061	9.020525	7.423656	7.802011	7.250411	7.237277	8.235526	8.866389	8.869844	10.149281	8.556022	9.013292	8.71805	8.459856
PLSCR4	8.364688	7.034625	9.074853	9.886758	7.793677	9.5744721	9.0938744	8.10256989	10.9856047	10.004597	9.0122933	8.947146	9.731152	10.639102	9.0398185	8.59542	8.028678	9.701881	8.893208	6.96739	7.963603	9.38188	9.28502	7.685129	6.997914	10.024374	9.030914	9.406274	9.623244	9.012266	8.328691	8.519352	7.360889	8.621683	8.034157	10.522531	8.474032	7.392349	7.848436	7.528406	6.995552	9.260553	8.317425	10.018201	9.0818	8.710505	9.449985	8.349102	7.815391
CMBL	8.841807	10.025419	8.899093	8.857845	8.16676	7.4945075	9.3250055	9.36907536	8.6609608	8.761506	9.8958203	10.060165	8.138384	7.363505	8.7526304	9.766587	9.792058	9.120643	10.259315	8.989602	8.577021	9.498769	8.946078	9.224633	6.358993	9.665976	9.242107	8.950171	8.684956	9.863392	9.323712	9.253258	8.894313	9.166845	7.657729	9.475102	8.050207	7.525558	6.20544	8.312995	8.112075	9.672381	8.851287	9.843343	9.277401	9.513425	9.083225	8.718991	8.664343
ACACB	9.012041	7.365001	9.283301	8.538658	9.611624	5.2812425	9.2416865	9.81322458	8.9960866	7.557794	7.215064	8.101595	6.110263	9.381508	9.2720988	7.05569	6.608875	8.130485	9.044594	7.183704	6.864438	8.728993	8.605062	9.120562	8.01604	6.852462	7.473554	8.215087	8.104068	8.240451	7.013513	9.019143	7.958268	6.327013	6.316592	8.940134	8.640461	9.164957	8.680266	8.324651	7.60525	8.321583	7.840302	7.339854	6.869965	7.468088	8.227253	8.184643	8.41336
HVCN1	6.618935	5.104213	7.429704	5.921168	7.509174	4.4225907	6.1363651	7.42025185	8.436654	6.968909	6.7383981	6.162453	5.770443	7.929456	4.8224995	6.973126	6.373553	7.075525	7.683825	5.318155	5.229814	6.669949	7.012724	6.674898	5.421879	6.327611	5.916621	6.321364	6.524657	6.427611	6.929103	6.188148	5.903625	5.906874	5.644701	7.367157	6.18035	5.638317	7.276475	7.001719	6.82949	6.238736	7.203063	6.605668	5.892295	5.871955	6.200923	6.389681	6.775235
GAS2L1	9.179638	8.968033	8.221341	8.946882	8.957161	8.0742475	9.0443878	9.09622275	9.334799	8.887344	9.1187612	9.289062	7.704427	9.355077	9.5225093	9.326333	8.864161	8.365974	8.444231	8.276659	9.363123	9.149933	8.748925	8.175218	7.509845	7.284303	8.43786	8.788055	7.897722	10.134081	8.980974	9.203639	8.877365	8.021625	8.028851	8.244722	8.713963	8.102238	7.991208	9.469676	9.426181	9.049444	8.498843	8.451314	8.53662	8.110562	8.563087	8.609855	8.357995
MALAT1	11.651488	12.270792	11.554376	11.213962	12.08978	11.8200126	11.5942812	12.24219135	11.3649554	11.623657	8.8204848	11.948739	11.767379	10.434298	11.7908241	11.1132	9.4207	10.681349	12.431272	10.540699	11.206232	11.460153	11.686007	10.927651	11.709262	10.743462	11.335297	12.09321	12.158079	11.355945	11.715942	12.024893	12.055515	10.943272	10.8936	11.429494	11.635377	12.47271	12.233145	11.158438	11.859279	11.61357	11.406089	11.396032	10.120458	11.538392	10.610613	10.980317	11.077284
SST	7.384785	7.012094	6.323616	9.047056	5.120774	8.469538	9.8537899	6.32519558	9.9132257	9.500549	9.9474157	8.606707	9.535864	6.429609	8.5758983	9.294171	10.533143	8.858325	7.189707	9.3937	11.588507	5.188742	5.484959	5.845556	5.763174	11.821669	10.256607	7.588051	6.616915	6.787867	8.41506	10.387446	6.721958	10.744975	9.780417	8.981193	8.093745	5.379945	5.387849	5.437329	5.332014	6.696432	6.412529	9.384195	8.319733	11.082184	9.105358	7.357333	7.601219
RAP1GDS1	8.586079	9.685631	8.766688	7.572232	8.211686	8.0820515	8.8204243	7.82350985	7.7490435	8.621107	9.7177731	9.407088	9.582853	8.041456	8.0172503	9.497878	9.113326	8.594935	8.675967	9.955296	9.447426	7.901541	7.751452	8.143116	9.114314	9.575161	9.779433	8.302776	8.380712	8.550989	9.449958	8.037247	7.852023	9.373934	9.981977	8.676086	8.124011	8.181916	8.501146	7.819176	7.770618	7.96431	8.67338	8.881806	9.934546	8.936244	8.894689	7.582141	8.00552
NFIA	9.539891	8.279264	9.726987	9.499539	9.15048	8.2853161	9.1282429	9.73857601	10.6313778	8.506249	7.8172461	8.759988	8.123935	10.468447	9.4795772	8.43091	7.960425	9.918645	8.896165	7.129083	7.376133	10.134726	9.604302	8.62165	8.672004	9.303205	8.531989	9.755113	9.033024	9.583383	8.808481	8.793727	8.244915	8.516233	7.524907	9.270071	9.164409	9.88873	9.737829	8.581639	8.801452	9.846934	8.165175	8.588818	8.209902	9.473861	9.02143	8.274634	8.109516
CTDSP2	9.929511	9.092757	9.197276	9.647802	10.264377	9.6748603	8.7057508	10.73830826	9.9757042	8.919123	8.5621177	8.699463	8.639706	9.643968	9.6087023	8.910513	8.117114	8.95013	8.661012	8.465978	8.718718	10.330378	10.292484	9.374589	10.01222	8.784044	8.910014	9.146324	9.426631	9.5188	9.363894	9.764399	8.943262	7.9828	8.166816	9.419283	8.94485	9.770631	9.492336	10.077275	9.879516	9.5472	9.187225	8.586943	8.627851	8.511139	8.868716	9.221128	9.476592
KCNE4	4.441332	4.440083	5.371432	4.454507	7.424323	5.849009	4.5557611	5.83181373	4.517607	4.845814	4.4083572	5.175355	6.292233	4.458015	8.0206645	4.483795	4.529436	4.510825	5.152277	5.799652	4.636354	5.561958	4.897102	4.734494	4.484818	3.996536	4.795098	4.763913	4.979081	5.921692	5.474903	5.036445	4.885421	4.774633	5.41202	4.890164	4.576685	6.450769	5.9317	5.61253	4.401831	4.001898	4.907467	6.092732	5.511695	5.56217	5.952978	3.537035	4.822289
ERBB2IP	7.983013	7.630281	8.707622	8.305979	8.731219	8.4292387	9.0649089	9.06988613	10.1574917	8.532921	7.8115997	8.242949	8.667387	9.335898	9.742333	7.820104	6.807969	8.746176	8.093319	8.121885	9.380454	8.499323	8.978659	7.526723	9.211665	8.646888	8.521676	8.738959	7.685939	7.269752	8.107547	8.206972	8.39791	8.981699	8.781156	7.89324	7.746917	7.764645	8.876961	7.87122	7.636774	8.481279	7.923082	8.013112	9.245299	7.775023	8.009572	9.207368	8.39791
LPP	8.386188	7.217651	8.324593	8.811971	8.804367	8.6814717	8.3647016	8.76787447	9.8517681	8.704865	8.3846569	9.012075	7.629344	9.537163	8.7991976	7.575632	7.692338	8.608997	9.445198	6.707468	7.340451	9.662308	9.524602	9.291044	8.349453	7.82251	7.852528	9.225309	8.409426	8.90036	8.243902	8.68801	7.651648	7.402074	6.953088	8.810512	8.227959	9.164017	9.349913	9.280017	8.530799	8.856127	8.411951	8.057903	7.635769	8.300472	8.258191	8.634684	8.182047
TNS1	9.342847	7.607032	8.192331	7.101071	9.66562	6.8995519	7.4117035	9.87557678	9.0990695	6.962301	6.0353961	6.995274	6.42874	7.954595	7.9949791	7.738033	7.149115	8.301577	7.122013	6.977409	6.883461	9.275106	9.793541	8.459668	8.236821	6.758429	6.85884	8.025519	7.982485	8.207257	7.877771	7.151518	7.664983	6.165552	6.990797	7.64772	7.553108	8.52548	9.444048	9.128872	9.099215	7.570425	7.021347	7.201528	7.094092	7.314476	7.283504	7.631374	7.697175
ATP5B	11.407553	12.65376	11.500566	10.60491	10.786297	11.4254677	11.9646446	10.12457059	10.5874962	11.595156	12.7517401	13.20258	12.306321	10.268303	11.0409916	12.714406	12.260317	11.385489	11.964645	12.738442	12.650002	10.033859	9.751812	11.16624	10.536488	12.257115	12.344785	11.35601	11.338327	11.2476	12.367106	11.03962	11.759256	12.650002	12.509691	11.60007	12.367106	10.861428	10.273217	10.964561	11.03962	11.066196	12.592889	11.959517	12.072186	12.052907	11.887829	11.108691	11.323744
ID4	6.721384	6.634745	8.221516	8.950342	6.278781	6.2596751	8.6009947	8.14700237	9.7416316	8.32013	7.9033318	7.852773	7.098595	9.245291	7.6782465	7.226358	6.974139	9.192447	9.133507	7.044106	6.455733	7.713442	8.333878	7.18297	6.750404	9.144707	7.070593	8.316983	7.022963	7.045263	6.89008	7.613629	7.612535	6.860784	8.058485	7.681376	8.222113	7.709767	7.758125	6.827402	6.907508	8.433772	7.598047	8.388582	8.728949	8.743907	7.640515	8.549233	6.541772
ADAM33	7.895501	6.178003	7.0481	7.937655	7.755969	6.4674546	6.6503442	7.75488704	7.9650314	7.478059	5.6890557	6.824134	6.02833	7.870759	7.182865	7.200575	7.184159	6.560192	7.390454	6.629511	6.669531	8.318059	9.499301	8.576762	7.146515	6.907923	6.831007	7.17023	6.810579	7.550479	7.101407	7.82805	7.110657	7.821835	6.227399	7.612543	7.768176	8.513803	7.670601	8.405981	7.952158	6.110795	7.168403	7.589966	6.6009	5.860225	7.059363	6.514417	7.773983
DDR1	9.946439	8.345851	9.565862	9.219709	9.39316	8.9165273	8.7446485	10.4867457	10.6309942	8.358022	8.7375671	8.162681	8.924357	9.958675	9.8788874	8.483359	7.940915	9.54983	8.510495	7.725705	8.19701	9.968457	10.280283	10.019681	9.237638	9.035442	8.937859	9.754097	10.268119	9.130626	8.41397	8.631584	8.585167	8.398984	8.137732	9.493856	8.653367	9.480057	9.844042	8.849602	8.677436	9.472251	8.665171	9.334516	8.452108	8.728444	9.753001	8.769592	9.115692
BCL6	8.346358	8.519024	8.953416	9.65017	8.405953	11.5308633	9.5281987	9.32176613	9.8647863	8.957166	9.7803176	9.448375	10.925607	10.213982	10.9317763	9.304859	8.348651	8.844661	9.514525	7.828173	8.301807	10.351928	10.336344	9.488245	9.178515	8.358174	7.950406	9.235637	9.263476	9.996789	9.851846	9.270608	8.607062	8.095975	7.585407	9.465413	8.623624	8.761003	8.751194	10.100307	9.765419	9.661419	8.883729	8.832167	8.06457	8.091651	8.440548	9.072318	8.407771
PTTG1IP	10.453261	9.144445	10.604725	10.216746	11.22051	10.7317346	10.5174486	11.30128927	11.466314	10.247807	10.5051749	9.9041	10.351265	11.309924	10.6214395	10.113242	9.306139	10.781325	10.329598	8.757663	9.003763	11.09415	10.882934	11.012702	10.162154	10.856123	10.222726	10.903998	10.793453	10.667573	10.025704	10.600778	9.680172	9.969739	9.003763	10.907165	9.608634	10.382658	10.667573	10.396068	9.734159	10.385308	9.771492	10.737672	9.426161	10.124811	10.498214	10.30932	10.162154
CREBBP	8.668753	8.604001	8.801867	7.361119	6.554585	7.622669	8.1071003	8.06073968	8.1831643	8.11193	8.2243952	7.503174	7.199232	6.851573	8.1911627	8.291709	8.218158	7.323836	7.457719	7.514045	7.312069	9.147122	8.545732	7.134727	7.640561	7.40204	7.676787	7.685759	8.273226	8.471879	8.141902	7.846151	7.786892	6.891074	6.96979	7.524482	7.436292	7.531733	7.716313	8.367844	8.275188	8.458844	8.072887	7.005087	7.252543	7.593005	7.032015	7.737163	7.099622
SAMHD1	6.819622	7.308212	7.950578	8.352513	8.002649	7.7975319	7.7139996	9.38410962	7.9357983	7.531623	7.3380486	7.279543	7.305538	8.27645	8.2169869	7.329659	7.651299	7.793863	8.124149	7.43002	8.624517	6.743866	8.027762	8.346997	7.343392	7.642001	7.646966	8.154424	7.353374	8.368951	8.099009	8.563712	8.159115	7.379027	8.033572	7.796632	7.859909	7.818757	8.174111	8.045196	8.86155	7.720934	8.239694	8.109451	9.115484	7.539023	7.290459	9.080909	8.312338
MXI1	9.87938	9.222322	10.151473	8.926942	10.767795	8.1807616	9.5966022	10.54892462	10.3702355	8.671248	8.2920895	9.172433	8.313087	10.070747	9.6394955	8.395825	8.02658	9.181816	9.996554	10.501464	9.635494	10.931779	9.008892	8.753869	8.98458	9.642796	9.169712	9.172131	9.481217	10.240477	9.579988	9.617054	8.917469	9.419998	8.773711	10.064782	8.686741	9.276033	8.553418	9.030465	8.598497	9.099885	9.060175	8.78034	8.348243	9.707731	9.227	8.600316	8.885291
RFX4	7.750899	5.785796	7.099277	8.057514	8.313772	8.2531409	7.4376142	8.66446727	8.4998588	5.942511	6.9218699	6.182444	7.337276	8.28364	8.7123365	6.583066	5.730758	7.188987	7.570746	6.575658	6.836172	8.013261	9.033376	7.898613	7.679965	6.259941	6.528564	8.014651	7.111833	7.410113	7.003581	7.962269	6.918676	6.135915	6.501248	6.632302	7.53973	7.810831	7.623357	7.78074	7.377888	6.936916	7.18737	6.843113	6.358992	7.150655	6.987165	7.19691	7.710946
CEBPB	8.659766	8.819258	8.540542	10.067911	9.432857	11.6876691	9.964318	10.29351852	9.2744994	9.339027	10.705883	8.827496	10.813226	10.305161	10.9055461	8.965687	9.246005	9.044713	9.429305	7.274239	9.383014	9.883606	10.225825	9.64741	8.953042	8.955972	8.341753	9.69655	8.863483	10.351365	10.028675	9.491397	9.577483	8.762492	7.839591	9.636356	9.36313	8.569013	8.5067	10.816584	10.074733	9.912257	9.588372	9.389105	8.529856	8.644392	8.093238	9.957887	9.157475
CASP6	5.362774	5.529493	6.271281	6.233913	7.032823	6.1547474	6.160442	6.7278186	6.8356369	5.862109	6.754336	4.892676	6.069613	5.557122	7.2877746	5.399952	4.606243	5.859576	6.108342	5.882542	4.794154	6.495788	7.758332	5.40035	6.431549	6.105515	6.084478	6.274608	7.001233	5.293269	5.266406	6.302632	5.969042	5.196712	6.115307	6.601199	5.739167	6.180738	5.992782	7.573006	5.951223	6.121006	5.874966	6.643914	6.2045	6.083089	5.223124	5.68674	5.734538
ATP5C1	8.890553	10.418821	10.401493	9.630393	9.218022	9.3807918	10.2332263	9.50992528	9.5099253	9.644274	10.457869	10.083581	9.535617	8.363043	9.0663255	10.028242	10.44462	10.043965	11.143924	11.095477	10.770708	8.333341	7.66444	9.068186	10.016346	11.246403	10.787234	10.13126	9.922303	9.320226	9.654342	9.821051	9.377615	10.976067	11.402845	10.572603	9.288999	9.508755	9.865441	8.992603	8.161354	9.705984	9.099934	10.724312	11.310795	10.870267	9.76138	9.550639	9.499422
TBL1X	8.718985	6.947772	7.822758	8.597	8.190561	7.5210291	7.0973736	9.39223698	8.5636853	6.901932	7.1274273	7.099392	6.582576	8.985537	7.5357844	7.209248	7.090866	7.90085	6.861899	6.450361	6.822659	9.166827	9.303082	8.456661	7.445002	6.700373	6.775482	7.499456	7.68697	8.326585	7.518085	7.930103	7.742905	6.464684	6.318172	7.236118	6.872277	8.232659	8.343675	8.00251	7.879297	7.822869	6.904705	7.013959	6.617677	7.046675	7.648979	8.221631	7.91511
FAM63A	8.834453	7.182906	8.620553	8.152058	9.298697	7.0931583	7.8058558	9.47467333	8.8637922	7.497242	7.1799297	7.258324	7.156129	8.983468	9.3028807	8.075851	7.288892	8.982549	8.295694	7.224744	7.050398	9.336399	10.433099	8.644892	9.209726	7.567632	7.565069	7.731164	7.968962	8.60024	7.781233	8.236596	8.459683	6.795337	7.062508	7.891016	8.26458	9.87918	10.334163	9.504731	9.947998	8.725537	7.658317	7.641427	7.296226	7.368099	7.553754	8.90634	8.81646
MYO10	7.801681	6.869449	7.610669	8.976673	8.031317	7.6012794	8.0807006	9.32415384	8.9977466	8.370663	7.4610639	6.731762	7.073425	9.803064	8.8093803	6.973795	8.014711	8.351366	7.486106	7.050166	6.51887	9.352282	9.415469	9.100092	8.587117	9.04939	7.53618	9.632344	8.974599	9.16672	7.721334	9.074824	8.07407	7.006526	6.925994	8.225877	8.322598	10.496299	9.772716	8.017721	7.832302	9.419612	7.81466	8.146029	7.819376	8.974599	8.225877	8.063641	7.127008
GPHN	7.745962	8.463063	7.655261	6.990824	7.665993	7.3126422	8.1180662	6.02148733	6.8112358	8.169939	7.3731377	8.25477	8.252648	7.912734	7.1167665	7.584824	7.671596	7.533147	7.976577	8.005874	7.932471	6.528279	6.406768	7.685828	7.964278	7.425041	7.736837	7.738611	8.057099	6.956717	8.031384	7.463689	8.067017	8.154165	8.462914	7.839568	8.376657	6.840638	6.423217	6.835171	7.440105	7.567494	8.564319	7.113103	8.203016	7.78366	7.759684	7.258852	7.341926
ME3	7.724784	8.073768	7.605844	7.809011	7.818996	8.2933371	8.3563827	6.93231912	7.2274356	8.13254	7.6586077	8.264216	7.779368	6.705708	7.8878758	8.250662	7.734206	8.185202	7.973159	8.336382	8.353661	6.746959	6.748611	6.879973	6.967395	7.681695	8.665332	7.121413	7.09633	7.576966	8.499153	7.432145	7.856809	8.853533	9.036825	7.329137	8.302619	6.855221	6.711191	6.57348	7.25596	7.370271	8.475141	7.444321	9.280356	7.428184	7.625739	7.130412	7.64991
LIFR	8.548622	7.696394	9.343714	8.626269	8.745804	7.2000831	9.2624896	9.26177858	10.271597	8.621638	7.8550792	8.113595	7.903406	10.125538	8.2689825	7.676144	6.726286	8.718544	8.69367	7.82411	7.26231	8.606736	7.987603	7.197182	8.847495	8.702291	7.395193	8.7008	8.963141	8.434775	8.403542	8.001149	6.880133	7.166056	7.66762	9.379543	8.248926	8.220626	8.411651	7.60325	6.961107	9.395117	7.702213	8.27734	8.036615	8.689903	7.829487	7.580202	7.430287
PCYOX1L	7.563755	8.732868	8.297446	7.333269	7.10836	8.1343418	8.4622352	6.362819	7.2103573	8.623212	8.7182082	9.155983	9.149042	6.115096	7.4110122	8.663738	8.505574	7.874593	8.237973	8.237994	8.934903	7.17843	8.204807	7.380477	7.765569	8.589779	8.948426	7.856952	8.57171	7.563107	7.827505	7.554141	7.883203	7.298948	9.08699	8.215159	8.745923	7.008506	7.940495	6.046878	7.008808	6.729274	8.234759	7.616171	8.652963	8.051166	7.168808	7.235122	6.967582
TNFRSF1A	7.045685	6.275604	6.282999	9.099552	8.201486	7.9973929	6.6836781	8.11608079	7.2747318	6.40385	7.4215923	5.34557	7.883931	7.037223	7.9768818	6.776086	5.095881	6.496548	6.627012	4.978058	5.86367	8.976471	9.423864	8.643816	6.930993	6.516885	6.057021	7.237689	6.849703	8.507708	7.487523	7.374993	7.003259	5.854531	5.065682	7.685835	6.834501	7.136343	7.561643	8.254238	7.277711	7.714449	6.452304	7.112794	5.659362	6.359116	7.200096	7.454873	6.975601
MSI2	7.877214	6.75796	8.096986	8.038659	8.056563	7.557677	7.6019731	7.79023026	8.8229124	8.001923	7.1246827	8.147644	7.221105	8.348961	7.8791451	7.042536	6.934503	8.146352	7.475202	6.481296	7.025745	8.431907	8.185564	7.795198	7.142081	8.082473	7.192785	8.394459	8.055049	7.814924	7.035248	7.786373	6.603279	6.826922	6.327733	8.641466	7.159883	7.739818	7.443157	7.670117	7.319886	7.530482	6.619365	8.589696	7.406995	7.622356	7.533898	7.911812	7.331456
BAG3	8.259066	7.390962	8.199052	10.287712	9.561633	10.2430989	8.5197836	9.74146582	9.4331679	7.785662	11.4723455	8.490655	12.151559	11.054666	9.2473115	8.447815	8.366012	8.812565	8.778955	7.116518	7.779705	11.227638	11.028346	9.027927	7.599398	8.270406	8.317213	9.247252	8.721478	11.887459	11.198021	8.664927	7.958708	7.668858	7.385757	9.161468	7.886388	8.856265	8.191848	7.956834	7.120145	9.019427	8.268377	9.400778	8.290291	8.124835	8.171587	7.959686	7.941361
SAMD4A	6.965778	6.682254	6.556777	8.377406	7.33674	9.1265708	7.0930651	8.48441939	7.2029039	6.450297	7.2604302	7.093576	8.127888	8.040508	8.8253091	7.899776	6.848025	6.949496	6.986273	6.901957	7.48018	6.594666	6.723729	7.814129	8.444438	8.539755	7.791554	8.103942	6.830489	7.014152	6.69046	7.605899	6.982098	7.891909	7.246507	8.088899	7.926738	6.699802	6.876883	7.643276	7.746306	5.849672	7.770229	8.056559	6.598621	7.023691	7.102833	6.893643	6.73953
COL27A1	6.251249	6.47915	5.661581	6.556011	6.991583	7.4160347	6.4564723	7.49945704	7.2440325	6.343579	6.2080915	6.773064	5.749161	7.693213	7.1846418	6.578297	6.297588	6.422031	6.327029	5.702092	6.88703	7.592523	7.00565	7.279371	6.802368	5.982569	7.505204	8.234525	6.891317	6.274631	6.036405	7.607448	6.255141	6.393548	7.887921	6.968208	6.359436	6.562677	5.600402	7.118881	7.27211	7.824001	7.019275	6.63547	5.980493	7.874658	6.891317	6.163091	7.67618
CXCR4	5.605226	5.567963	5.534002	5.624286	6.565053	5.5998558	5.6481862	5.63460589	5.7874124	6.114299	5.6668953	5.57859	5.593629	5.637035	6.3199755	5.586444	8.520616	5.654452	5.656448	5.083641	5.153903	5.270667	4.656889	5.058414	5.844261	6.714801	5.988038	5.816009	5.761624	5.460239	5.930447	5.393133	5.04857	5.986612	5.935114	5.653713	5.058864	5.130743	4.903594	5.28323	5.065443	5.339066	5.243925	6.325374	5.264108	5.455906	5.52909	5.430129	4.809719
SEMA4C	8.964853	8.355873	8.597578	8.577535	8.629481	8.4600644	9.5819719	9.33771166	9.5763738	8.805715	8.1795882	8.052009	9.068488	9.678343	8.3046046	8.041241	7.077269	8.870309	8.150523	9.237281	8.407893	8.339428	9.225496	9.813777	9.285408	8.401057	8.569321	9.156753	9.107736	8.833768	8.246926	8.901913	8.178676	8.818943	8.951936	7.869042	8.221613	8.999905	10.055225	8.666548	10.842563	8.989556	6.906104	8.674762	8.324712	8.677392	8.390771	8.375866	9.430471
NME1	9.857625	10.154544	9.259642	9.494185	9.142031	9.6479533	10.0188598	8.71649698	8.2703535	9.480864	10.0105101	10.247056	9.250393	7.324557	9.4042075	10.160801	10.105642	10.01886	10.11928	10.881635	11.069802	8.435424	8.264896	9.164622	8.53232	10.20362	11.014214	9.092693	9.015061	8.815914	9.918377	8.854716	9.491885	10.769556	11.194665	9.271893	9.327023	8.333265	8.215242	9.174567	8.417099	8.998282	10.18129	9.962215	11.162558	9.91591	9.607116	9.554015	9.079993
NOTCH2	8.321997	6.720389	8.599063	8.674237	8.552417	7.6136607	7.487378	8.71934409	9.6653868	8.029182	7.2696187	7.168323	7.406941	9.47285	8.3376069	6.901817	7.767812	8.505999	7.469428	7.608526	7.183632	7.858533	6.913111	8.179895	6.975107	8.660806	8.245397	9.170928	8.896504	7.835708	6.597587	7.74337	7.626209	8.051402	8.237988	8.984082	8.290748	7.62095	7.541603	7.204415	6.083586	9.097874	8.809362	9.568834	8.15042	8.794881	8.811991	8.369502	7.756567
MKNK2	9.721818	9.185682	9.331011	9.799862	10.875672	9.4144779	9.5068574	11.05778323	9.8625735	8.945008	10.2686848	8.857741	11.358725	12.434978	9.3177524	9.312851	7.911218	8.677876	8.948049	8.367127	8.536887	11.967888	11.824567	10.21009	9.889841	8.473193	8.553635	9.275891	9.090739	11.557218	10.994927	9.994231	9.971978	8.189043	8.028276	9.102253	9.303423	9.834446	9.956658	10.405845	10.614861	9.643449	9.273773	8.494896	8.556285	8.181675	8.271568	9.645387	9.304473
DDIT4	10.968511	8.562024	9.672288	8.304226	11.207585	9.6729362	9.845823	10.95265787	9.6351421	9.104056	8.4427974	8.724387	9.116395	11.055114	10.7073054	8.023969	7.49058	8.957871	11.323538	7.467692	8.166705	10.811735	10.459267	10.686479	9.745954	8.296581	7.613704	10.153981	9.836658	11.491079	10.990124	9.045154	8.79566	8.120455	7.676512	10.372225	9.12348	10.163358	10.32731	10.277015	9.358582	9.280297	8.801091	8.651981	7.694373	8.689384	8.376647	8.936992	8.541681
DNAJC1	8.498743	7.297552	8.073735	8.459922	9.039919	8.8536982	7.9092227	9.69951753	9.1331375	7.832986	7.2520211	7.24009	7.553579	8.820739	7.7106807	7.373498	7.290959	8.402471	7.940413	8.245467	6.879273	8.177899	8.212756	8.129337	8.304275	9.092482	8.223359	8.800449	8.350701	7.783937	8.843416	8.131904	7.874336	7.680467	9.093859	7.519913	8.143696	8.363836	7.958067	7.019196	7.407381	7.774389	8.046117	8.522943	8.739198	8.495494	9.133081	7.386561	7.880876
QKI	10.173889	8.727345	9.825017	10.173207	9.954878	7.9733461	8.5413949	10.18234301	9.3161648	8.928871	7.7598563	8.113827	9.233719	9.307512	8.6596769	8.793921	8.859177	9.68312	8.892169	8.239247	8.129162	9.311224	10.115899	9.640913	11.088791	10.216617	8.83364	9.303716	10.273655	9.811633	9.804008	9.42104	7.757151	8.828584	9.010078	9.802376	8.249148	9.741258	9.666021	9.454007	8.667678	8.987988	8.938541	9.779927	8.320487	9.230294	9.20637	8.083196	8.199842
GJA1	11.082944	9.533934	12.14203	12.465022	10.260162	9.9812216	12.1602441	11.86110847	13.9394663	13.092933	11.9592135	11.199029	11.825282	13.359695	12.0770451	10.246897	10.309353	12.719213	12.450809	10.21544	11.010012	12.573164	11.652126	10.389259	9.280046	12.987504	11.667473	12.21995	11.884148	12.03929	11.613592	11.151733	10.414861	10.897725	10.655422	12.67406	11.04468	10.690394	9.96366	9.411362	7.05177	12.751859	11.715078	13.244894	12.076946	12.395879	11.903015	10.834041	10.546211
AP3M2	7.779091	9.734838	8.913425	7.815901	8.365794	8.8152683	9.1687284	8.44401194	7.2520197	9.273338	9.9489625	9.709514	9.711171	7.974127	8.3129165	9.785847	9.660658	9.057855	9.302256	9.827234	9.311267	7.745128	8.127349	7.875312	8.45924	8.373	9.627328	8.221927	8.7206	7.726345	9.345018	8.405016	10.086592	9.447935	9.437715	8.488897	10.144357	8.039231	8.039231	7.741238	8.971861	8.499186	10.484779	8.343429	10.139077	9.054494	9.265754	8.962786	9.361224
KANK1	8.025191	7.358315	8.50729	8.189082	8.127422	7.1308871	7.8819827	8.6978784	8.9324658	8.196889	6.2021141	7.222417	7.088633	9.417337	8.3597348	7.220066	6.965032	8.386906	7.850658	6.398181	6.696472	8.549461	8.38221	7.653591	8.256968	7.530811	7.227712	8.544908	8.417003	8.276775	7.669857	8.252941	7.360472	7.015983	6.060948	8.519208	7.570152	8.838797	8.653797	8.694049	7.917583	8.199712	7.149992	8.177126	6.761981	7.046098	7.574326	7.575057	7.545764
MAFF	6.870062	5.890451	6.952607	8.358072	8.525495	10.3621329	8.2123991	8.92009831	8.1124545	7.587966	8.7637032	7.075803	10.154886	8.263363	10.2131754	7.503516	7.252935	7.111403	8.649198	6.646458	6.375039	8.061795	9.323804	8.339624	7.744924	6.493756	6.602585	6.874496	7.039289	7.955054	7.450274	7.039826	7.269345	6.828911	6.715223	7.147423	7.010048	9.412535	10.256813	10.284496	10.981334	6.805058	6.994296	6.687041	6.177894	6.382165	6.786459	7.646065	8.041983
C9orf64	8.064146	7.937037	8.681272	9.218605	8.508461	8.1437777	8.3602008	7.98236658	9.2392565	7.691359	8.8225038	8.069107	7.964345	9.723357	9.2740427	7.877031	8.436377	7.427553	8.101468	8.550161	8.422187	8.45741	7.406472	9.538714	7.344973	7.976798	9.446426	8.877509	9.064254	9.46745	9.823459	8.053509	8.425766	8.186907	8.465104	9.246236	8.885869	7.24521	7.597421	9.1413	6.288478	7.924368	8.314621	8.828811	8.771983	8.202106	9.031605	8.694514	9.485072
SRGAP1	7.20367	5.664522	6.949693	7.127495	8.096573	7.5375143	5.643475	7.30309849	7.6838493	6.289724	7.1586037	6.15185	6.992897	7.480172	8.0709871	6.474027	5.970292	6.741883	6.205006	6.268879	5.131441	8.527138	7.936702	6.834316	6.232734	6.50438	6.605776	6.5446	6.619905	7.578446	6.848911	7.668079	6.124793	5.491028	5.835082	6.873349	6.744828	7.495935	7.268027	7.301697	6.422705	6.933086	6.280689	6.484465	6.131371	6.447401	6.566497	6.728776	7.002511
GRAMD3	9.210624	7.680437	10.183363	8.966149	8.691738	6.9480806	8.5602145	8.99448541	10.7976053	9.150613	8.1346523	8.409219	8.098937	10.048712	9.6251361	7.630369	7.671394	9.203512	8.883268	6.214877	7.041688	9.716128	9.053964	8.522494	7.34819	8.820808	8.353359	9.235111	9.393679	9.763559	8.489545	8.980142	8.080563	7.78707	6.843159	9.581275	8.636102	8.008824	7.795166	7.894227	6.905547	9.464955	8.303174	9.162061	8.192753	8.168093	8.74517	8.267004	8.162044
PLOD2	7.402806	8.276907	7.970043	7.951691	7.034472	9.8473541	8.3775945	8.19542925	9.0169716	7.775759	8.9811436	7.700979	9.36834	8.272066	10.0285967	7.570118	6.94947	8.009364	8.627751	5.921912	6.637314	8.523799	7.905697	9.441323	7.28227	8.267495	7.391566	8.54588	8.149953	8.428672	7.508297	7.880514	7.247345	6.966024	6.368327	8.538258	7.298967	8.520677	7.900139	8.695181	7.118992	8.681375	7.636984	8.575473	7.07676	8.051944	7.763559	7.345663	6.762207
CD200	8.416061	9.325451	8.772309	7.863196	7.539532	8.8970724	9.0233231	7.32889392	7.2195097	9.110468	9.6775525	9.328563	9.419304	6.849027	8.2375035	9.066673	9.509307	8.80359	9.274369	9.834631	9.143888	8.313577	11.341982	9.094355	8.097743	7.923155	8.108187	8.195537	8.039711	8.62077	8.286169	7.909051	7.739921	9.095874	8.698112	7.85567	7.561352	8.806333	9.020191	7.997522	10.281828	7.513178	7.996806	7.712897	8.569844	8.375226	8.118582	7.89045	7.898484
CD44	6.424604	5.204271	5.836357	5.516091	6.420058	7.8829781	5.8042063	6.71114362	6.3970997	5.689061	7.0792048	5.188429	6.605896	6.934957	7.0548649	6.533313	6.379577	5.395446	6.099749	4.69725	5.081811	6.463849	6.918639	6.787315	6.204611	7.055796	6.775012	6.335665	6.892765	5.433429	6.316712	5.699328	6.249792	5.911308	6.414703	6.800245	5.770244	5.195944	5.558924	5.266223	4.693447	6.09705	6.110486	6.71396	6.195097	6.185193	7.411555	6.733695	6.860872
MLLT11	11.108598	13.075187	11.76983	10.830097	11.110726	12.3609325	12.4921287	10.49956863	10.5733985	12.55287	13.4046837	13.653438	13.33526	10.392929	12.0482455	13.736708	13.268558	12.241575	12.98056	13.930177	13.413083	10.5438	10.579875	10.666066	10.994896	12.545552	13.383318	11.257135	11.147288	11.737263	12.843586	12.009263	12.767302	13.5004	13.748332	11.781842	12.6278	10.648214	10.501445	11.172445	11.366621	11.665331	12.687483	12.039906	13.801354	12.681267	12.559385	12.145979	11.986877
TPD52L1	8.711148	7.647266	9.796856	10.077171	8.935411	8.9554237	9.3464077	8.64942429	9.6667449	9.110416	9.498429	8.607848	9.249874	10.46831	10.3987769	8.801742	8.20115	9.834611	8.960556	8.702587	9.230685	8.123712	8.021429	9.157991	7.297015	9.280172	8.347978	9.715044	8.963911	9.745932	9.412011	9.599017	8.204938	9.118822	8.216131	10.543773	8.051518	7.528742	7.159128	9.258871	8.299853	9.487445	8.143317	9.882161	8.891335	9.264797	8.502445	8.796434	8.454302
RIN2	8.652928	7.682409	8.609301	9.346165	8.534301	6.7562143	8.7941035	9.17428044	9.9390039	8.30412	7.2489442	8.065563	6.815671	9.693541	9.207705	8.098319	7.635557	8.850682	8.557419	6.777906	7.422059	9.532027	9.631255	8.210643	8.711123	7.651637	7.312927	8.99856	9.201946	8.516045	8.113818	8.603105	7.823115	7.656674	7.088933	8.283698	7.813676	8.954131	8.691418	9.597401	9.446313	8.753614	7.744102	7.651637	6.964353	7.791268	8.45492	8.267875	8.556957
HIF3A	6.544673	5.886077	6.954647	7.431762	7.755559	6.1408335	6.2659365	7.38648261	7.0954499	6.107385	5.8688484	5.636323	5.527948	7.580687	7.0791054	6.307358	6.076719	6.632712	6.697084	6.319265	6.189536	7.096784	7.205547	7.122953	7.122953	6.30308	6.161284	6.531563	6.826319	6.970945	6.723665	6.565522	6.844854	6.604771	5.848106	6.523094	6.900593	6.702347	7.48788	7.469542	7.445424	6.515048	6.768098	6.517202	5.98955	6.515712	6.227856	6.450413	6.333804
TOB1	8.818893	9.549369	10.219818	9.316358	9.537583	8.7890631	9.575095	9.1711498	10.8748681	9.147434	8.8878843	9.189129	11.012227	11.825428	9.0785224	8.734943	9.262854	8.843706	9.66058	7.682309	8.341817	11.171133	11.27365	9.140947	9.350414	8.209484	8.754762	9.557106	9.833214	9.981216	8.960354	9.125434	8.750533	8.206124	8.455506	9.640757	8.654216	10.64105	10.68552	9.325745	9.416465	8.965146	8.253967	9.432111	8.44275	8.452061	9.50151	9.120488	9.510086
NFKBIA	9.255508	8.182811	8.965983	9.053225	10.095507	12.2951551	10.2406534	9.49648473	9.3823094	9.12042	8.4156423	8.878066	9.847841	9.167327	11.3272743	8.688028	8.506652	8.32992	8.982104	8.072357	7.799431	9.527907	9.524456	9.368138	9.214136	7.727184	7.678102	9.731048	9.521131	8.906026	8.81613	9.30413	8.771422	8.043276	7.730072	9.316313	9.114632	9.845401	9.953253	10.947636	10.663352	9.015843	8.847531	8.309239	7.404226	8.619329	8.570789	9.390903	9.021506
ADCYAP1	5.785889	7.464259	5.598225	5.905001	4.170289	6.1057016	4.1979091	4.16680763	4.1908367	6.56339	6.9771896	7.368712	8.028578	4.21723	4.5720089	7.247695	6.086471	5.435754	7.188491	11.380514	7.387058	4.992692	4.11241	4.291314	4.703782	6.049447	5.903785	6.074852	5.474547	4.933326	6.137951	5.207555	6.439147	8.263353	7.391412	5.243385	5.301054	5.217195	5.300779	5.028786	5.069998	5.095446	5.55294	5.271414	6.558837	5.793571	4.809914	5.176409	4.881857
SLC35B1	8.102122	8.354735	8.338366	7.864047	7.623741	9.2126685	8.5446989	7.32952204	8.2432171	8.697317	9.0366382	9.284975	9.623119	7.668002	8.4890238	9.033714	8.432401	8.42324	8.315081	8.581534	9.015623	8.08369	7.275469	8.210499	7.748252	8.521786	9.246909	8.072879	8.304162	8.338992	8.375259	7.344375	7.582452	9.639242	9.603345	8.383621	7.657674	6.990383	7.039377	6.798121	7.022444	7.609956	8.263417	8.775695	9.275411	8.667674	8.641759	7.657674	7.604412
SALL3	7.353274	6.401694	7.263254	8.055087	7.852887	7.3492834	7.1498614	8.41464959	8.1547401	7.565732	6.9591388	6.287861	6.671371	8.570452	7.5980319	6.48953	7.697811	7.644207	7.16561	6.887849	7.328471	8.338175	9.354886	8.20324	8.188421	7.02398	6.816308	7.997709	7.117907	8.524596	7.279157	7.203026	7.552689	7.17419	7.222832	6.593443	7.02905	8.188421	8.337554	8.374016	8.605524	8.137566	7.226716	7.035003	7.273611	7.250549	6.760762	7.914761	7.484603
SLC25A4	9.905264	10.634103	9.267138	8.884015	9.273381	9.0881432	9.6919543	8.41822599	8.2865213	9.152322	9.9625154	10.529731	9.64063	7.946465	9.0573906	10.176929	9.712591	9.157641	9.587985	11.005781	10.526274	8.123825	7.91905	8.943361	9.09852	9.881928	10.436428	9.151986	9.273032	9.326784	9.934899	9.005086	8.966405	10.627013	10.680918	9.584338	8.558349	8.655247	8.89001	8.518737	7.89243	8.9396	9.028499	9.90235	10.544155	9.508713	9.591196	8.757332	8.508834
UNG	8.37032	7.9568	8.441802	6.186859	8.324101	7.6966508	8.0865049	7.67616302	7.2594003	7.502619	7.9831229	7.597365	7.897788	7.695248	8.0937166	8.30173	6.185173	8.005712	8.267407	6.782557	6.812884	7.597206	7.692827	7.714979	7.018458	7.022194	6.811045	7.396823	7.324435	8.31916	7.21123	7.811484	6.840186	6.553145	6.129421	8.317092	7.629557	6.89265	6.963637	7.642556	6.621508	7.849476	7.150862	7.797971	6.856151	7.258675	7.143743	7.362322	7.489727
CLDN15	6.676489	5.270535	5.97103	6.528694	7.113945	6.3475457	5.6803273	7.36088377	7.1294107	6.033837	5.3318265	5.47581	5.925539	7.241342	6.7254228	5.962656	6.617664	5.801156	5.433827	5.99947	5.672954	8.220482	8.210422	6.851425	7.269845	6.376949	6.212775	5.708252	5.788587	7.6263	7.740777	6.996748	6.273767	5.233369	6.008335	5.728036	5.591004	6.363988	7.007329	6.777927	7.504837	6.417399	6.022547	5.811838	5.597265	5.907873	5.709431	5.867248	6.27176
CEBPD	9.423868	9.88838	9.590201	9.055888	9.821079	10.5484709	10.3094904	8.49527806	9.5160327	11.020102	11.3541138	10.087441	11.318008	9.306524	9.5160327	10.521607	10.30949	10.466822	10.996949	8.300554	8.77227	10.929716	10.698297	9.547757	9.587573	8.972091	8.351865	10.387141	10.211741	10.452862	9.792012	9.818823	9.915101	9.076285	8.245498	10.150599	9.511211	10.620314	10.731822	10.342456	10.026817	9.876398	9.196292	9.133003	7.70597	9.169468	8.936133	9.569099	9.181074
ACOT7	9.159566	9.938575	8.880376	9.228029	8.66559	9.6615334	10.0432172	7.88535899	8.3577813	9.458471	10.1779122	9.483423	9.592661	7.74243	9.1853596	9.78815	9.492733	9.89095	9.380292	10.068977	9.665926	8.070905	8.272955	7.85742	8.764825	8.677796	10.243314	7.99489	8.432136	9.363872	10.38612	8.239186	9.374618	10.04224	10.254436	8.156084	9.941525	8.628808	8.763321	8.130629	9.341042	8.584488	10.149409	8.29191	10.399173	8.831332	9.531055	8.774619	9.132235
PMP2	8.597516	9.035119	10.278418	11.677177	7.681896	10.7956405	9.9774307	10.67515521	11.0087165	9.136987	10.7600345	8.525525	10.778458	10.400502	7.5402361	9.916015	9.598608	11.544685	10.582935	7.727364	8.398557	11.006566	10.742126	10.648582	9.74285	11.214482	10.317146	10.704481	11.149404	9.68794	8.54642	9.51535	9.21897	9.787867	9.325736	10.58958	10.216454	10.683287	10.283286	8.002337	7.348104	10.907235	10.249564	10.515339	9.859834	10.784309	11.170323	10.283286	10.399403
ATP6V1E1	10.718547	11.633857	11.411462	10.727009	10.568385	11.257993	11.786218	9.78862594	9.6221317	11.102951	11.7973529	11.941597	11.596658	9.306066	11.1154568	11.934595	11.694698	11.775309	11.873211	12.292007	12.41132	9.448907	9.196516	10.563621	10.858805	11.507518	11.923654	10.421382	10.71467	9.885475	11.273095	10.26197	11.131681	12.282656	12.468687	11.023763	11.985809	9.243448	9.659511	9.600367	10.476987	10.297834	12.174551	11.25326	12.355869	11.368655	11.568058	10.90777	11.265914
INA	10.717248	12.583679	10.56665	8.997183	10.355865	9.9760491	10.4148427	8.62472378	8.4490235	10.457527	11.0572127	12.859647	11.15028	8.369766	9.5465085	12.452348	10.827444	9.396431	10.936731	12.652049	12.046358	8.646425	7.552441	8.802783	8.840167	10.733023	11.160732	9.931246	9.543568	10.239904	11.289507	10.879857	11.185116	11.614865	11.866169	10.1289	11.264437	8.663673	8.080324	9.747692	10.018818	10.5166	11.444379	10.480421	11.868561	11.308325	10.906939	10.707184	10.80283
GRIN1	9.033759	8.82917	7.350063	8.95951	8.667848	8.5073392	8.4572923	8.04495618	7.9760981	8.206797	8.5288209	8.185919	7.900992	7.430931	8.0946604	8.387701	8.572095	8.528821	7.618946	8.097134	8.638725	7.633306	7.428214	8.198651	8.19616	8.206587	8.010649	8.19616	7.814397	8.422013	7.970024	7.812562	8.606787	8.263155	7.97382	7.737847	9.089524	8.544641	7.418532	8.529269	9.180201	8.436603	8.484649	8.047564	8.289865	7.953356	7.669721	8.791148	8.963831
SOX9	9.374388	7.816251	9.776422	10.151586	8.67339	8.1805401	10.0017227	9.22436635	11.3644893	9.81266	9.4241035	9.274322	9.868295	10.782285	9.9363709	9.021511	7.307689	9.206741	9.464038	7.387917	8.664142	10.189542	8.574585	9.375438	7.688009	9.552192	9.362564	9.993184	10.360829	10.434437	8.866956	8.899465	7.909037	9.124008	8.733968	10.482044	9.360101	8.521466	7.708634	7.128525	6.179346	10.02255	9.207778	10.60335	9.367176	9.337434	9.556682	8.264822	8.705303
KIF5B	9.227934	9.50752	9.639214	9.100316	8.996044	9.1023542	9.1571982	10.86807065	9.5731861	8.648219	8.1264553	8.789271	8.764112	9.827575	9.7285729	8.761262	8.43311	10.503918	9.212625	8.976713	9.083918	9.826028	10.466753	8.623535	10.382349	10.143253	9.114948	9.60245	9.1042	9.623794	10.076367	9.552739	8.712126	8.492172	8.634852	9.519876	8.529774	10.960205	11.037099	8.998236	10.606114	8.799818	8.38474	9.25451	8.730907	9.209091	8.625407	8.732974	10.296688
SLC39A12	7.781963	5.281086	7.834075	9.03099	7.377649	8.3840735	8.4658193	7.4409793	10.3931672	8.67433	7.9666367	7.940971	7.857139	10.288561	9.0005504	7.795387	6.50495	8.925341	9.066849	7.146353	8.328942	7.864753	6.945306	7.505203	5.486829	9.467057	8.171071	9.549787	8.65284	8.729466	7.713929	6.838204	6.104471	8.445046	7.445278	10.267971	8.095507	7.385524	8.497441	6.888029	5.829538	8.724227	9.226011	9.487468	8.295896	8.343974	8.250136	7.87376	7.028841
CHGB	9.921895	11.127526	9.577879	10.936418	7.982645	10.4812302	10.7223356	8.24547636	8.6742491	10.48123	11.0357261	10.810589	11.197246	8.295261	8.5636295	10.665332	11.083618	11.190633	10.836297	10.749267	10.623399	7.495371	7.455987	7.620486	7.924036	10.427018	12.158403	9.068451	8.66963	9.550034	11.229943	9.256611	11.584057	12.471276	12.536008	9.466765	11.181734	7.658818	7.410053	8.220407	8.852651	10.192459	11.577293	9.999563	12.353241	10.351525	11.139688	10.207348	9.835474
CCKBR	6.990552	7.930104	6.944584	7.296524	6.343573	6.5596808	7.2196253	5.86866881	6.1696162	7.354963	7.6539337	8.482979	7.697487	6.537889	7.014758	7.63684	7.804181	7.674513	8.024739	9.145423	8.278083	6.36854	5.981998	6.450566	5.953082	7.348708	7.716392	6.288206	6.131508	6.896985	7.029594	6.809135	7.03537	7.834531	8.28993	6.661977	7.705566	6.721118	6.066678	6.925298	6.354542	6.966836	7.771491	6.798798	8.099673	7.701017	7.174041	6.828387	6.441494
BACE2	5.830371	5.928242	6.051702	6.022019	7.919963	7.2781669	6.0462445	5.34022689	6.3239982	6.04477	7.1937695	5.946765	7.0323	6.62537	7.5686566	7.189124	6.611026	4.724998	6.370407	5.441839	5.76451	7.264912	7.760865	7.006439	6.180786	6.350824	5.684173	5.8913	6.067326	6.743427	6.193312	7.147797	6.671059	5.592573	5.694554	6.032271	5.613407	6.43906	7.552394	7.363684	7.592539	5.768584	5.900186	5.763964	5.409765	6.151522	5.82709	6.296724	6.177345
SLC1A6	6.988495	7.32467	5.798177	6.41006	5.986355	6.151994	7.2976968	6.66012222	6.0442756	6.192296	8.2642522	6.481735	6.861617	5.570161	6.6717326	7.025676	8.506144	7.600681	6.295241	6.350404	6.429915	5.698778	5.177645	4.481339	5.02481	6.497424	7.890814	6.694995	5.698103	6.795138	7.206958	6.527704	8.347708	7.667811	7.517279	5.458354	7.596712	5.030205	6.096038	5.857138	7.27918	6.653682	6.952102	5.380168	6.865065	6.729493	6.538985	8.167267	7.573806
ANP32B	11.165135	10.21601	11.332661	10.298705	11.100814	10.1748199	10.6126057	12.89581792	11.4652614	9.604792	9.8256531	9.641562	9.766412	11.253396	10.8185428	10.066791	9.651196	11.795912	9.918279	9.227099	9.198931	11.582357	12.030949	10.577776	11.997505	10.554695	10.062171	10.261617	11.109758	10.027056	11.302913	10.476869	9.437621	9.270258	9.736566	10.947239	9.560274	12.030949	12.413333	11.056466	11.565422	10.278926	9.525762	10.261617	9.198931	10.385878	11.150671	9.934962	11.056466
VCAN	8.965444	8.283886	9.481708	8.347892	8.935702	7.853615	8.2904955	10.68349256	10.2021821	8.247799	7.8686039	7.977828	8.262574	9.703237	9.9737544	8.927737	8.183669	9.188217	8.98875	6.89141	6.608379	9.720633	9.127331	9.141146	8.952437	8.285355	7.793221	8.805653	8.485756	9.060359	8.403246	8.438215	8.094445	7.264883	7.022038	8.624486	8.10289	9.444249	8.855833	10.157384	9.060359	9.368586	8.001864	8.634967	8.019171	8.753838	8.966428	8.219385	7.929767
NEDD1	6.727396	5.51405	6.256809	6.86304	6.225966	5.9331279	6.0465846	6.94275125	6.7674447	6.351774	5.8389498	5.029274	5.764896	7.403798	6.0510342	5.430726	6.265401	6.14371	5.919725	6.152226	5.610686	6.683913	5.34637	6.784924	7.332012	6.877167	7.082537	6.440898	6.167911	7.105571	6.849319	6.152226	6.47248	7.283515	6.252441	6.688883	5.485608	7.002885	6.725753	5.41809	6.110385	6.347068	5.890883	6.4101	6.082942	6.432689	6.593633	5.825726	7.277096
TUBB	9.05121	9.036178	9.012753	8.531822	8.678296	10.2422494	9.5810628	8.45862803	9.0185287	9.435588	10.5091487	9.333342	9.886909	8.545551	9.7785526	10.714989	10.052213	9.723008	9.207501	11.352682	10.000863	9.07674	8.137619	9.58872	8.314906	8.943252	9.737502	8.873708	8.217577	8.960105	9.458287	9.116306	8.921344	10.106581	10.360258	8.37431	8.910991	9.408909	9.222692	9.011366	8.038308	8.268988	8.930537	9.976521	10.053682	9.399024	9.268353	8.371075	8.754447
MT1M	8.174592	7.062414	7.53033	9.919098	9.650353	10.8053624	10.0665202	8.46980787	9.311426	8.127889	10.0628357	8.225596	10.37471	10.275399	10.8135087	8.129564	7.461723	9.112276	9.682257	8.470121	8.879201	10.962557	9.81417	9.259376	7.218153	8.547419	7.1554	10.586518	9.23753	10.160603	7.900721	10.069138	8.424853	7.785332	6.435037	10.470525	9.325618	8.429274	7.943384	9.375717	8.40155	9.982634	7.808176	9.62208	7.801402	9.192986	7.794377	8.082336	7.563305
FIBP	9.443779	9.42527	8.964095	8.78424	8.994426	9.3519306	9.6832181	7.96975889	7.9470438	8.926221	8.9640945	9.519525	8.590366	8.482585	8.7413498	8.950488	8.977038	8.986045	9.113464	9.041192	9.656897	8.989779	9.349858	9.353299	9.717782	8.346045	9.05245	8.61822	9.187044	8.89104	8.402138	7.147948	8.452378	9.550066	9.935031	8.061023	8.956047	9.416098	9.388513	8.307031	9.767756	8.18847	9.477983	8.861262	8.903514	8.773249	9.383289	8.887656	9.094889
ARPC1A	8.495814	9.689344	8.741807	7.940834	8.665731	8.4128998	9.4100494	7.10395522	7.7020908	8.699271	8.7484708	8.654293	8.392038	7.404444	8.1511366	9.686214	8.895047	8.99612	9.533035	8.573168	11.130385	7.783756	6.507694	7.026881	7.731186	8.401167	10.388177	8.021645	7.559306	7.770432	10.511751	7.129037	7.631031	10.429182	10.834249	7.639001	8.728392	6.540897	7.003851	8.357432	8.588987	7.067883	10.170595	8.220565	10.699469	7.592046	8.343591	8.258565	8.505718
PTMA	10.584899	9.923123	10.0279	10.378622	10.123744	9.416662	9.6762652	11.18704277	10.9456907	9.395338	8.3092034	9.166789	9.766917	10.604995	10.3320224	9.606167	9.215302	10.401793	9.505047	10.593369	8.77246	9.751092	10.860055	9.378577	11.321473	11.098728	9.294633	10.015818	9.870498	9.362381	10.275052	10.080493	9.583123	9.426739	10.080493	9.571715	9.148049	11.478085	11.824763	9.163728	9.621934	10.005918	9.211426	9.724892	9.587534	10.789512	9.266958	9.179733	9.538885
FGF12	6.857035	8.725121	7.69903	6.860339	7.027955	7.6760517	7.7422857	6.82284472	6.3347955	7.868969	8.3823133	8.85195	8.759503	5.829169	6.5301873	8.652092	8.941406	7.547964	8.455593	10.534101	9.058955	6.296912	5.960097	6.585989	6.643877	8.209904	8.354338	7.188495	6.874281	7.157123	7.83484	8.143343	8.325575	8.516685	8.730435	7.357192	7.988652	7.570785	6.721472	7.689807	7.634528	7.421336	7.822407	7.177864	8.682525	8.678928	7.536673	7.70644	7.521349
MRGPRF	6.575154	5.509956	4.973814	4.151841	6.956437	3.9957013	4.0345191	6.37143974	6.8159038	6.301579	6.0780221	6.022247	3.816191	6.609981	6.9371764	4.682748	5.283878	3.924808	5.865935	4.645167	5.420931	5.808959	4.747164	6.271848	5.866265	5.868578	4.552116	6.133058	5.337776	5.586015	4.680049	5.051339	4.432517	5.338618	4.588555	5.989573	5.602435	6.460905	5.463602	6.170152	5.11903	5.12866	5.166387	5.442378	6.122887	4.996477	5.542463	5.933223	6.745247
GPI	9.234907	10.598117	9.220686	8.637709	9.055546	9.7619703	10.1033413	7.21012032	8.3778444	10.1958	10.4202954	10.851688	10.257701	8.12626	9.1961292	10.447669	10.105953	9.756789	10.005499	9.902145	10.716724	8.682391	7.981532	9.166469	8.706427	9.438089	10.481865	9.643445	9.02731	9.451417	9.705952	8.614895	9.737317	11.416846	10.956716	9.112308	10.819423	8.776404	8.154913	8.431422	8.960384	9.67662	10.042436	9.732617	11.086733	9.91787	9.765686	9.647825	10.099972
PSMA5	9.252916	9.59527	9.742788	9.742788	8.776856	9.9510479	10.2358522	8.30107251	9.1429334	9.738067	10.5727887	10.2571	10.081332	8.053895	9.7731458	9.709844	9.93926	9.972888	10.581523	10.674773	10.495322	8.434133	7.441284	9.601238	9.575497	10.699617	10.741001	9.69708	9.754288	8.726416	9.496556	9.25591	9.08466	10.470731	10.904861	9.913952	8.666296	9.322046	9.363434	8.296252	7.889651	8.902593	9.575497	10.154531	10.448072	9.630847	9.509586	8.93408	9.183411
ZFP36L2	6.976971	6.019268	6.470161	7.644189	7.951188	10.4786274	6.8032687	7.03922596	8.1402928	7.323446	6.952429	6.403045	7.653759	7.467601	8.6134892	6.60676	6.883918	7.190326	6.820388	6.233737	6.669933	7.376774	6.742232	7.078525	6.99393	7.388272	6.634689	7.708126	6.633676	5.826795	6.685525	7.169192	6.321559	6.647445	6.81622	7.560846	5.909574	7.087133	8.292667	6.181966	6.995136	7.517359	5.993339	8.098427	5.792906	6.600616	7.201192	7.232671	7.343169
ADD3	10.175088	10.044546	10.954278	10.767028	9.298568	9.9891243	10.5794525	10.45978592	11.8019775	11.273367	9.8607132	10.580351	11.062858	11.82659	10.0267866	10.007168	10.211648	11.451113	10.433507	8.766805	8.740007	10.741266	10.735215	9.977741	10.357105	11.227702	10.495745	11.150988	11.126185	10.627543	10.01857	10.163831	9.809514	9.777088	10.01557	10.605765	10.185054	10.634926	10.557891	9.320018	9.095085	11.352855	9.970468	10.588606	10.428012	11.113141	10.984881	10.593923	10.203578
UCHL1	9.748486	11.225283	10.321084	8.92354	9.258756	10.7665819	10.962545	8.66573577	8.8972364	11.023228	11.6950761	11.693224	11.930771	8.53484	10.1341869	11.676726	11.735127	10.501824	11.132914	11.883233	11.36732	8.851678	9.065992	8.429484	9.165995	10.626764	11.918167	9.430112	9.543368	10.51557	11.931349	9.374248	10.808336	12.131111	12.105817	9.863335	10.717714	8.535342	8.237597	9.294643	9.987704	9.855738	11.519771	10.489515	12.158045	10.486032	10.430165	10.173	10.082137
NUDT2	7.146712	7.856101	7.606855	7.816756	6.251102	6.8473926	7.1179119	7.55415921	6.5313744	7.056591	7.8661555	8.009081	8.14202	6.223114	6.9423269	5.711159	8.458755	8.759294	6.797925	8.173896	7.304246	7.999312	8.373786	6.077691	6.901307	6.253424	7.732384	6.36349	7.926318	6.644991	7.524901	7.666144	7.093438	9.054401	7.575419	5.826521	5.75204	8.155344	8.03783	4.544018	4.956304	4.748352	5.982419	8.79188	8.382389	6.946778	7.27265	6.614165	6.237378
GLS2	7.518022	8.347712	7.549492	6.878264	7.115897	7.1480907	7.1793091	6.58657186	5.6553786	6.698436	7.2250715	7.722858	7.02139	5.737303	6.4692426	7.145809	6.944156	6.974437	7.878168	9.424411	8.113914	5.783378	5.775621	5.953279	5.9578	6.746307	7.840586	6.503865	6.58506	6.530419	7.549521	6.656738	7.684438	8.323318	8.617285	6.782176	8.204505	5.897824	5.614146	6.37095	6.817191	7.0926	8.028633	6.674125	8.405992	7.038252	7.231834	7.234835	7.506483
ITGB8	6.581119	5.78869	7.017341	6.955345	6.331983	5.8234441	7.4290159	6.82722647	7.749027	7.221262	7.4037324	6.016725	7.357413	8.126481	7.2292642	6.783668	6.543202	7.104211	7.233847	6.466374	6.648025	6.883549	7.542914	6.81927	6.473646	6.641632	7.005772	6.684011	6.43463	7.152026	7.273299	6.502977	6.247606	5.745009	5.841346	7.402158	6.770969	6.241987	6.467859	6.322356	6.709948	6.80343	6.158289	7.05511	6.753169	5.629658	6.392396	6.033555	5.443445
MDH1	11.15813	13.17219	12.162804	10.181623	10.769557	11.6032048	12.3354043	9.41718166	9.8399175	12.162804	12.3103604	13.255646	12.716121	9.563998	10.4882717	12.856315	12.465039	11.443841	12.493062	13.491193	13.105538	9.248175	8.97553	10.606006	11.407997	12.472382	13.446738	11.72225	11.419737	10.43633	11.864255	10.683708	12.156722	13.456668	13.385303	11.565874	12.245707	10.064224	10.138823	10.20635	10.5547	10.913262	12.218651	12.080588	13.491193	12.1162	12.091842	11.598541	11.795059
TNS3	10.191827	9.994729	10.026395	10.585744	10.812114	7.3392571	9.8607022	10.25641446	10.8729204	9.985714	8.102778	9.889497	6.195042	10.720654	9.0153943	9.142288	10.153576	10.079982	10.236491	7.279702	7.924516	11.105167	10.461238	10.369929	8.857612	9.943079	8.930827	10.256561	10.076005	10.3529	8.894227	10.150637	9.203528	7.991706	7.478187	9.442681	9.446245	10.293515	10.419616	9.285967	8.981457	10.40543	9.311648	8.857612	7.532942	9.865942	9.822797	9.468917	9.015208
NCALD	9.586708	10.391125	8.732759	8.076255	9.03168	8.4971587	8.4149953	8.42296901	7.7618211	9.029649	9.2922728	10.362679	10.465891	7.86727	8.3719633	10.495995	9.029649	8.659554	9.807367	10.762958	9.444553	7.737644	8.415704	8.040777	9.587561	8.752377	9.819635	8.537073	9.709559	8.201574	9.703979	7.892773	10.30961	9.839535	10.735448	8.819673	10.191633	8.36743	8.330109	8.061666	10.023447	8.225407	10.581955	8.398368	9.864512	8.592154	9.490833	9.383598	10.591348
SEPP1	10.087086	9.513756	10.205691	8.645971	9.608572	7.2107263	9.1476065	9.90559328	10.5609449	9.406812	8.160964	8.864605	9.126287	10.683994	8.4932561	10.142018	8.083553	9.75662	8.547038	9.582777	9.509463	8.273526	8.301555	9.770985	12.044541	10.739943	10.151284	9.605951	10.049128	8.484431	9.617989	9.837672	7.713823	8.921612	9.269813	10.692121	7.554276	8.844307	10.089262	8.333269	7.505413	8.378563	7.718542	10.31684	8.019401	9.096459	9.601701	9.378391	9.637741
IRAK1	8.030754	7.520171	7.672737	8.884464	9.120627	8.63986	8.2688904	9.315884	8.7963381	8.522249	8.424739	7.591069	7.711155	9.131882	9.0499794	7.684309	8.543342	8.544617	8.69274	7.753239	8.235741	10.239987	9.846368	8.711871	8.318354	8.332068	7.846929	8.618707	8.414581	9.20251	8.411876	8.285319	7.918835	8.012567	8.118141	8.368367	8.075087	8.514425	7.99057	9.68331	9.034685	8.861248	8.053577	8.783341	8.134893	8.157867	8.319138	9.024026	9.069774
SLC7A2	6.164465	5.221751	7.508753	8.208378	6.405549	7.9909048	7.2033771	9.42887571	9.2830237	7.072872	8.680141	5.979696	7.885772	7.514843	7.7138688	5.799139	5.369716	6.697148	7.273341	4.665985	5.39272	7.203294	7.15559	7.612573	5.943999	5.556266	5.578376	6.773857	7.160507	6.596504	6.067351	5.721746	6.691937	5.288634	4.94671	7.364598	7.374988	4.677779	4.922713	7.500527	5.84239	7.122609	6.737546	6.941926	7.057104	5.670546	6.682169	6.30628	6.529342
COPS3	7.869031	9.637048	8.043115	7.703163	7.437005	8.1120317	9.0170719	7.46219792	7.273439	8.56992	9.2221811	9.467087	8.997366	7.852174	7.2909883	8.920091	8.598155	8.589229	9.048688	9.893081	9.018665	6.36829	6.247818	7.72549	8.759882	8.888568	9.3741	7.922834	8.306939	7.820136	9.432661	7.722024	8.791318	9.737993	10.23226	8.220244	8.729296	7.374075	7.987032	7.172361	7.859995	7.774159	8.916587	8.143495	9.419321	8.694659	9.455674	8.329002	8.289249
ZIC2	9.548683	8.731948	8.445074	9.339951	9.784901	8.4570596	6.5042827	9.88289907	9.2114587	8.200634	6.992759	6.801843	6.637732	9.200586	6.6268525	6.47966	8.442059	9.207696	7.328689	5.339951	6.43622	9.795246	8.772236	7.607354	6.773471	8.395782	7.038367	9.557728	8.312297	9.747395	7.915784	7.206444	6.837586	7.460156	6.093028	9.284709	7.082397	7.999149	7.945459	7.829213	6.901285	8.770204	7.415866	9.425293	7.366382	7.319561	8.095401	7.129435	6.867114
SRRM2	11.965314	11.003839	10.915974	10.71776	12.177539	10.8067309	10.481871	10.09126242	10.902364	10.40385	9.2667507	10.8199	9.986177	9.84316	10.1758806	10.392012	9.818275	9.736081	9.161601	10.382284	10.190374	12.104391	10.916902	9.922107	10.376144	9.368301	9.263268	10.210183	9.574031	11.146242	9.804622	11.860127	11.116586	8.965818	8.796894	10.569223	11.440724	9.712019	10.091195	11.071008	12.052817	11.219469	9.693081	9.322756	8.960471	9.180667	9.170755	10.873924	9.756992
PHYHD1	6.664112	5.158525	6.411664	7.714155	8.60528	5.6447879	6.5928133	7.37637436	7.7059955	6.283208	6.3807095	6.173581	3.691132	7.609498	7.7967408	5.707783	5.516555	6.590652	7.447871	5.636916	6.290144	6.262623	5.40645	5.570804	5.428558	6.054227	6.438285	7.336941	7.449423	5.219579	5.856102	6.703039	6.635457	5.721212	6.702433	8.323012	7.538804	5.992737	6.415781	4.643799	4.638038	6.834377	6.416468	7.547615	6.580649	7.568668	8.038484	7.140685	7.370441
NDUFA7	7.89034	7.760121	8.008202	7.515794	6.91899	7.3720047	7.3953772	5.27280661	6.7801852	7.917693	8.1195729	7.730776	8.323888	6.741655	5.3011959	7.432067	8.212047	8.257405	8.160538	8.143886	8.141755	6.549928	6.931406	8.710041	6.085758	7.943686	8.339206	7.625428	7.933977	7.159196	7.511635	7.325545	7.012039	9.15532	8.908471	8.549568	6.85403	6.546973	6.88396	5.215723	4.570431	6.12374	7.323825	8.796192	8.371144	7.407394	7.968259	6.468884	6.542104
PSMB3	9.100423	9.768283	9.465867	9.207647	9.516309	10.1066505	9.9333505	8.24936143	9.2926191	9.717023	10.8738664	10.273157	10.19451	8.771923	10.3705084	10.124696	10.079795	9.627214	10.158901	9.95588	9.921304	8.742605	8.483705	10.105648	9.531851	9.494033	10.463142	9.658451	9.459527	9.352175	10.062039	8.602659	9.082506	10.970738	11.193538	9.142071	9.337787	9.281342	9.003597	9.091462	8.180572	8.221337	9.407384	10.284424	10.494051	10.317294	10.346573	8.98646	8.692337
HIPK2	11.837991	10.066834	11.183298	9.435435	11.304498	8.8037174	9.6671694	11.72260894	10.8900887	8.883854	8.214486	9.588091	8.990299	10.802868	9.8349711	9.148869	8.684756	10.613408	8.64885	8.589442	8.787847	11.295781	12.02576	10.361269	10.972583	9.064458	8.924591	9.693742	9.76385	10.411922	10.316053	10.276995	9.195932	8.701015	8.278614	8.912088	8.959356	11.335126	11.590555	11.024213	11.271024	9.938549	8.854575	8.894757	8.057263	9.581183	9.983999	9.569206	9.85231
EEF1A2	11.037318	11.590437	9.41801	10.595615	10.713385	10.106492	10.6395087	9.05730618	9.2868055	9.741914	10.8158002	11.526344	9.846472	9.446997	10.6052987	11.489016	11.049793	9.638611	10.169676	11.075055	11.304617	9.764459	9.182051	9.445458	9.722876	10.025321	11.000733	9.830072	9.992023	10.422884	10.842514	10.095739	10.988862	10.799136	10.964374	9.895072	11.629867	9.575145	9.323878	10.265643	10.97694	10.441203	11.646767	10.00756	11.075055	10.461847	10.517864	10.799136	10.916625
PSMB7	9.196121	9.856446	9.225279	9.448605	8.539521	9.4103704	9.7321861	8.85408808	8.2357614	9.968291	8.6834693	9.673695	9.288935	7.385879	9.8730134	9.597195	8.062143	9.218401	9.951542	10.432775	10.071293	8.473194	7.973213	8.715521	9.037269	9.003084	10.252365	8.838418	8.999709	8.617832	9.207034	8.732445	8.81611	10.485244	10.202612	9.02753	9.244305	8.181541	8.569175	8.070294	7.861472	8.389724	9.15065	9.428493	10.172526	9.366588	9.784066	9.126094	8.556586
CHRM1	8.39918	10.223902	8.373562	7.958713	8.362148	8.1806242	9.6166334	6.3895646	6.9590198	9.452462	8.708657	9.3239	8.607186	6.619068	7.1006756	9.066037	8.766887	8.783921	8.787765	9.373095	9.780121	6.179142	6.148877	6.310304	6.889733	8.065189	9.434746	7.585205	7.984453	7.177168	8.955871	7.890876	9.328132	9.592128	10.258936	7.884713	9.889083	6.545039	6.238788	6.828079	8.566048	8.383487	9.828519	7.546814	9.819097	8.6051	8.697602	9.293759	9.328132
DYNC1I1	10.057366	10.805575	10.186327	9.108656	9.194238	9.9504986	10.5665507	8.81533969	8.5288885	10.180625	11.0719181	11.318075	10.829222	7.694486	9.5863246	10.96884	10.650122	10.183306	10.596101	11.310066	10.917269	8.083516	7.959138	8.365864	9.267886	10.528627	11.503423	8.800293	8.938857	9.408844	10.76768	8.982287	10.21444	11.315696	12.052241	9.552086	10.535162	8.423285	8.841361	8.34735	8.794632	9.266835	10.773794	9.576664	11.894523	10.171256	10.389637	9.036064	9.177899
ATP6V1B2	10.313472	11.578885	10.45546	9.304376	9.476231	10.4834988	10.9121239	9.1347825	9.0507805	10.578435	11.8171026	12.488192	11.799078	8.51346	10.1183597	11.931538	11.736595	10.382077	11.095673	11.634662	11.352844	9.109036	8.798307	9.062771	9.087083	10.921357	11.624985	9.804635	9.629981	9.675996	11.192515	10.224379	11.451251	11.395572	11.893019	10.47838	11.719393	8.372342	8.508783	9.335258	9.592647	10.408595	12.173937	10.327314	12.160871	11.199925	10.915737	10.737511	11.013492
DHCR24	8.246963	9.382704	8.795478	6.91585	8.317397	8.4123141	9.3734124	7.55637982	7.7582721	9.077202	9.2709937	9.511164	9.646226	7.550282	7.2228503	10.596208	8.917914	9.062697	9.385771	9.610565	9.18238	7.349228	8.341362	7.428512	9.139748	8.010089	9.344156	7.861398	8.355806	7.768158	9.971113	7.694456	9.05533	9.351864	10.322619	8.573965	9.343322	7.820061	8.372482	8.848793	10.686373	8.020752	9.698763	8.558583	10.230403	7.486989	8.731414	8.77884	9.746105
PAQR8	9.936686	8.779381	9.758846	10.030044	9.831083	9.1131726	9.6277869	10.47041785	10.5903005	9.786383	8.680243	9.760241	9.243935	11.433943	9.7271626	9.985302	9.401748	10.155291	8.908964	8.968421	9.218688	10.738286	10.634626	10.581621	10.606064	10.217926	9.493208	10.482137	10.369541	10.27143	9.42595	10.058205	8.925719	8.377797	8.107831	10.979793	10.571839	10.520305	10.586153	9.962838	9.676274	10.255806	9.785707	9.849696	8.93449	10.344968	10.006893	9.539703	9.487996
IMMT	8.670837	9.340665	8.428689	8.022845	7.9676	9.0587095	10.3223412	7.79774912	8.3037991	9.39389	9.8653416	9.659503	8.59287	7.794076	8.9731892	9.636982	8.518223	8.526335	9.153708	10.31166	9.511757	7.544898	7.204869	8.318736	8.154938	9.589812	9.508501	8.855708	8.905634	8.187134	9.595802	7.917162	8.82156	10.077977	10.479577	8.457284	9.23855	8.966151	9.060802	7.632211	7.437781	8.741698	9.404234	8.886182	9.922084	9.585636	8.846423	8.159356	7.983461
AHNAK	7.901689	5.287696	7.635522	7.489987	8.710455	7.7551119	6.9812711	9.05174117	9.2809083	7.364981	6.7062815	7.07523	6.649152	8.582184	8.0179218	6.233249	7.508825	8.099563	8.129126	5.383102	5.274058	8.386825	8.495166	6.899677	6.180867	6.984204	6.865754	7.623088	7.777382	7.661495	6.647417	7.14603	6.524773	6.178984	5.829968	7.91109	7.279173	7.740675	7.725899	6.96667	6.214561	7.702541	6.717356	7.592875	6.800009	7.091671	7.736153	7.733237	7.612006
EFHD1	10.582493	9.513482	11.040334	9.88259	11.125331	9.5398967	10.4141917	10.74868539	10.980711	9.425183	10.1626107	8.641003	10.287925	11.135228	10.2920255	9.871063	8.593364	10.519772	9.40797	10.631495	10.297262	10.103973	9.397302	10.814712	11.452716	10.523452	9.583787	10.572887	10.88139	9.590644	11.055622	10.122386	8.319507	9.723422	9.185503	11.880429	9.672368	9.079519	10.397071	10.532263	10.738471	9.696265	8.740328	10.951216	9.06641	9.351646	10.147778	9.863814	10.297262
WDR70	7.499558	7.933074	6.982395	6.073045	6.387021	6.5275128	6.9689692	6.81412146	6.9106458	7.367684	7.5319495	8.047588	7.900034	6.298401	7.2940269	7.964733	7.8731	7.254786	8.014082	7.653747	7.727164	6.725959	5.557237	7.141124	7.451024	7.434569	7.517295	7.243006	7.041085	6.314396	6.915692	7.252613	7.56569	7.760191	8.329223	7.357566	8.308834	7.460528	7.329501	4.991849	5.428693	7.40133	7.578593	7.626803	7.729808	7.538189	7.539756	7.608291	7.499046
SF3B5	8.483344	8.476898	8.819098	8.262725	7.92842	8.38844	8.0756925	8.69149842	7.5334881	8.005515	9.1827471	8.543745	9.191814	8.694619	8.9297334	8.657366	9.230621	8.494527	8.395754	8.050892	8.086391	7.96807	7.996759	8.490438	9.195422	8.510905	9.172525	9.198074	9.756853	9.215481	9.966903	7.863804	7.196241	9.132792	10.054864	7.978968	7.949109	7.898603	8.376881	7.703212	8.078135	8.464035	8.513134	8.49999	9.303743	7.987659	9.318348	8.101014	8.16301
CHST6	7.430865	5.522897	6.373422	7.03135	7.337091	7.1195284	6.5110965	8.79495317	7.2747077	4.857357	5.986727	3.495968	5.413653	7.649567	8.9854083	5.463592	5.273232	6.680483	5.321129	3.397813	3.959744	8.083839	8.431627	6.85077	5.958209	5.017449	5.760214	5.454892	6.246145	5.175231	5.216174	5.563908	5.882899	3.638895	3.895993	5.796673	5.450064	6.171394	6.83186	5.707014	4.386824	5.872561	5.095914	6.016026	5.697994	4.871541	7.301066	6.459966	7.113124
TXNDC9	7.036115	7.996548	7.51534	6.835264	6.843307	7.2784634	8.0169083	6.41502708	6.3216464	7.783522	8.0436498	8.380585	7.684043	6.838661	6.7723604	7.923969	8.304344	7.61183	7.793018	8.502791	7.568224	5.798368	6.20313	6.536956	7.602865	8.397496	7.905259	7.566942	7.649435	6.759878	7.308634	7.136921	7.016791	8.289228	9.392793	7.491181	7.639108	7.528947	7.457795	6.126895	6.607246	7.670119	7.525143	7.813115	8.523986	8.310235	7.458812	7.073045	7.009399
WWTR1	6.118734	4.986731	6.19609	7.087475	7.53334	7.7378245	7.0660163	7.55279494	7.4616715	6.48328	5.0782199	5.914661	6.067315	7.492269	5.353635	6.111605	5.913942	6.645475	5.861324	6.261225	5.735877	6.942643	5.45243	5.399061	6.158694	6.600175	6.228369	8.122048	6.737697	6.382131	6.510491	6.055851	6.218377	6.25432	5.389365	6.220954	6.307251	6.851157	6.699845	5.887927	5.487654	6.211197	5.38802	6.521532	7.198458	6.554343	5.729231	6.043441	5.156705
SCRIB	7.708251	8.01727	8.477714	9.063848	9.003988	9.3422852	8.659617	9.12397251	9.9424992	9.529413	8.4777136	7.584108	8.551585	10.202356	9.0230148	9.519479	8.402085	8.59276	8.468678	7.88651	7.831404	10.246747	10.498569	9.635157	8.70525	8.845287	7.998928	9.037408	8.667189	10.102871	8.555473	9.01222	8.48331	7.678467	7.296879	9.298485	8.48331	10.126539	9.379701	9.97854	9.421285	9.362456	7.885739	9.038745	7.386065	8.86155	8.37623	8.756195	9.2998
ID3	7.769687	5.772913	7.23543	6.975877	9.544478	6.2580827	6.2025553	9.14387808	9.5066226	7.298276	7.8667031	6.116073	5.528157	9.327971	5.87424	7.318275	7.276008	7.319188	6.619404	4.22039	4.674652	9.617836	8.716274	7.580955	7.152189	7.44869	6.6754	8.797437	7.77539	9.34429	7.792026	9.251357	7.739282	5.520166	4.426108	8.165108	5.083694	8.327839	8.794045	7.946659	6.753984	5.798053	4.665247	8.660508	5.558695	5.96499	6.704505	6.54585	6.918787
XRCC2	7.812717	7.081657	8.203798	8.715698	8.687042	8.1076989	7.3628596	8.68158521	8.2690012	8.096695	5.9542941	6.710801	6.972335	8.585286	7.8444938	6.883458	7.240584	7.39997	7.909084	7.275358	6.663229	8.87899	9.84298	8.429538	8.839297	7.327606	7.348683	7.993063	7.90789	8.671979	8.208001	8.587466	8.798159	6.810582	7.065914	7.694951	8.336991	9.373372	9.69987	8.978668	9.504712	8.880525	7.890559	7.252779	6.977487	7.423746	7.759347	8.643053	8.677018
HMP19	9.79752	10.822205	10.212793	9.79752	9.165818	10.7650974	11.2984749	9.49286527	9.5309021	11.313946	12.1660988	11.335381	11.687799	8.946166	10.3632861	11.542085	11.977263	10.768027	11.055885	11.23208	11.182308	8.824984	8.629641	9.139253	9.342129	10.622104	11.23208	9.954415	9.759602	9.999068	11.030934	10.77643	11.333695	11.243308	11.371476	10.013424	11.328521	9.301498	8.663302	9.934915	10.40893	10.367721	11.412145	10.393242	11.488163	10.877563	10.744924	10.698994	10.985184
ATP8B1	7.09717	7.099778	7.104675	7.12981	7.102139	7.0742683	7.3270644	7.16303904	7.1729843	7.25767	7.1015876	7.189512	7.222941	7.195577	7.596237	7.423729	7.197379	7.151718	7.164615	7.673123	6.713152	7.147599	7.58949	7.174347	7.965732	6.037672	7.369633	6.617407	7.378648	6.960672	7.426207	8.237577	7.806426	6.712237	9.086199	8.101182	7.702967	6.943292	5.613643	7.713191	7.119813	7.376759	7.844389	7.239473	6.596613	8.1445	6.709099	7.268256	6.706025
SPP1	9.825004	9.11059	9.652063	9.791355	10.997054	11.7041202	8.8413182	11.07771006	9.6908873	8.568852	10.8161524	8.926612	11.131996	9.509574	10.5758549	10.376283	8.607639	9.363326	8.93664	10.176444	10.347647	9.664591	8.964512	10.871572	11.37974	10.668691	9.230812	10.083401	10.748245	9.0397	10.42844	10.476571	9.335457	9.915294	10.239841	11.166716	8.448311	8.779867	9.497437	10.074311	9.280334	8.759354	8.892665	10.401113	8.181044	8.827368	9.668376	10.255385	10.153423
TUBA1B	13.007687	12.964618	12.513553	11.186269	11.804691	12.4369392	13.1916203	11.76289921	11.684006	13.126149	13.4709664	13.76964	13.492761	11.586256	12.3371568	14.079198	13.149818	12.603295	12.728948	13.52934	13.52934	11.988563	11.76141	11.935388	11.988563	13.370087	13.447137	10.814947	11.813434	12.226029	13.447137	12.256317	13.614318	13.370087	13.52934	12.318479	13.370087	11.282364	11.256945	12.256317	12.731524	12.354045	12.510425	12.101412	13.193497	12.625237	12.471302	12.431414	13.370087
CRMP1	9.683244	10.400204	9.853431	9.497915	9.09747	9.7956562	10.0077099	8.28942379	8.9729103	9.906785	11.1951315	10.519234	10.949356	8.529636	9.3292351	10.537956	11.204142	10.208698	10.111789	10.551956	10.654518	8.992859	8.171952	8.418876	8.521811	9.27714	10.651157	9.675167	9.600275	9.859892	10.533699	9.188564	10.296435	10.687905	10.988406	9.055719	10.70656	8.980807	7.867969	8.941508	9.830991	9.56799	11.161301	9.331113	10.868421	9.827463	10.189721	9.835989	10.090968
NRXN3	8.569305	9.450046	8.481664	8.5096	8.138254	8.7385613	9.6267554	6.77897375	6.8228677	8.971715	9.6714164	9.708666	9.227975	7.201163	8.6602353	9.564897	9.700057	8.823277	9.057141	10.490589	7.967706	7.76144	7.996039	7.93702	8.108511	8.851385	9.038897	7.802661	7.59212	7.714915	9.231169	8.41708	8.95525	9.774317	11.409509	8.218661	9.535463	7.398969	7.297979	8.679119	7.501567	8.142112	9.939651	8.273008	10.122903	8.914985	8.321363	8.353232	7.84169
PRDX6	11.106798	10.369426	11.742799	11.356091	10.22288	10.0449613	10.6376627	10.52352189	12.6142596	11.050844	10.4898462	10.54477	10.843832	11.958045	9.9607533	9.905271	9.98723	10.789291	10.569701	9.389122	9.761699	10.958677	10.407937	10.374268	9.376374	11.045554	11.281444	11.393143	11.247237	11.087413	10.544397	10.618039	10.078306	10.442478	9.779958	11.448519	10.697364	9.835006	9.972715	9.352406	8.733067	11.172293	10.713032	11.293087	10.514671	10.787775	11.298679	10.583332	10.064468
CDC42EP4	8.190089	6.964099	8.81126	8.980025	8.20957	7.9506336	8.7828012	8.16436023	10.0405186	8.900979	8.8409115	8.174801	8.680565	9.116787	8.8371403	7.356378	7.972771	9.113207	9.059079	6.947925	7.302314	9.645594	9.354423	9.187695	7.657928	8.217236	8.64648	9.248475	9.079198	8.880893	8.006874	8.401307	8.292172	7.712027	7.267612	9.138861	8.39069	8.269215	8.551752	8.006874	7.430177	8.684241	7.344243	8.840598	8.275644	8.312275	9.037341	8.519287	8.204856
CRYM	9.564914	10.699046	9.469814	8.676066	9.022963	9.479011	10.2548383	8.12161546	7.7575752	10.198819	10.6990461	10.98681	10.581078	8.191754	8.9596973	10.213129	10.897638	9.326983	9.97076	12.903546	12.242497	8.889971	8.911412	8.961189	9.211877	9.120549	9.76461	8.816895	8.78935	9.034488	8.992491	9.251708	9.5406	9.891312	10.555952	8.776952	9.439386	8.665089	9.422406	9.206045	8.998759	9.375795	9.381583	9.156803	9.890002	10.176874	9.601379	8.877089	8.641828
CSRP1	12.006805	10.066324	11.678675	11.320645	11.684292	8.3683313	10.8963912	11.94208092	12.3380421	10.669008	10.5027084	10.561389	9.478375	11.67303	10.4900163	10.113808	9.824711	11.155561	11.081753	10.046494	10.988232	11.22982	10.446194	11.502546	10.785639	11.028151	11.0412	12.014248	11.933235	10.59501	9.663927	11.054308	10.266377	10.199815	9.829955	11.18631	10.465563	10.646122	11.028151	10.465563	9.256498	11.502546	9.764597	11.850236	10.607214	10.849873	12.20198	11.22982	10.988232
CHCHD6	8.049096	7.810311	8.456931	9.374306	7.197348	8.7249871	9.4612467	7.35318143	7.5367849	9.106794	8.94102	8.56089	8.236811	7.022387	8.763742	7.972848	8.887177	9.124809	8.401071	8.160543	9.085648	6.732157	7.548327	7.473097	7.883434	7.507343	9.618475	6.667732	7.669985	8.381201	9.299158	7.096187	8.597832	10.80141	11.335422	7.664554	8.934392	6.897938	7.310372	7.636761	9.030739	8.019186	9.063178	7.805444	9.896196	7.361685	8.42106	7.951281	7.870923
METTL7A	9.180637	7.63275	9.973653	9.547639	8.90464	9.24513	9.9141641	8.37218432	10.871027	10.398989	9.2987991	9.059484	9.596612	10.49506	10.3255551	8.457539	8.124085	9.719244	9.392952	8.508475	7.710803	8.991832	8.943265	8.532943	9.219608	10.19399	7.941958	10.139158	9.334396	10.049832	9.319285	8.702144	7.717374	8.05195	8.128567	10.265783	8.954048	9.415774	8.531043	8.486205	7.449481	10.37964	8.748297	9.407191	8.793314	10.503518	7.819752	8.363515	7.595234
SRGN	7.054482	6.684077	7.117058	8.830697	9.149112	10.1374922	8.8601539	9.23343842	8.4466292	8.597912	9.4900975	8.481978	9.797075	8.536647	9.4408503	7.739759	8.551374	7.566441	8.349202	7.139204	7.796874	8.902858	7.732201	9.289842	9.889887	9.136319	6.861319	8.800886	7.961166	8.390604	8.394587	8.949659	7.591386	7.154007	6.123438	8.852746	7.124674	8.915121	8.976778	10.179772	8.971798	7.583446	7.09591	7.902193	6.090693	8.019707	6.531545	7.988431	7.815954
ATP11C	4.743073	5.058216	5.592019	6.319418	6.595129	6.0191018	5.2086189	5.67549409	6.8117453	5.664199	5.8422702	5.012653	5.90215	6.120205	6.8400987	5.803065	4.653136	5.981833	5.43449	6.137839	5.598313	5.41615	4.687317	5.801995	6.429111	6.165408	5.439597	6.555193	5.967182	5.223795	5.887504	5.725915	5.670983	4.939395	5.565917	6.385319	5.417974	6.240834	5.810156	6.882811	6.445518	6.131233	5.576927	5.470943	6.272918	6.153199	5.667926	6.215791	5.837622
SLC26A6	7.67724	6.691209	7.417869	6.699959	8.004185	6.8982438	5.8723384	7.20895214	7.1629743	6.602321	6.1538754	7.193118	7.305393	6.823399	6.5971969	7.397554	6.751894	5.859784	5.954498	6.889913	6.23804	8.23048	9.396163	7.562984	7.64736	6.153204	6.726827	6.814867	6.905219	7.330676	7.269297	7.091812	7.202003	7.205272	6.051598	6.676481	6.809712	7.046767	6.375551	7.902157	8.551994	6.674225	6.774302	6.725611	6.234747	5.725482	6.152761	6.894678	7.074505
ZNF423	7.312222	6.902185	8.137749	8.049672	6.437058	6.8131742	7.5946177	6.55908004	9.8821962	8.057651	7.2083151	8.977897	7.04383	8.739405	7.3878123	7.765419	7.573181	8.115529	7.410593	5.985851	6.730553	6.948286	6.590418	7.328777	6.708306	8.646968	8.006363	8.869117	8.231884	8.171508	7.261251	7.935348	6.960942	7.895281	7.19405	9.03943	7.909649	6.646828	7.027118	7.617981	6.686787	8.901791	8.100649	8.728532	7.712069	8.38674	8.339867	7.6793	7.319448
EGR1	8.104153	9.059849	7.890332	8.436062	7.431109	9.669206	8.450942	7.75700028	9.3329585	9.32227	9.2270875	9.123945	10.919452	9.407432	7.83695	9.580408	9.953133	8.503555	8.349324	8.438768	8.685863	7.968769	7.215557	7.116154	6.942893	8.64012	9.649672	9.752672	9.640346	7.968156	9.305851	7.975957	8.456553	9.446494	10.191817	8.368044	9.120463	9.039368	10.084995	7.832993	7.731065	8.075953	9.344647	7.136883	9.231372	8.012988	8.714613	7.618604	8.087319
TJP1	10.734228	9.539542	10.098316	10.095705	10.687138	8.4636329	9.9163655	10.81663526	11.3034376	10.304018	8.4826195	9.57646	8.965339	11.235618	9.1917906	9.55132	9.111512	10.479587	9.599158	8.428642	8.904795	11.045512	10.425656	9.845544	11.127853	10.020717	9.903603	10.148383	10.973187	10.327294	9.402106	10.550877	8.79354	9.093016	8.484074	10.321085	9.722165	10.892224	11.489297	10.25331	9.748506	10.529646	9.535532	9.859963	9.081617	10.013297	10.349769	9.58123	8.99954
RAB20	5.382633	4.591655	4.779428	6.933865	5.821366	7.3668476	5.8124111	5.74269689	5.6933594	5.907872	6.4345332	5.097138	6.788232	6.468989	7.7338613	5.159953	5.095269	5.36941	5.173904	4.936288	4.957954	5.628295	4.571708	5.668143	5.118145	6.046886	5.76029	5.786352	5.084074	6.116864	5.485059	5.644261	5.007987	5.142844	6.752121	6.162143	5.377623	5.854575	5.414181	5.531658	5.772499	6.159179	5.447439	5.06766	5.57718	5.569384	5.106715	5.391399	6.196359
TRIP10	6.288985	5.606322	6.196045	6.638656	6.8977	7.7618903	5.79667	6.54195832	7.2653967	6.614185	5.7532739	5.861313	5.552694	7.501868	6.9101668	6.152339	6.003431	5.671994	5.682999	5.801988	5.280733	6.545946	6.908339	6.970237	5.629871	5.674545	5.324727	6.295862	6.103003	6.491855	6.479698	6.57897	6.314175	5.1754	5.48138	6.25038	6.175523	6.177004	5.750216	7.363072	6.923444	6.623441	6.02755	5.936268	5.860844	5.462835	5.730247	7.200249	7.197001
ANXA6	8.209825	9.160532	7.57349	7.362024	7.71464	7.6302445	8.4365144	7.14829105	6.7050242	7.864427	8.6167783	9.322399	8.344619	6.418098	7.0782086	8.945813	8.042006	7.635906	7.834368	9.043212	8.311696	6.954185	7.834683	6.873365	6.34931	7.826233	9.24182	6.7153	7.075909	7.50724	9.267386	7.740501	8.586022	7.622561	8.917189	7.451272	8.63721	6.042211	5.673622	7.125104	7.689708	7.08851	8.951346	7.114529	8.941629	7.089875	7.671539	7.647094	7.837751
MYBPC1	8.22043	8.594202	9.483546	8.916853	8.630213	7.2077382	8.3823925	9.72531018	9.4860464	8.275565	7.8442102	9.203055	7.858662	9.818913	7.717143	7.409357	7.840587	8.584989	8.76372	6.963882	7.496297	9.683495	9.173169	8.517002	6.69177	8.565819	8.251375	8.560355	8.158396	9.707007	9.073041	9.296588	8.208181	7.059978	6.627462	9.109256	8.594923	7.525547	7.626603	7.43661	6.564647	9.117701	7.986386	8.580188	7.60582	8.142676	8.489595	8.168279	7.879145
RAD51C	6.598228	8.696974	7.386426	6.845012	6.455375	7.2781549	7.2670316	7.51239646	6.0856405	5.985719	8.4345194	7.705178	7.559019	6.141376	5.9895749	8.0494	6.619668	6.706393	7.623524	9.277264	8.630103	6.131538	5.855342	6.805874	7.124002	8.451111	8.504295	7.031064	6.965908	6.85394	7.256125	6.832084	6.664468	8.605855	8.900126	7.715515	6.904996	6.170898	6.1028	6.104746	6.172857	6.69232	7.335001	8.197971	8.344505	7.369416	6.983033	6.349808	6.66038
PBXIP1	8.62129	6.568117	8.602546	9.000269	9.164677	7.7462959	7.3406041	9.63142631	9.4249142	7.818315	7.3597228	7.860774	7.936681	9.667796	8.3037888	6.516166	7.082238	9.016572	8.681954	7.259113	7.45841	8.942264	8.531653	8.752605	6.269374	8.079558	7.701846	8.813494	8.303188	9.071596	7.587734	7.706033	7.291682	7.427468	6.890201	6.857228	7.107092	8.659149	8.821061	7.468335	6.985337	8.581397	8.10796	7.767209	7.485923	8.044134	8.063236	7.626509	7.756356
GSN	8.13752	6.426265	8.126868	7.326606	8.146529	6.9123347	7.2518828	8.09495672	8.2529915	7.393703	6.571702	6.453254	7.158622	8.53577	8.1962727	6.903548	6.373416	7.887247	7.162533	6.204546	7.206514	7.410591	6.984696	8.195636	8.328211	8.184711	7.03853	8.122165	8.867252	7.070401	6.734748	6.851613	6.05268	7.317126	6.869173	8.069993	6.068146	6.922137	8.057981	7.536598	6.193802	6.962267	6.073728	8.534872	6.241056	7.450024	8.156445	7.155886	7.650144
MAEL	5.236864	6.601312	6.195475	5.272324	5.924334	6.0995222	6.3101171	3.20957005	5.1402897	6.267054	7.516489	7.329713	6.693845	4.629101	6.4059708	5.669862	7.50716	6.218732	6.340384	8.194995	5.582896	4.699344	4.338701	5.211791	5.137972	7.160821	7.228143	5.436529	5.503158	4.474043	4.856021	4.833282	5.647638	8.457137	8.466726	6.131045	5.831968	4.917712	5.123874	5.518215	4.838216	5.963646	4.889184	6.347018	7.866474	7.473155	6.592746	4.904599	4.946844
FXYD7	9.102801	8.764119	7.905391	8.80491	9.179457	8.8008261	8.9082188	6.77156275	6.7303647	8.133048	8.1164224	7.841007	7.600848	7.96466	8.7786711	7.654411	7.90183	7.875664	7.250812	9.221206	9.38507	7.358738	7.768415	8.548697	8.840947	8.596104	8.082216	8.343252	8.298368	8.566242	8.396559	6.791737	7.93819	8.946609	8.446034	8.139857	8.249973	8.240405	7.467652	8.746777	9.740745	7.555345	8.122121	8.041691	7.649053	8.672759	7.122221	8.552206	8.442125
FUCA1	5.984665	7.480631	7.381243	6.189634	6.908913	7.1865131	7.7578875	5.71299893	7.6514706	8.156178	8.0539071	8.136648	8.180187	6.050912	7.2064625	7.496927	7.275132	6.954806	7.141157	7.183928	7.532524	5.324826	5.988922	7.556488	7.129051	7.047985	7.101438	6.961542	7.139172	5.777762	5.684714	6.406959	6.892271	7.516452	7.605334	7.68664	7.22761	6.855451	7.519971	6.832061	5.834271	6.391273	7.183928	7.798047	7.237528	7.310484	7.617665	7.399749	7.143298
PTPN3	6.519118	7.182282	7.044712	6.75269	6.011756	6.4199782	7.5579285	4.97536407	4.348784	7.293125	7.5019613	7.04156	7.590299	5.005792	5.3214622	6.468808	7.379641	6.250719	7.044302	7.480982	6.491493	6.188281	6.158563	5.970461	5.894207	5.845091	7.044124	4.69506	5.083721	4.58355	6.256789	4.179462	6.36288	6.94271	7.476518	5.18066	6.656016	5.241095	6.804077	7.436512	6.812954	5.623466	7.48591	7.292837	7.27992	5.75937	7.221605	5.913069	6.19233
NIT2	7.044859	8.162522	7.977138	6.985462	7.628848	7.880623	8.2682152	5.05902445	6.6929373	8.773975	8.3866164	9.100173	8.326901	6.012487	7.409612	7.464558	9.285272	7.689581	8.387213	9.051217	8.281583	6.838464	5.876935	7.331764	6.966136	7.323398	8.145715	7.253472	7.955982	7.263912	7.606356	7.093467	7.554704	9.200901	9.827731	6.92451	7.848283	6.4726	6.903229	7.24175	6.420293	6.831453	8.294377	7.797066	9.657259	8.274316	8.438732	7.410862	7.84254
ANLN	9.169701	8.650953	8.70513	7.471866	9.088614	6.2996379	8.2838909	9.76347522	9.1540605	7.652262	6.552556	8.154618	8.369535	9.384541	6.0049637	8.859779	6.948064	9.017122	6.995678	7.938867	7.6547	8.85128	8.70623	8.132215	10.60082	9.09539	7.941449	8.069015	8.788206	7.797402	9.154886	8.604883	6.03248	6.896654	7.470413	8.8346	6.761838	8.663437	9.660002	8.768513	8.056325	7.91665	7.024071	8.865418	7.126753	7.975682	8.694305	7.724549	8.089411
STOM	8.713673	7.382789	9.558963	10.093555	9.145051	10.7669592	10.0058113	9.55017685	10.2816528	10.065636	9.8025543	9.028	10.23066	10.112998	10.2329241	8.925799	8.586796	9.655054	9.404638	7.503957	8.269802	10.002074	9.877141	10.607107	9.268742	9.343829	8.673754	9.489633	9.174489	9.923632	8.44573	9.53145	8.190577	8.144185	7.369292	10.177303	8.8421	9.823263	9.425848	9.83766	9.0345	9.518433	8.135742	10.13265	8.552845	9.411019	9.090043	8.684172	8.653263
SLC16A14	7.181658	9.22031	7.2488	7.39751	7.195702	7.5368145	8.1215403	7.20553106	7.2656654	8.560261	9.7820962	8.879923	9.481022	7.209678	7.1875686	9.044762	9.817173	7.201866	7.737102	9.831496	8.753912	8.228414	8.223183	7.276567	7.58462	8.947469	8.807492	8.269291	7.774789	7.256218	8.311763	7.773276	8.406997	8.803618	9.312729	7.216105	7.50676	7.459629	7.817141	7.010426	6.775429	7.839971	7.82898	7.929246	9.457967	8.733046	7.42945	8.012063	7.287275
TSPAN7	11.787536	12.831243	12.215894	11.678519	11.340636	12.3582777	12.2614396	10.23246913	11.18126	12.167107	12.4626824	12.529728	12.519957	10.550727	11.8456711	12.14036	11.892184	11.845671	11.794247	12.396903	12.470686	10.757186	9.782931	11.525593	10.608428	12.310969	12.450755	12.144382	11.387045	11.519741	11.950424	11.731275	12.233479	12.709089	12.588642	12.065645	12.208827	10.852172	10.174058	11.031777	10.824632	12.055567	12.450755	12.237553	12.644986	12.326208	11.953655	11.837793	11.5636
BSCL2	10.572915	11.201071	9.862534	9.651275	10.415016	10.6363462	11.2154396	8.91261442	8.6626345	10.728393	11.6166379	11.329097	10.668915	8.113133	10.6277085	11.08335	11.262705	10.753072	11.125793	10.868582	11.251871	9.321452	9.251537	9.233818	8.823135	10.154126	11.998904	10.040586	9.490109	10.39028	11.251871	9.438792	11.735388	11.240745	11.657843	9.856177	12.292341	8.402469	8.09837	8.806629	10.434628	10.372341	11.398619	10.31073	11.525218	10.300698	11.024533	11.251871	11.199054
PGF	9.51514	6.926044	8.826485	8.415325	9.860634	9.2909232	7.2243065	8.35422019	7.820376	8.148894	8.184022	8.138069	7.600974	8.117383	9.2506042	7.380849	7.886301	7.587786	7.097874	8.226511	7.591404	8.376925	8.509436	9.759826	7.951682	7.71961	7.646923	7.884838	8.340572	9.250116	8.690091	8.060919	8.06058	7.827084	6.994291	8.213782	7.594416	10.167404	11.133941	10.138322	9.650362	8.225135	8.730206	8.038954	7.755485	8.158052	7.087917	8.578804	7.646235
MAL2	7.655805	9.672351	8.26694	7.547302	6.441346	8.2242727	9.1686563	7.35016607	6.6109347	8.986036	10.7791252	10.073436	10.29331	6.352168	7.5423569	9.894546	10.414382	8.430168	9.323036	10.69267	10.173027	6.926711	6.667345	6.702558	7.161045	8.528015	10.159575	7.217104	7.252167	7.934091	9.543978	7.204517	9.331993	11.60308	11.504913	7.547481	8.430075	7.394268	6.630832	7.203329	7.413146	7.255397	9.031047	7.618824	10.610776	8.964962	9.300012	7.923656	7.3405
TOB2	8.385113	7.655109	8.887478	6.87702	7.64461	6.5401724	7.9984287	8.199148	8.9147427	6.87702	7.2331293	7.468457	8.417596	9.299055	7.306682	6.931147	6.54808	7.710775	7.967735	6.544135	6.504074	8.813722	8.341752	7.855152	7.954998	6.779698	6.694997	7.90492	8.003153	8.157453	7.534637	7.455224	7.12157	6.674098	6.374356	7.719189	6.929384	8.101923	8.259522	7.438567	7.582666	7.931048	6.851735	7.35715	6.87274	6.756695	7.771712	7.071336	7.118408
ANGPT1	6.153531	4.939991	6.293992	6.536093	7.371426	6.3343681	5.6259122	6.95643319	7.7249279	5.954505	6.6008962	6.204303	5.981643	7.647746	6.6404801	6.248034	5.185045	6.243059	5.436441	5.033269	5.565388	6.844079	7.179649	6.428034	5.950641	6.832191	6.829064	6.520986	7.352858	6.24967	6.690775	5.968398	6.242422	5.769541	6.268937	6.889141	6.236263	5.299562	5.845295	5.235098	5.087597	6.652488	6.247689	6.919664	6.561612	6.244806	7.135436	6.466615	6.955044
DTX3L	6.385788	5.155344	5.928289	7.278792	6.791697	8.2002412	6.4565167	6.4883451	7.2964208	6.55955	6.7142865	5.974228	7.10459	7.27575	7.4931056	6.480448	5.597358	5.68851	5.379006	6.463066	5.476674	7.252441	7.963753	6.221861	6.424294	7.363959	7.530389	5.937235	6.670318	5.95116	6.465381	6.98801	6.606993	6.238813	6.182451	6.417776	5.661188	6.21632	7.898578	6.244808	5.790551	8.662702	6.749552	7.086695	5.664964	8.716421	7.042986	6.865953	5.77899
SCN2B	9.030207	8.414484	7.855687	7.871201	7.424649	8.2926348	8.0909667	7.82371432	6.5579762	7.267145	5.4807551	8.288723	7.964755	8.42043	6.0372934	7.300896	8.94958	8.953598	7.095833	9.930217	9.590219	7.08636	6.186212	6.925987	6.494284	8.090869	9.211575	7.638214	7.036908	7.987129	8.839038	8.108838	9.25966	9.2729	9.277446	7.343005	8.813639	6.115	5.045414	6.035908	6.902927	8.159643	9.198087	7.531173	9.502345	8.652532	8.303751	7.681979	7.350083
NDRG4	10.503736	11.634403	10.049034	9.664339	9.84058	10.2660785	11.1656097	9.14622333	9.5322677	10.741438	10.8725774	11.852425	10.68452	9.315211	10.0180103	11.249508	10.554075	10.010654	10.618862	10.516309	10.78208	9.379386	8.235817	9.228778	9.288907	10.786982	11.20421	9.792628	10.174664	10.224058	10.68794	9.878749	10.756399	10.908904	11.280608	10.223087	10.901824	9.061351	8.657155	9.203794	10.216605	10.329227	11.247523	10.317247	11.090193	10.62873	10.451854	10.538601	10.547995
PRR11	9.350969	7.543258	9.197626	8.475956	7.922365	8.8065535	8.0997441	9.42698358	9.3804769	9.127938	7.5533572	8.799764	8.688874	10.251851	9.3537058	8.511841	7.904653	8.688874	7.895602	9.316042	8.691977	8.663761	7.832298	8.973085	8.713312	8.968852	9.122891	8.812023	9.615085	8.994686	7.819107	8.213492	8.631655	9.974335	7.690836	9.540407	8.346223	9.303292	9.789621	8.884481	8.707399	6.682258	9.994147	8.880782	8.536551	9.420568	9.373672	9.051869	9.067101
SULT4A1	9.959474	11.10233	9.580029	8.863022	9.190839	9.6159452	10.445779	8.32420302	8.2307109	10.037075	10.5689352	11.072401	10.196724	7.642609	9.2147229	10.859281	10.11907	9.700855	10.37951	11.029446	11.153014	8.126795	7.74283	7.989567	8.331836	9.786274	10.733895	8.834156	8.741811	9.434281	10.573151	9.034923	10.242867	10.707803	11.156691	9.191201	10.526352	8.094709	7.633222	8.824518	9.449437	9.325742	10.494529	9.169004	11.111014	9.963225	9.920113	9.822495	9.819253
VASN	6.616874	6.701565	5.977993	9.179828	6.395513	9.3636847	8.4918675	7.14920601	8.5141609	7.517876	7.3332516	6.677344	9.534429	8.145644	6.9904922	7.067621	6.71692	7.008589	7.502821	6.23725	6.011959	7.607815	8.28723	8.022025	6.062356	6.938074	6.831995	7.313226	7.316517	6.790817	6.467967	6.429381	6.743578	5.985289	5.864154	7.258603	6.800416	7.749351	8.343472	5.723708	5.81783	7.100055	6.702668	7.362165	6.588533	6.222313	7.450499	7.273209	7.781448
EMX2	8.152377	7.293552	9.201945	9.931336	8.385691	7.9527127	9.2180477	7.74541469	10.5589345	9.273977	8.1600512	8.218861	9.283204	10.470043	9.3436704	7.033302	7.537459	9.255605	8.97986	6.635301	7.732327	9.302806	8.093201	8.806687	6.22922	8.77226	7.885255	9.911896	8.658592	9.461079	7.406718	8.805515	7.883069	8.151609	7.114562	10.254186	8.940972	8.433198	7.680366	7.270649	5.346728	10.048485	8.264133	9.651999	8.371313	9.042735	8.499002	8.595337	8.178056
RRAGB	5.966986	6.992278	6.700982	5.368012	4.696378	6.7333681	7.3266727	5.06065654	5.8673737	6.974147	8.4938365	7.450648	8.012514	5.441125	5.5032311	7.115279	7.977109	7.167561	7.21295	7.849913	7.157135	4.189405	4.722166	4.601838	4.936808	6.688326	7.804529	5.423458	5.407268	5.527004	6.84443	5.988349	7.577719	8.0667	8.602782	5.825977	5.96983	4.987638	4.223605	5.267853	5.161177	5.807711	8.132383	6.626474	8.729991	7.006098	6.974242	5.683167	5.632605
FGR	5.942217	4.822233	5.719069	6.022482	7.01571	7.6152991	5.3627423	6.89237418	6.0931753	6.34081	4.6777399	4.749813	6.166049	7.152059	5.4211853	6.234403	5.642746	5.741373	5.01642	5.117992	5.150141	8.39263	9.105961	7.772192	7.227596	5.275923	5.152861	6.237269	6.070833	7.312976	6.571789	6.990433	6.159427	5.382819	5.083662	6.582938	6.172483	7.095933	7.169306	8.394512	7.720054	6.106865	5.883846	5.389701	4.570324	5.468974	5.115594	6.425387	6.21746
SDHB	7.048405	8.712677	8.23346	7.796551	6.97122	7.622487	8.146643	6.10663553	6.9629223	7.476051	8.7793008	8.968094	8.756441	7.469506	7.8845891	8.817995	7.794969	8.16599	8.48902	9.054625	9.271475	7.023863	6.780739	8.256389	7.386446	8.746666	8.298212	7.973102	8.267432	7.948634	8.619611	8.272663	7.728008	9.340613	8.687447	8.521355	7.625974	6.993813	7.269102	6.99615	6.265725	7.436045	7.951494	8.948481	8.905803	8.804602	8.413898	6.96835	7.16502
MEGF10	8.296538	8.279129	9.259423	8.596749	7.656392	7.3493936	9.2270694	8.90067074	10.202406	9.368333	8.3840363	8.335801	9.148589	10.175513	9.0111347	9.269039	7.753287	10.11612	8.648766	6.955203	7.204062	9.670828	9.580645	9.450559	9.578064	9.554977	8.604646	9.758156	9.80699	9.300691	8.430494	9.028629	7.859761	8.136734	7.46829	9.287936	8.554957	9.668423	9.606622	7.822664	7.696153	9.334626	7.867593	9.102307	8.05444	9.602264	9.468867	7.696153	7.95667
RTN4IP1	6.918399	8.279344	7.549607	6.441266	6.401309	7.2240515	6.9338683	4.86552919	4.9254652	7.053708	5.4002396	7.732901	6.739591	4.750645	5.6692781	6.627761	6.424538	6.518951	7.606191	8.458056	8.317117	3.702854	4.940476	5.475674	6.139218	7.091659	7.52419	6.950206	6.406641	5.600908	4.626359	5.531151	6.559457	7.389628	7.706339	6.954179	6.700158	4.145746	6.075833	6.194999	4.693097	5.607557	7.271268	7.574425	8.308567	6.970655	6.834748	5.187922	5.67803
SV2B	10.908801	11.32694	10.918866	11.011091	9.564598	10.6574464	11.6170539	9.71443328	9.0939056	11.055162	10.7101121	11.628874	10.407047	9.202395	10.2585204	10.764747	10.188457	10.45538	11.65184	11.595724	11.882889	8.533967	8.09637	8.922728	9.92585	10.711608	11.608256	9.602492	10.125435	9.921338	11.305859	9.319535	11.1872	11.325851	11.823279	10.164982	11.57424	8.433901	8.519699	8.932302	10.581369	10.184417	11.756905	10.250498	11.601201	10.283437	10.991667	10.689628	11.279502
DHRS7B	6.458769	6.243336	6.804434	5.759948	6.711134	6.9325046	7.6594225	5.1935474	6.2143791	6.436114	7.1941151	7.702207	7.345383	6.151709	5.8123576	6.939829	6.726832	6.845816	7.838985	6.814894	7.48574	5.583225	5.267873	7.668333	6.186642	7.806455	7.473056	7.506142	7.473056	5.187992	5.993738	4.684945	3.995273	8.594841	9.127756	6.966122	6.76676	5.350667	4.527861	5.524719	5.146648	6.209768	6.835079	9.049469	7.901546	6.342356	7.920785	5.905815	6.020374
LARGE	7.563561	9.030043	7.975288	7.490975	7.384949	8.3192144	9.2300506	7.30878522	7.7877315	9.17651	9.3285898	9.461784	9.453486	6.751339	8.236364	9.473817	9.721086	8.529427	8.837717	7.885257	9.238537	7.085536	6.555053	7.034744	7.506385	8.269777	8.826467	8.001699	7.669272	8.500327	8.660461	8.368124	9.261222	8.798044	8.609952	7.921762	9.17451	7.52621	6.304049	8.213669	8.630347	8.449103	8.878194	7.893923	8.93645	8.975834	8.085177	8.95307	8.714334
RTN3	11.192104	11.962945	10.794412	9.860152	10.784028	10.6030009	11.2009727	9.43496669	9.850571	11.100759	10.6477507	11.607683	10.496354	9.229325	10.5694794	11.738852	10.64362	10.419593	11.159279	11.78169	11.564964	9.615566	9.179475	9.455878	10.185594	11.027187	11.655215	10.258564	10.11663	10.192814	11.400372	10.142017	11.106312	11.308194	12.115097	10.241703	11.484556	9.17722	9.240153	9.506152	10.266343	10.559531	12.160648	10.487	12.074661	11.104242	11.068998	10.524193	10.504843
MPV17	7.37216	8.40866	7.982826	7.047944	7.410455	7.8721888	6.7231986	6.65702682	6.9625181	7.809552	7.7412297	8.542506	8.648158	7.304672	7.4593667	9.229621	7.610671	6.574671	6.720682	8.666195	9.047055	6.315621	6.045902	9.030103	6.820815	8.492206	8.828265	7.615912	7.619738	6.244497	7.169358	8.464988	7.406481	7.913798	7.545571	8.25542	8.204433	5.932434	5.917189	6.81707	5.89435	7.861055	8.142115	8.928195	8.64188	8.292765	8.380545	7.150947	7.306351
GOT1	7.852256	10.821958	8.150473	7.857671	8.50052	8.6278345	9.2962585	7.95545366	8.0477765	8.97393	10.6859767	11.488037	10.170467	8.108003	8.2204421	11.577103	9.410908	8.45398	9.157198	11.586085	10.744989	7.211928	7.216053	8.050557	8.392324	10.065037	10.740989	8.637897	8.810671	9.212646	10.91471	8.743342	9.578973	10.606909	11.144143	9.17198	10.496613	7.016296	7.688352	7.675137	8.634579	8.846766	10.82646	9.150159	11.472356	9.874036	10.127521	9.025089	9.232316
ENO2	11.097835	12.316347	11.192169	10.036619	10.616877	11.0906595	11.4383795	9.91009269	9.9235152	11.403769	11.8302595	12.473524	11.685667	9.732463	10.5309574	12.10137	11.569299	10.769651	11.517355	12.864336	12.591346	10.049784	10.048119	11.25925	10.657283	10.989607	12.127939	10.398719	10.377296	10.366445	11.238007	11.089031	11.653523	11.97944	12.143548	10.693017	12.143548	10.087742	9.963258	10.327015	10.735766	11.103784	11.983147	10.854465	12.114709	11.750309	11.387044	11.337135	11.240791
PSD2	10.543603	9.442982	9.75252	11.186383	9.248203	8.1135801	10.1985468	10.28381839	11.9267894	10.097051	9.4849759	9.694905	8.58624	10.646703	9.8241826	9.782581	9.745451	9.991535	9.849732	9.264519	9.536506	10.713029	9.492578	10.504648	8.267192	10.436621	10.451452	10.807957	10.342272	9.859672	8.604162	10.094261	10.058338	9.502538	8.516369	10.645344	10.613755	9.6839	9.620047	8.922832	7.66671	11.021655	10.231452	10.347479	9.559394	10.451452	11.105049	10.446038	10.053918
AEBP1	7.570129	6.239696	7.6356	7.173719	8.360418	7.5622243	7.2404879	8.41235989	11.7574053	7.464334	7.5282168	5.899832	7.615858	8.722174	6.2449385	8.339826	6.612232	7.835635	8.722174	5.599988	5.173991	10.027182	10.040387	7.706493	7.732861	7.612498	7.555652	7.675404	8.385126	8.114694	8.455766	7.351456	7.554722	6.335009	6.76081	8.347586	7.557288	6.959792	7.602208	6.764884	5.626883	6.449303	6.043114	8.664863	7.889488	6.810397	8.691458	8.483594	8.982224
DHPS	9.489473	8.76489	8.112781	8.467002	8.446232	7.9713368	8.5959101	8.21871475	7.5998741	7.913191	8.6373823	7.869248	7.172401	6.90069	8.118172	8.195126	8.551297	8.834061	8.122933	9.960497	9.8631	7.557507	7.510307	8.529542	8.551246	7.763078	8.403136	7.319654	8.235362	7.732353	8.098169	8.595908	8.011973	9.132411	9.151313	8.318162	7.901702	7.576501	8.304052	6.864533	7.206674	7.394562	8.026952	9.171817	8.86996	7.945523	8.517338	8.011973	8.033941
FAM107A	12.062482	11.466633	12.690593	13.028878	12.859703	13.0802605	11.7563725	14.44302416	13.5816611	11.487211	11.9715431	11.883722	12.100751	13.244349	12.2221408	11.25282	10.107284	12.64668	13.08026	9.055272	10.551566	13.038049	12.675538	13.418854	10.883965	10.623655	13.038049	12.863238	13.038049	12.32034	12.473333	12.863238	11.489919	11.849448	11.372639	13.418854	13.418854	12.033623	12.172343	12.172343	11.069592	13.038049	12.863238	13.418854	12.033623	11.600413	12.172343	12.473333	12.675538
CAPNS1	9.534628	9.501163	9.457932	9.191567	9.541863	9.7811822	9.7982229	7.98781146	8.7259877	9.064361	10.9020627	10.178662	10.737444	8.766552	6.4506523	10.291115	10.278893	9.648587	9.16349	9.819033	10.891104	8.889362	8.422705	9.967834	9.093799	8.353981	10.09072	8.638043	9.117004	8.745268	9.097863	7.643052	8.450053	11.087487	11.630831	8.229558	10.380652	9.318193	9.155977	7.661973	9.033634	8.456782	9.382675	8.992887	11.093018	8.488128	10.121104	9.314642	9.530961
MAP2K4	8.403144	9.849237	8.621148	8.056441	8.193694	9.1427823	9.3640559	7.93838998	7.8128277	9.471556	9.8452333	10.209915	9.632821	7.376337	9.0887784	9.820558	9.798461	9.040229	9.902624	9.50555	9.786771	7.967866	7.472907	7.464775	8.374776	8.908808	10.116497	7.971269	8.132831	8.820038	10.136899	8.214358	9.943301	9.406244	10.119115	8.237952	9.720774	7.51527	7.294217	8.262036	9.618456	8.52898	10.161042	8.486607	10.318094	8.796242	9.034951	9.182954	9.222604
TM7SF2	9.526086	7.81766	8.183649	8.056227	8.430455	6.3107807	8.2956062	7.73357853	7.9410709	8.502392	6.0971471	7.059683	6.049149	7.538012	5.9629962	7.97139	7.990861	8.551071	7.045483	6.801558	6.993669	7.615973	7.622282	8.830294	8.156382	8.371265	8.309706	8.623399	8.900591	6.403824	7.125769	7.264964	7.224989	8.109679	8.585499	9.00618	8.433929	8.237965	8.830294	5.390572	6.33692	7.565063	8.185759	9.039079	9.378829	8.369932	9.246453	6.895775	7.862494
SLC35E1	9.615347	10.375038	9.093523	9.041443	9.123984	10.2637502	9.719384	8.08174201	8.9785475	9.657992	10.4216349	10.550551	9.933194	7.922085	9.5682659	10.678285	10.223615	9.677948	9.89363	8.95268	8.318726	10.237703	10.759309	9.524846	10.039822	8.59396	8.679665	9.458461	8.843233	9.835922	9.582597	9.837507	9.871858	8.094498	8.252888	9.065476	9.564591	10.50047	11.019229	10.137994	10.459659	9.859877	9.032421	8.346953	8.326451	8.849272	8.575365	9.770849	9.220884
OSMR	5.688258	4.710862	5.746672	7.14242	6.528719	8.3761349	6.3095456	7.06978166	6.2748538	5.649835	6.6457964	5.956777	7.27337	6.387621	7.4614885	6.670878	5.292332	6.194994	5.486608	6.380663	5.979649	6.716645	6.950235	5.280222	5.566065	7.246811	6.097278	6.455517	5.874671	5.366081	5.948001	5.394564	5.620906	6.517138	5.774667	6.593366	6.414857	6.399269	6.17389	7.509925	6.044154	5.698981	6.277799	5.545664	5.870556	5.833479	5.329726	6.225514	6.217882
GRAMD1C	7.568818	6.723095	8.681072	8.670722	8.492287	6.7732336	7.9720018	8.42031744	9.1340367	8.221373	7.9961952	8.165383	7.75949	8.220166	8.7926625	6.482825	5.668233	7.898166	8.528496	7.400862	7.430378	7.612917	6.381369	6.913039	6.084376	8.56855	7.455995	9.025441	7.652535	8.613237	6.727775	7.757461	6.73444	6.175297	7.161736	8.690049	8.22495	7.167793	6.971881	6.272126	5.914686	10.347772	8.156415	8.423194	8.326372	7.796684	6.927412	7.04992	6.770214
FHL2	7.269651	8.888816	7.501516	6.951932	7.905065	7.3152464	8.1724991	6.47817418	6.4718442	8.609747	7.485142	8.462639	8.414878	7.045961	6.6602573	8.190457	7.721874	6.809634	8.230184	8.35633	8.359185	6.537074	6.877805	6.533667	7.157615	7.792535	9.196204	7.570253	7.653448	7.438869	9.34193	7.10373	8.946883	9.59392	9.513367	6.990685	8.487739	7.130337	7.186143	7.497283	8.554286	7.610079	8.736692	7.10463	8.976748	7.748918	8.230017	8.732233	8.06236
HSPB3	5.560659	5.291554	6.657619	4.853218	4.806099	6.564605	7.6187804	5.60499297	5.2222607	6.86202	7.9257565	8.601507	8.010189	5.79834	3.8919324	7.552481	7.180731	6.027162	7.787034	12.630464	7.885162	5.620539	5.548093	5.89708	5.72294	6.552411	6.757523	6.58449	5.574042	6.123206	5.595899	5.815899	6.198181	11.552937	7.787426	6.126829	6.312761	4.782189	5.502001	5.422565	6.352027	6.311126	5.59606	5.83741	5.851638	8.285693	7.426302	6.875763	5.15442
FYCO1	7.403326	6.614077	7.902894	7.305562	7.031347	6.4952929	6.9954284	8.65720437	8.9224027	7.700278	6.4708101	6.456872	5.888424	7.861683	6.8240892	6.477812	6.621466	7.864653	6.151678	5.704335	6.048936	8.316025	8.144637	8.178561	7.133351	7.517387	6.584706	7.261135	7.17306	7.528639	6.433838	7.538826	6.464511	6.240212	5.555757	7.089239	6.16503	7.616134	8.023513	7.532376	7.274754	7.215352	6.469817	6.696246	5.763412	6.531235	6.633535	7.084754	6.68359
TBC1D7	7.460807	7.000357	7.379207	6.379273	6.489048	7.3371683	6.6427021	7.09137557	6.7274373	6.94356	8.167322	7.454402	8.384693	6.985595	6.8459412	7.515952	7.18078	7.179705	8.616246	8.40272	8.308784	5.986008	5.962145	6.636026	6.649537	7.133792	8.037725	7.154864	7.204858	7.154305	7.776915	6.939646	7.867639	8.56216	9.098587	6.886147	7.866308	5.971647	5.952068	6.004327	6.241994	6.825507	7.975505	7.654869	9.269635	7.095174	7.584768	6.525077	6.919409
KCNIP4	7.6526	8.967495	8.364071	7.376984	7.710339	8.3246599	8.7307153	6.45810798	6.5164416	8.345112	9.0442501	9.263674	9.122579	6.496047	7.9760683	9.324971	9.06569	8.13775	8.903579	10.076341	9.635407	7.311696	7.227272	7.238804	7.212885	7.870229	7.729102	7.987311	7.369423	7.657328	7.073219	7.868162	9.147667	9.498814	8.631655	8.379127	8.794294	8.459263	7.953697	8.307641	8.1007	8.401227	7.874876	7.617231	8.686646	9.224613	7.852474	8.615827	7.619054
KCNJ10	9.195449	7.75761	8.366319	8.609409	8.032791	5.5538505	8.506373	8.00266878	10.3035755	8.899316	6.5751997	8.710625	6.833119	9.50199	8.9617892	8.716734	7.421848	9.014964	7.703875	7.810306	7.820669	7.686916	8.124802	11.007029	8.739955	9.658707	8.234785	8.739955	8.302359	9.324103	7.936261	8.272489	7.37484	7.969827	7.218232	7.915039	8.121923	8.913597	9.540906	8.211122	8.561827	10.049188	8.208805	8.452259	7.459083	8.766465	9.837523	8.300863	9.158997
SLC12A7	8.073023	8.205696	7.306571	7.874172	8.048361	7.7275645	7.1296621	7.11202313	5.9298835	7.503114	7.4791595	7.960936	7.944224	6.579805	6.9849735	8.019816	7.718014	7.135641	6.817683	7.676021	8.819917	8.520338	9.356651	7.322525	7.586772	7.952491	8.659994	7.420824	7.536125	7.704099	6.762677	7.652821	6.602226	6.89703	8.286648	8.296702	7.467913	7.456321	7.343832	8.111077	9.033333	7.40137	8.307278	8.080153	8.203488	7.434119	6.788362	8.784086	8.929468
FBXW12	8.351056	6.999982	8.521116	8.589896	8.398452	8.3239482	7.9268032	8.37412325	8.6896566	8.510042	6.6602887	8.033964	7.50043	8.173366	8.6930713	7.801284	6.481712	8.035146	7.548492	7.843538	7.50764	8.538065	6.920872	8.927064	9.44449	8.118416	8.338646	8.349655	8.973448	8.097134	8.380927	8.751658	8.817835	8.798988	8.880985	8.260169	7.961507	6.982798	8.850821	8.532523	8.350619	8.185405	8.719458	7.856704	8.2346	8.104179	8.061804	7.9115	7.695889
TUSC3	7.12141	7.949776	7.382091	6.880481	6.702487	7.7548674	7.9936026	6.59129249	6.8756432	7.889541	8.0759115	8.420375	8.093454	6.166829	7.2772778	8.097712	8.132938	7.622803	8.13882	8.852828	8.311571	6.458509	6.267502	6.61337	5.857353	7.631324	8.178747	6.956913	6.509049	6.84621	7.407933	6.853318	7.734382	8.365727	8.947478	7.08377	7.161014	6.200646	6.263508	6.213837	5.834908	6.908611	7.379245	7.915769	8.566765	7.93671	7.459172	6.975754	6.836297
PLCL2	7.73047	8.479569	7.640856	6.985447	6.753929	7.7044455	8.0688552	7.5020901	7.1476545	7.81028	9.163351	8.731966	8.867855	6.894258	6.8813619	8.634917	8.709981	7.387976	8.481763	9.301048	9.353596	7.075941	6.580677	7.25964	6.910174	7.788413	8.265487	7.272217	6.932333	7.244018	8.041445	7.813928	8.29121	8.358654	8.122315	7.489903	8.405011	7.467701	6.937119	8.02042	7.890271	8.059936	8.3689	7.648773	8.333669	8.061487	7.565572	7.898367	7.808208
LRP10	8.038413	6.355069	7.776443	7.762254	8.260954	8.3491462	7.0121686	8.06442679	8.3092449	7.323219	7.7358724	6.77615	7.533421	8.378519	8.3602178	7.261059	6.615732	8.122121	7.404063	6.050657	6.325926	8.667028	9.069257	8.760838	7.564532	7.58422	6.701156	8.130444	7.608915	8.033067	7.38716	7.438731	6.876213	6.31376	6.269379	7.896216	7.154036	8.049574	8.200338	8.486193	7.575953	7.589117	6.957557	7.898623	6.888922	7.29883	7.2968	6.922437	7.233871
CNOT10	6.219396	7.465846	6.780734	6.038886	6.108147	6.2314191	6.0503677	4.56977545	5.1715009	6.060317	5.470538	7.217361	6.34181	5.920364	5.2552519	6.62157	4.447892	6.388206	6.73577	6.938003	6.941433	5.819864	4.040567	6.883853	5.602908	6.09689	6.92076	5.598914	6.288404	6.534266	6.437529	6.744127	6.003493	5.227046	6.649709	5.767839	5.954911	4.869826	4.878388	5.005771	4.797915	5.616101	6.078979	6.248431	6.660131	5.94371	5.657448	5.782491	5.229663
AHCYL1	12.186171	10.124515	11.739691	11.891186	11.005318	11.0153659	10.7339559	11.45097748	12.4580225	10.592305	11.1549755	10.76165	10.752129	11.948672	10.4644923	10.159473	9.504889	11.24172	11.601384	9.947591	10.095073	11.423026	10.967424	10.893601	10.065726	11.105365	11.224738	11.541629	11.620293	10.825461	10.368589	11.20317	10.172426	10.669237	10.197509	11.643226	11.449811	10.228389	10.228389	9.111914	8.465829	11.449811	10.976355	11.65514	11.716828	11.490259	11.798624	11.033742	10.644795
GEM	5.870251	5.579282	6.41218	7.081057	6.273802	10.9013534	7.4964508	6.63205715	7.5339966	6.705122	7.2538268	6.362729	8.643968	7.728809	10.9646963	6.274346	7.16096	6.747229	6.766441	6.172217	6.561532	6.562396	6.207604	6.041791	5.499835	7.343249	6.727918	6.179138	6.067657	5.710874	6.174077	6.102787	6.243952	6.393895	6.351222	7.029203	5.73496	5.662786	6.152291	6.190088	6.068795	6.4561	6.399792	7.147206	6.23924	6.127827	6.191513	6.090157	6.768871
RWDD2B	6.682473	8.371613	7.276135	7.34659	5.751321	6.9551362	7.3654099	3.96439485	6.2405454	7.030151	7.5834726	8.018424	7.074596	5.043895	6.1226408	7.801286	8.217813	6.887658	8.32033	8.221587	6.853662	6.12774	5.305337	6.530415	6.880212	8.127653	7.842024	6.34088	6.831515	5.964409	7.103939	6.492668	7.082062	6.722644	8.380299	6.881221	8.520432	7.846547	6.573414	4.837436	8.291168	6.552087	7.606555	6.489981	7.876394	7.942645	7.807925	6.683866	7.752612
HSPA2	11.171771	9.751589	10.941433	9.371385	11.304133	7.4652124	9.6885409	9.98421264	10.4794043	9.184645	7.9637265	8.605926	9.282244	10.772814	9.2688559	9.557253	7.849523	10.058017	8.602304	9.913922	9.926842	8.670268	8.068173	10.015922	11.33023	11.074339	9.768161	10.518527	11.32657	8.413142	9.289273	9.369591	7.244624	9.457427	9.715337	10.915592	7.998478	9.404006	10.673164	8.869544	7.624492	9.318511	8.317696	10.938151	9.265288	9.634319	10.257444	8.991223	9.122167
C1QTNF5	7.197229	5.297855	6.592254	7.685734	7.444829	6.9986862	7.4720603	8.17300016	8.7984041	6.675516	7.0594393	6.864078	7.012101	8.951915	6.9237303	6.845023	6.821294	7.475202	6.859215	5.688644	5.985165	7.473153	7.587946	7.709611	6.653053	6.841977	6.857955	7.067224	7.463219	7.065322	6.486284	6.967321	6.772562	6.439432	6.125495	7.84896	6.880355	7.154884	8.65771	8.044637	7.57604	7.256945	7.912691	7.390995	6.461555	7.117996	8.172096	7.106733	7.467611
NSUN6	8.907293	8.163159	9.185157	8.69461	9.039523	7.9422205	9.197677	9.89016521	8.1145384	8.16767	6.8661191	7.937027	7.630025	8.613913	8.7886102	6.512594	7.449273	8.176021	8.30798	8.595071	7.470371	8.284816	10.457799	8.398984	9.823852	6.820571	7.545724	7.117524	7.132355	8.561274	7.446411	8.629606	7.889001	7.991997	8.09392	8.474308	8.930259	8.990534	8.482813	9.198146	7.787137	6.966643	9.022583	7.678067	7.41261	7.70728	8.008901	7.46389	8.112555
RPH3A	9.577743	10.413735	9.225783	8.206366	8.649267	8.819564	9.1705455	7.53313348	7.3182868	8.939252	9.1069787	9.884593	9.606933	7.503672	7.4115704	10.28514	9.693258	8.185681	8.828794	10.628126	9.85298	8.837492	9.83396	10.302892	8.397452	7.773684	8.800483	8.548939	7.670101	8.696984	8.550324	8.349772	9.104656	10.151312	8.130625	7.763152	8.653486	8.835981	9.521493	8.527769	8.666678	8.885581	7.981448	8.076919	8.10977	9.240506	8.009856	9.765202	9.07398
RAB3C	7.482322	8.362091	7.479903	7.147952	6.843906	7.9088038	8.2785895	7.02580912	6.4737306	8.02169	8.573024	8.789637	7.528168	6.531078	7.7686025	8.61164	8.227716	8.037414	8.587717	8.075563	8.376996	6.402927	6.136013	6.239434	7.077429	7.839531	8.702013	6.011734	7.333275	7.36655	8.312304	7.135784	7.89606	9.211677	10.394786	6.95247	7.999721	7.182226	6.413322	6.275452	7.389911	7.259585	7.835124	7.171338	9.688681	7.4258	7.514928	7.31363	7.708325
GNG3	10.766937	10.545032	10.016855	10.725639	10.213724	10.3466854	10.9502155	8.86899874	9.8387133	10.142558	10.4039135	9.997971	9.573551	8.853165	11.0909746	10.785486	10.55047	10.545032	9.858797	11.119153	10.966921	8.878943	9.390651	9.188683	9.637219	10.088082	10.779704	9.285332	9.395779	9.831284	10.750191	8.953208	10.271562	10.731625	10.891152	9.535549	10.816292	9.958969	9.686823	9.602409	10.833375	9.437145	11.114812	9.573579	10.778282	10.497089	9.863704	10.072271	10.739859
SENP8	5.840057	7.187535	6.750001	5.354477	5.420303	5.471806	5.6402673	4.91354482	5.9755735	6.205193	6.4486102	7.144765	6.80041	5.093041	4.6960426	6.582236	5.532326	6.217881	6.300768	6.735155	5.859064	5.197257	6.585156	3.316601	5.509876	6.040503	6.389424	5.294233	6.00658	5.448954	5.791816	5.855276	5.507569	5.49586	5.219453	5.432549	5.82805	4.754447	6.272487	6.341598	6.028196	5.666414	6.292934	6.647021	5.657129	6.234776	5.046438	6.647279	8.007263
EMP1	6.878765	5.27265	6.452947	7.134569	7.146983	8.983158	6.584271	7.1756608	6.9691039	6.480904	7.2011935	5.012148	8.041467	6.422914	6.8998039	5.48576	6.083678	6.382477	6.406976	4.183221	4.600944	6.907171	6.602646	6.454339	5.441333	6.697774	6.363955	6.493636	6.691382	6.646973	6.281618	5.937961	5.403076	5.636959	5.807422	6.865134	5.170534	6.230862	6.620008	5.521528	4.587044	6.282776	5.594766	6.771013	5.574136	5.345631	6.118874	6.047953	5.877652
NECAP1	8.994586	10.51163	9.609177	8.539521	8.445295	9.5312709	9.8818624	8.12151132	8.1119138	9.863515	10.470511	10.570873	10.64488	7.734458	8.8994367	10.67058	10.628658	9.820004	10.38459	10.94613	10.788605	7.781017	7.589841	8.255496	8.234258	10.101763	10.690771	9.001883	8.512476	8.806477	9.892282	9.422695	10.177653	10.841154	11.040229	9.236572	10.428264	7.517588	7.618296	8.11504	8.60403	9.38514	10.623893	9.631789	11.057323	10.395765	9.968078	9.418992	9.309411
CAMK1G	7.631661	7.959842	8.154535	7.54602	7.462085	7.6564532	8.1528935	6.73783134	6.8084423	7.556443	8.0037695	9.25968	8.920857	5.440936	6.0356182	9.068991	7.795331	6.841472	7.41598	8.450389	9.438212	5.585217	5.516063	6.063417	6.472881	7.354761	8.168707	6.772388	6.600961	7.4914	8.43582	6.493504	6.823391	7.824133	8.7965	7.260325	8.328936	6.1054	5.52198	5.761902	6.964839	6.26219	8.823862	7.34202	8.518023	6.845396	7.433534	7.213738	7.905958
SERPINB6	8.535201	7.13963	8.537018	8.255691	9.496592	8.0682939	7.7101162	8.52779723	9.3222117	8.14599	7.9647538	7.702177	7.619206	8.860587	8.7416107	7.775181	6.830028	8.366882	7.640932	6.884883	7.10699	8.997738	9.492892	9.765507	8.616472	7.808306	7.175766	8.701523	8.741824	8.143615	7.689466	8.311669	7.272506	7.15889	6.644824	8.09677	7.065097	8.907384	8.832567	9.308529	9.11636	7.836632	6.969228	8.741824	7.210114	8.063027	8.495932	8.184977	8.253393
MECR	7.623106	6.743736	7.206966	7.895812	6.481132	7.4034096	7.4777642	6.30786243	6.6183879	6.8642	7.2055374	7.311068	6.545454	6.897815	8.0774777	6.516014	8.03304	7.648833	6.935074	7.608818	7.88218	5.617264	4.489158	5.704538	6.138263	6.373364	7.911823	6.792373	6.482314	5.667544	6.571168	6.448018	6.618542	8.187644	9.595053	6.85032	8.27747	6.071231	7.782765	5.180991	7.262716	6.861098	7.759284	6.657912	7.925381	7.04252	7.380292	6.587315	7.079643
ZBTB20	10.374056	9.055787	9.909059	8.711964	8.856428	6.9277873	9.1201051	9.66339832	10.8053034	8.854955	7.8951271	8.401881	8.013781	10.040019	9.0438847	8.396173	7.970433	8.858873	8.600876	5.061419	6.596279	10.41302	10.25713	8.010489	8.807037	8.055171	9.108711	8.923389	9.387909	9.869455	9.802651	9.075535	9.945342	8.222668	8.407764	8.173579	9.638775	9.113357	9.188044	9.75497	10.278208	9.652046	9.95975	7.702647	8.632968	8.242602	9.002943	9.443527	9.580057
GABRG1	7.425515	6.806319	8.251266	8.0615	5.897438	6.9583389	7.6539223	7.95763489	9.4241813	8.610687	8.1132088	7.468901	8.530361	9.297268	8.1951289	6.213282	7.906623	8.183872	7.908701	7.20133	6.661627	8.287557	7.699141	6.322968	6.742146	8.711616	7.41812	7.960264	7.266328	8.323227	7.614627	7.346047	7.356856	6.813604	7.212072	7.778904	7.85983	7.967524	7.817839	5.957978	5.99311	8.745663	7.410444	7.507374	7.533321	7.69151	7.246233	7.063451	6.328688
KIFAP3	8.689468	10.507483	8.88733	7.604578	7.928394	8.9177167	9.4755491	7.41355857	7.766087	9.517753	10.7650986	11.365079	10.609255	7.496302	8.0955905	10.943492	10.622542	9.009264	9.928851	10.071193	10.980392	6.752822	7.176606	8.115984	8.018367	9.147442	10.718411	9.028795	8.675397	8.366341	9.989821	7.964793	9.791133	10.61068	11.040343	8.353703	10.356212	6.998765	7.091917	7.393459	8.497883	8.715645	10.16963	9.170709	10.972635	9.642123	9.963604	9.561366	9.259842
GABRA1	7.949105	10.294388	8.653222	6.990104	7.342236	8.6643653	8.8272861	7.66300355	7.2458266	9.201395	10.4706291	10.879188	10.837987	7.04374	7.2452435	10.950175	10.520089	8.564362	9.646612	12.906476	11.146008	7.473746	7.057074	7.220934	7.704174	9.254121	9.004089	8.118055	7.109235	8.470753	9.449925	8.506177	10.132488	10.56643	10.499643	7.916243	8.71705	7.466823	6.883703	7.733101	7.646807	8.832975	8.83328	8.035438	9.958565	10.287095	8.504412	8.926299	7.74259
BMPR1B	8.184896	6.586164	8.63473	8.337632	7.083529	7.8590082	7.2600651	7.73190738	8.7719739	7.509586	7.7029029	7.54789	7.520292	8.903849	7.803452	6.661158	7.049271	8.528339	7.775546	7.849578	7.213026	7.672782	7.521595	6.708686	7.604411	7.58849	8.331996	7.712051	7.201394	6.825787	7.580984	7.022195	6.848	7.858506	8.866672	7.763954	6.781356	6.891261	6.347929	7.804999	6.920092	8.402712	7.332052	8.125792	8.052733	8.705383	6.950443	7.602329	7.191835
MEF2C	10.230173	11.680597	10.572872	9.569924	9.548222	10.5665222	10.8374233	9.56433593	9.4849353	10.687326	11.198357	11.672987	11.16261	8.383971	9.4148764	11.223734	11.651648	10.39905	11.27216	14.614854	10.241129	10.299321	9.684399	10.155542	8.918076	9.954863	10.362785	10.956332	9.449942	10.168	9.798769	11.400247	12.216596	11.196392	9.51255	9.880691	11.116018	10.385237	9.106956	10.498776	9.974672	11.518976	10.39912	9.871861	9.931956	12.634028	10.781517	11.960741	10.279774
ATP1A3	6.403814	6.571127	6.7204	7.622175	7.649128	8.1267353	8.6744072	7.63381273	8.3601365	9.212168	7.5676869	6.523148	7.513615	9.23777	9.7340916	8.329131	8.170597	7.958191	8.416424	8.609805	9.377244	6.620975	6.486019	6.863078	6.966116	8.217824	9.027223	7.513084	7.821766	7.817578	9.027223	7.569944	9.022338	8.973508	8.668682	7.724519	10.035191	7.073515	5.937385	7.050208	8.70132	7.575625	9.907096	7.800141	9.125491	8.252597	8.366017	8.840258	10.06006
ATP6V1H	7.65196	8.975865	8.667192	8.818337	7.904748	9.3818901	9.3167093	8.12765494	7.5401099	9.368346	10.2875173	9.475054	9.391255	7.504403	9.2599063	8.90858	9.16374	9.520502	10.093264	9.697874	10.301228	7.32999	6.802698	7.879259	7.643349	9.405561	9.939102	8.75244	7.989042	8.543041	9.210368	8.61376	9.856731	10.291261	10.295728	8.7713	9.615573	7.682856	7.542534	7.950081	7.429866	8.703432	9.431839	8.965236	10.161587	9.488988	9.374619	8.904321	8.596927
SLC38A2	9.39496	10.686651	9.63771	8.797485	11.577457	10.1381832	10.0249083	10.15920374	10.0538859	9.990181	10.5050804	10.64285	10.268277	10.117157	12.4818682	11.30441	9.416687	9.519717	11.426185	10.705265	10.140366	10.373338	10.901835	10.810556	11.278462	9.74562	9.383073	9.826614	10.238176	10.73745	11.39165	10.517252	10.354993	9.16895	9.590925	9.885418	9.517	10.034003	10.384798	12.389996	12.107222	10.397599	10.00171	9.184301	9.63006	9.715695	9.616626	10.802503	10.796234
CASP7	5.609692	4.705108	5.917487	7.309521	7.170325	6.0239984	5.1527096	6.38664827	5.3795042	6.459402	6.5246352	5.918811	5.892716	5.451458	7.6073269	6.667114	6.22661	5.613657	6.797218	5.170937	6.321742	7.980731	6.317412	6.095309	4.76438	7.067848	5.802392	6.194606	5.41344	7.806065	7.327473	6.092674	5.103621	5.589327	5.10981	6.089309	5.364068	6.399501	6.335438	5.076553	6.304606	6.553854	4.80569	6.469396	5.71993	6.447842	5.795912	5.765514	5.906116
COL5A3	7.110492	7.797276	6.43633	8.789526	7.607398	6.7615146	7.062726	8.1087468	7.7605454	7.32545	6.1021463	7.594146	5.869227	8.369269	7.1379702	8.75439	7.891824	7.059628	7.170284	7.726683	7.737743	9.49566	9.000004	8.352355	6.391579	7.501939	6.965482	7.168183	6.338471	9.007084	6.277976	7.028856	6.33928	6.146011	6.688455	7.988331	8.082158	7.850597	8.309454	8.279315	6.5961	8.044991	7.489844	6.755102	6.449964	7.530601	6.901876	7.099004	7.020008
RHOBTB3	9.127096	7.925414	9.923568	9.129282	8.465461	9.5289205	9.6844887	9.83561704	11.0680925	9.554348	9.2417762	8.796785	10.111143	10.828413	9.4399976	7.985396	7.855256	9.506987	9.199105	7.852022	8.20186	9.957297	9.108227	9.221675	8.194259	9.647311	8.843347	10.363108	10.09071	9.720018	8.709102	9.323796	7.956538	8.944716	8.241185	9.889755	9.159386	8.909002	9.183643	8.026191	7.403103	10.040715	8.952449	9.448088	9.108227	9.533897	9.850054	8.721396	8.530875
DDX25	8.33273	8.352147	8.465383	8.342409	8.358191	8.6475238	8.7440772	6.74779188	7.9052737	8.693481	8.4821267	8.529458	8.233839	6.203373	8.6613539	7.95874	8.326018	8.683857	9.06017	9.182357	9.450738	6.692175	6.445012	7.361856	7.099717	8.25915	8.928903	7.664225	7.170827	7.782055	8.068584	7.826013	8.28897	9.396208	9.837074	8.182861	8.185845	6.526785	6.716502	7.035023	6.753316	8.19215	8.683313	8.362449	9.848013	8.442215	8.328314	7.974504	7.934304
RAB3B	6.117886	6.772622	6.567036	6.545874	5.86212	7.0448849	7.4556161	6.21842731	6.8024454	7.207814	7.2866426	6.190832	6.899694	6.122726	7.324445	6.540653	7.460523	7.52502	6.355619	9.061834	8.365841	6.250574	6.145092	5.850297	6.062481	6.902163	5.864356	6.648017	5.57272	7.134931	6.036344	6.358933	6.319273	7.683665	5.067611	5.953871	6.345561	5.55001	5.303355	6.215033	6.043589	6.572128	6.051501	5.790327	6.47749	7.191708	6.68668	7.911519	5.789749
C1QTNF4	7.114737	7.659405	5.647	8.709556	6.45972	7.4767277	8.3289647	6.43760714	5.857115	7.737115	8.6573962	6.202814	6.426539	6.27473	6.9985411	7.428358	7.813653	7.968543	7.433358	9.984317	10.171892	5.276142	4.977753	4.631579	4.272493	6.82085	8.625858	7.149632	5.638002	7.928743	7.225958	7.919689	7.387635	10.720365	9.080961	6.287191	6.425278	5.931272	4.501771	5.688519	4.28394	8.225855	6.947034	6.323423	8.551029	8.329296	7.97533	6.879602	4.915408
CFI	4.790163	4.127265	4.661452	6.267787	5.975097	5.1519275	4.8309692	6.72805161	5.6718268	5.704774	5.1129049	5.435333	4.443001	5.590669	6.0993044	5.846562	4.741842	5.349468	4.786546	4.587402	4.337525	6.73959	7.27713	6.655256	5.37339	5.153026	4.417033	5.048663	5.195445	3.796618	5.641627	4.601454	4.563364	5.551113	4.285887	5.266543	4.302124	5.554414	6.657675	6.87368	5.508945	5.142867	4.540653	6.134652	4.617618	4.307689	5.038467	4.351987	5.315025
REEP1	9.310107	10.670127	9.542887	8.917902	9.063343	9.7425169	10.3239371	8.91439398	8.8416322	10.442029	10.6027093	10.999837	10.817691	8.789774	9.1764905	10.768886	10.580465	9.985791	10.367181	10.974071	10.754931	8.61253	8.242455	8.618684	8.797087	9.984753	10.996626	9.134086	8.893871	9.193627	10.288641	9.781081	10.51219	10.995452	11.184995	9.336406	10.424123	8.636311	8.37194	8.859558	9.730195	9.765786	10.66101	9.808134	11.076579	10.310427	10.087625	9.983367	9.994056
GLOD4	7.525174	8.40189	8.085483	7.314892	7.484803	8.540067	8.5084829	6.7082666	8.2745706	8.462666	9.4206015	9.027719	9.213418	7.784318	7.1331472	8.537872	9.162948	8.251003	8.971675	9.760798	8.721251	6.857862	6.703052	6.924316	7.671513	8.797267	9.020538	7.844989	7.790186	7.268708	8.153771	7.727877	7.973338	9.047732	9.437556	7.906234	8.795813	7.477918	7.69868	6.781208	6.781208	7.797031	8.852409	8.147734	9.400487	9.350523	8.506121	7.792537	7.892172
DDIT4L	6.786948	6.792316	6.988942	7.01422	6.832683	6.8155515	7.2815294	7.20449485	7.5269781	6.944191	7.2429566	6.93253	6.903091	7.159604	9.214515	7.141743	7.447721	7.572087	7.037085	3.610681	5.831504	6.265756	6.252593	7.81066	5.695758	6.689253	6.305585	7.994687	6.828421	7.650801	6.350988	7.574135	8.710457	7.645757	4.829211	6.740643	7.488337	6.683393	5.739474	8.120526	6.224765	8.705825	6.824448	7.732273	7.287069	7.104409	7.970391	7.843274	7.052791
STAT4	8.302351	9.290625	8.634599	7.41878	7.970414	7.7964065	7.8443945	6.98823514	5.1394903	7.375936	7.0657851	9.02433	8.053544	6.591035	5.5412669	7.983107	7.314156	6.901708	8.651331	14.927804	10.164351	6.738709	6.094422	6.771095	6.92312	8.107498	8.397983	6.863882	6.982282	7.123567	7.373767	8.027197	6.923939	7.482097	8.087777	7.806136	7.280664	6.769105	7.003038	6.839924	6.697086	7.415136	7.861188	7.757283	8.220237	8.816581	6.670347	6.976418	6.719533
FIG4	8.443119	9.90519	8.778074	8.070271	8.057941	9.4251002	9.808933	8.01121976	7.9360355	9.352172	8.9336747	10.209591	9.560299	7.979379	7.9501398	10.587167	9.104895	8.636997	8.938179	10.408633	10.349303	8.384181	8.653311	9.558573	9.004254	7.998454	9.321409	8.442158	8.284052	8.912448	9.36862	8.019533	9.440702	8.877339	10.350592	7.634527	9.943206	8.434275	7.578597	7.786911	8.233224	9.074688	9.345628	8.259548	10.521515	8.854586	9.413292	8.749353	8.734521
CTDSP1	8.547236	7.108442	8.557492	8.446958	9.252838	6.9024663	7.1315534	8.80476601	8.9278312	7.977858	6.5426043	7.03707	6.184284	9.208849	7.4787672	6.917325	6.784754	8.150181	6.791763	6.699266	7.087182	8.852248	9.030577	9.141402	8.636554	7.781486	6.850603	8.750928	8.474766	7.625736	6.573884	7.765067	7.157067	7.294391	6.856217	8.158867	7.752849	9.366774	9.595561	8.875578	8.127269	8.319638	7.459062	7.567225	6.847567	8.109083	8.215192	7.714693	7.668289
ZNF160	10.012376	9.608039	9.287525	7.099342	8.828417	8.5828185	7.7841828	8.15755549	7.959333	8.872387	6.7076134	9.182825	7.424585	6.510129	7.6367145	8.321964	7.419376	8.831797	8.639729	6.936275	6.740716	9.8176	9.912377	9.603114	9.075842	7.891724	7.42477	8.005747	7.604125	8.755155	8.292016	9.056776	9.210369	7.237848	7.303467	7.759819	8.075796	9.369559	9.45862	9.598887	10.502894	8.773528	8.276934	7.269659	7.099361	7.740169	7.495467	8.775398	8.553328
FAM89A	6.609818	5.50999	5.940628	8.333459	6.643941	7.2955732	7.4245068	7.83697002	7.1398252	7.222836	7.3395425	6.608019	7.450005	8.156792	8.2277391	6.039234	6.734304	7.416788	6.344491	6.374536	6.827951	8.060862	8.219471	7.50026	7.637179	6.87582	6.259391	7.376077	7.652152	7.271925	6.580755	8.47834	7.638152	6.34441	6.376382	8.152138	7.13969	8.625833	9.214939	8.907404	8.201466	6.949836	6.119137	6.203986	5.039709	6.813188	7.308866	7.626519	7.673812
SYT13	9.857941	10.996799	9.830764	9.128427	9.326725	10.0070707	10.9435004	8.49862728	8.1626237	10.665588	11.1939132	11.548977	11.247775	8.527379	10.1724903	11.122504	11.22456	9.777425	10.918573	11.229197	10.301701	8.2336	7.922225	8.472826	9.199509	9.988509	11.204048	9.922481	9.549263	9.644957	10.881493	10.133331	11.302706	11.190136	11.355285	9.618621	11.260851	8.330063	8.233049	9.385694	10.054394	10.417706	11.294052	9.724823	11.358811	10.782506	10.797055	10.77835	10.732033
BFSP1	5.70761	6.752903	7.208576	6.334302	5.853239	6.5837434	7.3623515	5.02097344	5.8395139	6.359148	6.9445126	6.287062	7.32747	4.608809	6.5823759	5.558553	7.43563	6.063173	6.820152	6.832532	7.804036	5.154447	4.997481	5.353161	6.126046	6.77503	6.412975	3.853545	4.912295	5.092136	5.82669	5.973874	5.338471	7.413754	7.772731	5.724297	6.032445	4.71201	6.239672	6.154068	6.101808	4.756791	6.074019	6.160066	6.46995	6.2511	5.777393	5.509958	6.055738
NUPR1	7.48728	5.681732	7.729695	8.291614	8.019228	8.7514125	6.7824585	9.36736883	8.3795334	7.440397	8.0630473	6.795756	6.713172	8.633296	7.5006263	6.619899	6.742693	8.298191	8.425567	5.526717	5.606943	8.15301	8.926261	8.345335	7.296707	6.824481	6.916103	6.921904	7.582048	8.474656	8.311336	8.002469	7.427301	6.295898	6.114629	7.495504	6.240181	6.580563	6.670371	7.231923	7.33796	7.813022	6.323566	7.440422	6.202152	6.887862	7.427301	7.541305	8.136944
RHPN2	7.03147	5.851424	7.125891	9.072523	7.710069	8.3026875	8.1233932	7.45462512	8.5066312	8.05477	9.573327	6.604318	8.586907	9.098722	8.9150741	7.028929	7.845078	7.97518	8.084088	5.855605	6.68089	8.60513	8.58668	9.945808	6.815828	8.315627	7.274059	9.161686	8.376932	7.315185	6.001563	7.42921	6.658735	6.63425	5.550138	8.85423	7.685199	9.317158	8.047061	7.612367	6.82499	7.913351	7.374252	7.748112	6.64484	8.085905	8.187426	7.519241	7.129246
CRB2	6.977085	4.916181	5.665061	6.185065	6.290864	3.2396029	5.0768527	7.61916205	7.8035248	5.399102	5.4831121	4.829116	5.236831	7.530146	5.4131816	4.859304	4.010225	5.588897	5.270128	6.689023	7.030927	5.598674	5.409686	5.915672	5.401297	5.908483	6.100053	5.252347	5.206886	5.005395	4.413504	5.213407	4.434952	5.571477	6.652289	5.935245	6.22683	4.008647	5.405103	4.910775	5.626499	6.735741	5.11729	5.817824	6.206411	5.603508	6.949868	5.607794	6.384352
AQP4	9.680088	8.127599	11.351408	10.780836	8.863169	10.1559853	10.1170877	9.9631464	12.3110034	10.694414	10.1253374	9.558069	10.87987	11.218415	11.3354949	9.542235	9.050666	11.115601	10.701142	9.213877	10.303545	9.515811	8.844625	9.973227	8.589815	11.531487	10.837924	10.976036	10.954103	10.383855	9.786365	10.00862	8.821407	10.625814	9.847393	11.24299	10.117871	8.361768	7.4656	8.044462	7.037886	10.917018	9.958473	11.606842	10.729465	11.043591	10.901807	9.867782	9.773775
GPRC5B	12.059793	10.244773	11.017675	9.849928	10.739315	8.329382	10.3308323	10.63618002	11.5994907	10.177304	9.1480622	10.669492	9.576054	11.09195	10.0556378	10.310575	8.90001	10.63618	9.900631	9.238654	9.606079	11.068197	11.69419	10.829672	11.349041	9.608	9.459885	10.49745	10.92178	10.666445	9.985859	10.511575	9.392673	9.284064	9.271376	9.734964	9.005318	11.086738	11.570122	11.16623	11.326143	10.105919	8.428943	9.517147	8.940572	9.212525	10.651571	9.98033	10.625466
GOT2	10.226987	11.647426	10.329124	9.612749	9.833851	10.1940355	10.7985125	8.99696291	9.4808501	10.430559	11.1937266	12.023084	11.278446	8.999634	9.6382512	11.537133	10.980791	10.163713	10.748299	11.646616	11.488122	9.317273	8.530007	10.176748	9.868568	10.155624	10.647719	10.198837	10.023513	10.106612	10.829809	9.907979	10.032798	10.964852	10.996615	9.806758	10.906359	8.954735	9.784036	9.352802	9.461437	9.928978	11.387622	10.799334	11.491136	9.750633	10.475619	10.263036	10.193976
SDC4	10.111667	7.749815	10.628494	9.85901	9.003237	10.8112049	10.3627868	10.50508191	10.568123	8.72158	8.3641427	8.636992	10.622666	11.080014	11.0409901	7.958473	7.693578	10.215931	9.762277	7.785905	8.238183	9.564593	9.168796	11.000458	8.0146	8.757015	9.209092	10.365363	10.122689	10.135896	8.368214	8.620682	9.015043	9.099098	8.226915	9.659067	9.87023	9.664636	8.846472	7.958213	5.646131	10.704312	9.876432	9.482333	8.789328	9.291027	10.32738	8.777721	8.603972
NRN1	9.825386	10.329966	9.690382	9.816508	8.965211	9.5436133	10.149514	8.03824391	7.5908981	9.866744	9.8690055	10.641599	9.660692	8.133317	7.9056526	10.284123	10.527977	9.627197	10.102482	9.717194	10.232052	8.409026	7.727366	8.94726	8.722794	9.805494	9.631495	9.200588	7.874638	9.504363	10.073464	9.679565	11.293824	11.097727	10.513257	9.009624	10.882509	9.479244	9.452414	8.486441	9.323053	10.18887	10.302042	8.990996	10.614679	9.57198	9.459563	10.383083	9.450113
RGS7	8.971832	10.353596	9.573463	8.742488	8.504858	9.4090616	9.7261829	7.95770961	7.2927853	9.620801	9.9598209	10.414817	9.657453	7.664378	8.5663791	9.772686	9.82925	9.199254	10.28962	11.090316	10.993355	7.832781	7.51574	7.672532	7.971129	9.887975	10.230417	8.735618	8.374462	8.897244	9.303296	8.975224	9.691287	10.228898	10.486694	8.914251	9.783226	8.005498	7.578153	7.799	8.256913	8.905161	9.718236	9.614071	10.506455	9.734567	9.680272	9.052413	9.226911
GABRG2	9.496839	10.097378	8.922019	9.169096	8.787504	8.7400118	8.321144	8.6512986	7.1876774	8.702373	9.3404285	10.238258	10.470024	8.768193	9.1811425	9.684601	10.304136	8.638881	9.465411	11.271565	10.825968	7.948001	7.686835	7.926217	8.388466	9.922878	10.303432	9.658331	8.89091	9.400946	10.366376	9.792154	11.1495	10.971274	10.749048	8.869194	10.539477	8.17741	7.401148	8.632387	9.289971	9.816953	10.159676	9.228886	10.485565	10.615962	9.833916	10.643464	9.803307
IL17RB	7.402928	6.54049	7.763304	7.474307	7.809121	6.4627324	8.1794219	7.44733386	9.2417175	8.57224	8.1689116	8.358723	8.003063	9.310236	8.5591812	7.98067	7.155263	8.072868	7.611838	7.298207	7.246084	8.988823	8.223545	7.82017	6.921267	8.351317	7.516833	7.425247	7.343093	9.416999	8.827347	7.508587	7.323213	6.358796	5.872686	8.82627	7.514143	6.122702	5.598912	8.23867	7.447312	7.766044	7.349598	8.791546	7.795837	7.38397	7.648174	7.049758	7.662379
SERPINA3	7.231401	5.60973	7.966115	10.059437	9.209972	12.5454849	8.7295019	10.48729951	9.4075053	6.399333	10.4816978	6.071098	11.833446	8.690757	10.7848787	8.779928	5.7106	7.559463	10.074572	3.611685	4.290395	10.384294	10.978085	10.03965	8.565205	9.431033	9.187782	8.351885	9.937774	8.530559	9.718111	4.788976	7.431654	6.634535	8.296283	9.69391	5.869738	5.581593	6.338912	5.908611	4.491174	7.52427	7.527669	9.484176	8.291427	6.302928	9.451156	8.553038	9.27705
ATP1A1	11.012557	12.128263	10.497554	10.406269	11.280192	10.7138459	10.9058811	10.61589678	9.3394303	10.483295	10.4780197	12.083921	11.346465	9.288397	10.7646048	11.444278	10.342665	10.012564	10.699563	11.105888	11.120271	9.458441	9.226508	9.639771	9.715761	10.390295	11.697124	10.30217	10.239558	10.137156	11.833911	10.178302	11.750914	12.290085	12.505652	10.135609	11.654595	9.036415	8.987255	10.424566	10.848524	10.610987	11.36724	10.260298	12.611018	10.82294	11.316391	11.424813	10.955962
PSAT1	8.998265	8.552198	9.975149	10.105041	8.605858	9.2280929	9.5384442	8.45994362	11.1171774	10.454143	9.0592181	8.878614	10.140549	11.036323	10.3865613	9.24902	8.41895	10.592214	8.960394	8.244544	8.570233	9.625396	9.371467	9.131861	9.030413	9.772286	8.890164	10.402941	10.535786	10.08133	9.505029	9.193561	8.327201	9.472307	8.494672	10.026646	8.435078	8.636604	8.778705	9.188402	9.014055	10.50077	8.50795	10.823002	9.413135	9.333526	10.141542	9.244988	9.545186
HEPH	8.565304	5.700978	8.132563	8.573276	7.901839	6.9162119	7.8614746	8.0162008	9.0010419	7.779947	7.1862767	7.289575	7.217981	8.283149	7.5703513	6.385133	6.692915	8.189237	8.0143	6.236275	6.636171	7.819472	8.013436	9.024807	6.089844	7.649755	7.082696	7.866866	8.551489	8.448102	6.982132	7.376938	6.899762	6.588224	6.053488	8.844526	8.151248	8.119077	7.369203	7.16387	5.710729	8.066435	7.358561	8.223181	7.056125	7.578182	7.901635	7.433129	6.917073
PTPRR	6.608758	7.993367	7.231445	7.286338	6.44982	8.1205908	7.9704521	6.77743064	6.7516017	8.530292	8.4335328	8.041157	8.72219	6.710082	7.7785523	8.094601	9.009822	8.300223	8.367098	10.068097	8.756303	6.468592	6.440258	6.678761	7.090659	7.544116	8.437397	7.134538	7.121531	6.971044	8.479405	7.075176	7.977497	8.616982	8.804173	6.896467	8.009852	6.648201	6.437127	6.553139	7.685086	7.444719	8.63603	7.013452	8.966509	7.733657	7.504837	7.410026	7.815602
FOXC1	7.129826	7.79379	8.277594	10.268926	9.156805	9.2752315	7.8121421	8.80867855	8.7089378	8.525474	8.4260115	6.722443	8.189349	10.345978	9.741939	8.221255	6.915883	8.579119	7.487861	7.010967	7.300857	10.561947	10.598164	10.055443	8.826813	7.717951	6.908172	9.103548	8.098927	9.820583	8.355144	9.803011	7.879424	6.916538	6.180322	8.567625	7.835028	10.330223	10.343607	10.19602	9.931923	7.794605	7.18299	7.728866	6.679384	7.507081	6.73323	9.412911	8.277974
SYN2	7.70868	9.552962	8.95124	8.979078	8.100701	9.7975235	10.568174	7.75140374	8.212609	9.886959	10.0436336	9.314696	9.447419	8.764284	9.3761233	9.09865	9.877446	9.220179	9.811711	10.441722	9.713984	7.582123	7.577734	7.389595	8.351309	9.127721	10.609126	8.313165	8.432984	8.587722	9.845232	8.720059	9.944668	10.175384	10.739616	8.763097	10.670595	7.741472	7.873677	8.235333	9.07393	9.14974	10.648711	9.144444	10.84663	9.61558	9.776654	9.135199	9.381151
VASP	4.775562	5.46927	4.020917	6.107354	7.153208	8.1393595	4.5037553	6.80049882	5.8390817	5.901477	5.643183	5.348809	7.180636	5.471588	7.4667612	6.593943	5.512619	5.965216	5.744806	5.321095	5.196589	5.998681	8.723324	7.367334	4.698805	5.888367	5.658271	5.646076	6.007335	6.984449	6.168051	5.909937	7.005858	5.588883	5.931953	5.502999	4.694827	7.986183	7.171853	7.265368	6.946034	5.823204	6.262425	5.165467	4.900371	5.497014	5.3667	5.24739	5.554624
SLCO4A1	7.067118	6.517919	5.30955	6.820088	8.448573	8.386969	7.0357802	7.90033911	4.1639574	6.517425	6.8427889	7.260044	7.432067	6.133793	7.6986201	8.28302	4.068649	4.959042	6.801822	5.701657	5.998766	8.298565	8.212396	7.773741	6.974339	5.531831	5.44585	6.973564	6.62949	7.590554	7.019505	6.790309	6.366534	5.050806	5.612599	6.796926	6.313233	7.281884	7.315868	8.673433	8.190212	6.583328	6.191101	5.200061	5.471039	5.369292	5.255321	6.122087	5.912953
MTX2	8.377493	9.919101	8.633249	7.552472	7.757399	7.8520837	8.9094097	7.17045431	7.3354752	9.517306	8.7175711	9.58867	9.20724	7.139754	8.0476077	9.607818	9.094045	8.698896	9.440771	10.093406	9.642261	6.845623	6.623013	6.973854	8.01481	9.570998	9.617473	8.203538	7.700358	8.051565	8.894859	7.996096	8.714057	9.382391	10.195258	8.690377	8.83499	7.370192	7.520955	6.877862	6.932831	8.17823	9.361809	8.77763	9.87531	9.258756	8.668731	7.76366	8.346649
SLC25A18	11.140498	8.65168	10.812962	11.743554	10.766635	8.2953673	10.5709555	10.36832474	11.4981896	9.826638	10.256265	10.554654	8.199054	11.395043	10.7005654	8.643526	9.433416	10.570955	10.383291	8.296939	9.208739	10.192629	9.797027	11.361336	8.463985	10.572342	8.936936	11.179735	10.49261	11.519374	9.176729	11.240775	9.847565	9.091616	8.461633	11.173861	10.902129	10.700513	10.443548	9.616431	7.9452	11.684549	10.050988	10.246606	9.355788	10.902129	10.262343	10.77398	10.217551
TJP2	8.064744	6.628589	8.150863	7.042189	8.092355	8.3730782	7.3386067	8.23317912	8.2205518	7.446675	7.002763	6.701776	7.770311	8.421434	8.3462302	6.803756	6.776972	7.703342	6.234448	6.471834	6.936952	7.485831	7.242696	6.894189	7.144296	7.806238	7.724432	7.5269	8.309677	7.130345	7.079789	7.084741	6.376058	7.035583	7.31485	7.903073	6.556298	6.273337	7.12283	5.780188	5.923797	7.262339	6.266955	8.752186	7.407766	6.876124	8.286557	6.848735	6.987714
SLC14A1	9.576711	6.263275	9.802499	8.907094	9.291487	6.50316	8.6782884	9.72914285	8.9745549	6.692721	7.9067127	8.099891	7.329831	9.295224	5.3848508	7.252635	5.365317	7.540429	8.738443	5.367064	6.184868	9.046137	9.116098	7.567635	7.223561	7.765946	7.70247	8.006972	8.394364	8.357238	8.494354	7.138235	6.578283	6.255402	6.221014	9.527634	7.650251	6.421441	6.019359	6.479216	7.20722	8.166077	7.590919	8.803474	7.472476	5.866141	6.813824	7.257464	7.862171
GLUL	10.389524	8.799323	9.691164	11.335965	10.346602	11.2918153	11.9310048	9.84242528	11.4785397	11.016213	11.447017	11.171056	10.970509	10.734604	12.0528386	9.25543	9.176497	10.871741	11.351547	10.495748	12.283396	10.11698	11.40443	11.044339	9.53307	12.549408	10.953596	12.037204	10.01547	11.831006	10.213989	10.577197	9.468417	10.304938	11.278626	12.008002	10.317521	10.371636	10.295408	10.141191	9.424669	11.514604	10.519876	11.421486	10.288183	11.583753	9.494985	10.048067	9.951295
LAMB2	7.836432	5.879516	7.079234	7.543999	8.923484	7.533773	7.3771701	8.61142611	9.1465189	7.882331	6.9352919	7.063396	6.580008	8.705777	8.8341515	7.229904	7.466401	8.289239	7.209176	6.167997	6.816836	9.133739	9.894103	9.203464	8.08099	7.36013	6.730724	7.780628	7.597727	8.272017	7.131538	7.016459	6.556444	6.894646	6.149631	7.731557	7.180748	8.951563	9.204744	8.784843	8.972479	8.349032	7.055537	7.602941	6.7384	7.269377	7.147796	7.740683	7.444315
PAK1	9.110748	9.862704	9.329645	8.881542	8.561026	9.6115531	9.8382176	7.90391313	7.6751111	9.663638	10.7654231	9.747079	10.264666	8.417996	9.0604141	9.907057	11.041126	9.187076	9.475831	11.653937	10.573918	8.142661	8.926291	8.163369	8.377863	9.18617	10.387425	8.717242	8.693331	8.774865	9.543197	8.962688	9.909434	10.323398	10.686582	9.158116	10.228249	8.514868	8.181183	8.522767	8.775309	8.950662	10.431327	9.441295	10.845586	9.792387	9.858874	9.0446	9.270792
CASD1	6.407419	7.980188	7.092777	6.033342	5.974579	6.9641216	7.5411146	5.73232596	6.5664476	7.62036	7.6288975	8.420492	7.790824	5.841069	6.7523486	8.202377	8.116446	7.450775	7.884219	8.386681	8.351665	6.408102	7.248793	5.847711	6.724646	7.877694	8.685597	6.968535	6.505594	6.583078	6.779141	6.407639	6.361232	8.536859	9.418327	6.902396	6.612738	6.093912	6.003874	5.787923	5.987535	5.990465	6.994491	6.985391	8.755633	6.613973	6.861582	6.947455	6.598318
MSX1	6.874006	6.513322	6.987388	6.535993	9.209162	7.3629825	6.1189793	7.58252892	10.1450169	8.123698	7.9052699	7.623526	6.491679	7.664802	9.3007883	6.396876	7.452652	7.368257	6.609761	5.752735	5.86128	9.358357	9.033134	7.104537	6.164681	6.975743	6.396329	7.528611	7.006549	9.205026	8.190457	7.620254	6.757298	6.275586	5.524869	7.154453	6.622952	7.526204	8.360855	8.371677	7.965351	7.217101	7.30587	6.727154	5.637718	6.633904	6.600712	6.605651	6.789558
PECAM1	6.800216	5.72229	6.339899	7.701566	9.156006	8.4509222	7.7391309	8.07333408	7.1778924	7.050067	7.4882761	6.799105	7.366667	7.535298	8.187433	7.235017	6.454456	7.384233	6.734515	6.399246	6.637817	8.733688	8.344605	8.273325	8.194144	6.771977	6.194172	7.373601	7.075245	7.620276	7.255907	7.701479	7.237054	6.385783	5.899436	6.95071	6.698502	8.944619	9.096419	9.225204	8.546063	6.504135	6.486703	6.669061	6.148415	6.847959	6.3032	7.069616	6.824543
ATOH7	4.911414	5.649501	5.812252	4.554223	4.54001	6.9673197	4.6183538	4.56163339	4.5665019	6.636286	7.5835624	6.015348	7.227567	4.565463	4.6603571	5.712319	6.978548	7.200161	6.752234	8.455895	8.175501	4.672765	4.419381	5.353354	4.87764	6.07793	7.123254	5.234795	6.236759	5.193071	5.878703	5.489384	6.397652	5.932034	7.177617	5.118052	6.10075	4.838822	4.653361	5.609069	4.730928	6.036943	6.137741	5.499023	5.738125	6.46269	6.195772	5.595862	4.997635
JAZF1	6.856067	8.145257	7.586375	5.880023	6.239223	7.4397287	8.0447737	6.97312771	6.8419496	8.090027	8.5074614	8.214201	8.64156	6.296875	7.8136692	8.589028	8.435924	7.635859	8.148522	9.685801	8.61041	6.91565	5.735468	6.214064	6.894231	8.153013	8.445317	6.962156	6.919466	7.367535	8.129903	7.546394	8.348596	8.653613	9.045728	7.138704	7.41528	6.555506	6.886869	6.611705	6.041354	7.262836	8.152482	7.667165	9.010209	8.449563	7.655135	7.315026	7.108685
UQCRC1	10.151323	10.886635	9.446227	9.214339	9.115782	9.0164257	10.2631301	8.06980303	8.7925239	9.160268	10.8866352	10.815219	9.949261	8.20571	9.8027712	10.155895	10.460524	9.944392	9.802771	11.39361	11.534695	8.244166	7.595956	9.237022	8.082915	9.863085	10.841155	10.382529	10.413921	9.404522	9.514089	7.981773	7.840344	11.396949	11.097914	9.985676	10.183233	8.393982	7.871438	8.480868	7.46565	9.514089	9.492121	10.783545	11.455857	9.714176	11.263404	8.838084	9.526886
SSSCA1	5.96435	6.029056	5.860668	6.628465	5.67009	6.754372	6.9303853	4.16990854	5.1016565	5.896773	7.2380164	6.561826	5.921575	4.759836	6.4891371	6.345717	7.443517	6.843954	6.416651	5.951497	8.840364	4.903025	4.734465	6.643984	4.521729	5.238092	7.268056	6.123549	6.556667	5.099593	4.544465	5.397805	4.818352	7.092663	8.184355	5.415399	6.140054	4.608019	3.772946	5.98637	5.557692	5.167425	5.338097	5.747552	7.64979	7.577636	7.524046	6.427088	6.345413
CD163	4.487189	3.642572	4.69809	6.939629	7.934093	8.2599562	5.8190123	5.73516975	4.9150566	5.527132	6.5667665	4.222135	6.839334	4.707591	7.3221713	4.134867	4.562396	4.673208	6.120828	4.474445	4.554668	5.988661	5.166724	5.994213	5.791235	4.522863	4.372298	4.533928	4.446452	5.701058	6.456114	4.91517	4.473759	4.468905	4.506271	6.479451	5.066062	4.45876	4.486376	5.572375	5.222133	5.347338	6.025312	6.751502	4.929709	4.182912	4.2415	5.375143	4.853076
BCAR3	6.268412	5.980952	6.784659	7.132516	7.244852	7.400218	7.0798459	8.19865082	8.3129716	7.012566	6.3078183	5.85782	5.819494	7.867886	6.7544317	5.77171	5.599692	6.892136	6.875631	5.915905	5.894928	8.246521	7.582198	6.528113	5.371949	7.15516	6.50245	7.502118	6.78674	8.582866	7.340418	6.947306	6.209733	6.29889	5.863728	7.998553	6.581395	5.657765	5.462322	5.770277	5.325298	7.70034	6.644262	7.395795	6.009708	6.85699	6.924834	6.345242	6.19737
TM2D2	8.72736	8.952948	8.746531	7.253301	8.200331	7.9402507	9.540521	7.86561912	8.1105215	8.822418	9.5568418	9.127695	9.621642	7.688165	8.2061158	8.967655	9.060053	7.720074	8.986545	9.801008	9.741352	7.965161	6.492327	8.302824	7.468366	9.319367	9.30658	7.811835	7.967434	8.514222	8.967013	8.545808	9.032951	9.349725	9.215654	8.3236	8.403552	6.989842	6.51655	7.091143	7.474887	8.291845	8.758815	8.805606	9.681533	9.317734	8.654649	7.794353	7.869987
ENTPD2	6.588624	3.852542	6.458362	6.072424	5.340417	5.2383454	4.7677989	6.4926935	5.5776349	4.695809	5.8537747	4.091575	4.390961	5.765819	5.3080894	3.514169	5.221154	4.401235	4.216245	4.709077	4.28868	6.431441	6.250635	5.559935	4.202814	4.838469	5.075843	5.227785	5.672889	4.135426	4.42997	5.12238	4.834557	4.234778	4.587145	5.77085	5.581928	5.357615	6.707011	4.470851	3.897401	5.404467	5.030277	6.195326	5.077885	4.839618	7.350694	5.154378	6.305143
FOXD1	5.900018	4.864474	3.757866	5.135458	6.542079	2.0619107	4.9980844	6.52471501	7.2651871	7.026301	4.2921781	6.05504	2.175678	7.13272	5.6305563	5.805157	6.800627	5.880456	3.681697	4.488252	4.543245	3.979675	4.527986	5.224552	5.737908	5.05734	4.631928	5.53378	4.770918	6.273446	3.82584	6.273446	3.68599	3.429882	3.797944	6.625221	5.542121	5.542935	6.887081	8.541818	6.921719	5.559482	4.326299	5.112255	4.453539	4.465	3.091781	7.068957	6.139357
HPRT1	8.14214	10.234446	8.978961	8.159583	7.350178	9.6435042	9.9288272	7.70566054	7.5023154	10.118082	10.6874907	10.783798	10.84661	7.665478	8.5697864	10.478715	10.554444	9.571352	10.12852	11.379774	10.512834	7.892179	7.537033	7.566425	8.205878	10.000076	10.805648	8.318135	8.050883	8.618164	10.1076	8.965134	9.760803	10.77736	11.384278	8.835049	9.827892	7.413861	7.671597	7.608003	7.723179	8.60727	10.211983	9.240545	11.066429	10.100304	9.894649	8.990838	8.999883
SNX31	4.084441	4.06336	3.999849	4.274999	5.569066	8.3489058	4.266977	7.89568377	4.4272969	4.138391	6.2544132	4.206349	8.689477	4.513246	3.9269588	5.371558	3.990772	3.963773	3.954777	5.432763	4.665993	5.506645	3.835254	5.211929	4.298287	7.957352	6.723149	5.402877	5.218986	4.691604	5.676912	4.507007	5.011795	5.378753	6.274919	4.337043	4.384242	4.42504	4.552916	5.533857	4.391325	5.92825	5.563691	4.198401	5.104738	4.012309	3.509275	5.052959	5.00926
LRMP	3.627834	5.962547	5.96366	5.566184	7.598305	6.6308566	5.2010066	7.17676832	6.277904	6.465061	4.5595254	5.461706	4.690468	8.421889	7.234575	6.496688	6.744009	6.872787	7.91357	6.298523	7.568103	6.197322	4.973963	5.71422	5.032315	5.915174	6.571138	6.624593	4.874288	5.080857	6.099679	6.493712	9.138677	8.369405	5.763234	6.353008	7.558969	4.943619	4.054661	5.850702	5.153164	7.067206	6.302723	5.919654	6.766819	7.678188	6.27378	7.281364	6.206433
PODXL2	8.287267	8.338428	7.812437	7.182822	7.135954	7.7080393	7.9657555	7.81096771	7.4218776	7.041717	7.5017243	8.213008	7.9195	6.430999	7.349176	8.341357	8.277278	8.591868	7.296881	8.010343	7.892627	6.554951	5.877923	7.345349	7.575429	7.158305	7.597413	7.932416	7.693144	8.243288	8.30316	6.814836	8.866604	8.012302	8.369737	7.190054	9.216707	7.361404	5.754041	7.815372	8.836811	7.832626	8.846179	7.083246	8.582819	7.647939	7.670169	8.494746	9.132601
LETMD1	9.299465	8.951007	9.453273	7.574715	9.34099	8.3648069	8.5556218	7.82800196	8.3523556	8.964945	9.224804	9.563326	9.798613	7.878152	8.4454464	9.027251	9.162364	8.421927	8.782238	10.108898	9.640117	7.319643	7.075778	7.862401	7.976731	8.899537	9.123652	8.498829	8.511663	7.21274	8.200212	8.204651	8.568898	10.237768	10.126501	9.294315	9.381656	7.766721	7.226211	7.118852	7.35218	8.598841	8.801049	9.73056	10.143945	8.949554	8.937165	8.684985	8.440927
SLC1A3	11.096133	9.590906	11.401421	12.485007	10.087345	12.6506293	11.8530276	11.10621385	12.5947243	12.003566	11.7518973	11.046903	12.922178	12.513046	12.8091245	10.793467	10.198299	11.989511	11.701243	9.699173	11.047255	12.206264	11.208662	13.155407	10.413985	11.918175	11.110187	12.851315	12.151411	13.328298	11.294174	11.918175	10.956343	10.889513	9.252876	11.983115	11.868022	12.015725	10.785198	11.728767	10.063804	12.402503	11.265634	11.321663	10.871834	11.884595	11.506788	11.334493	10.923245
EFEMP2	8.293316	6.689953	7.908381	8.438398	8.48267	7.7958537	8.4045947	8.48266954	9.2002522	8.032212	7.042786	7.492686	7.273926	9.461085	7.8530501	6.492845	7.327687	8.333655	7.572298	6.524804	6.99736	8.636685	8.986906	8.913335	7.396664	7.942814	7.424625	8.308117	8.706365	7.361138	6.760282	8.003336	7.131684	7.788487	7.283633	8.133146	7.74098	9.195655	8.745334	7.840911	6.950267	8.46223	7.255579	8.536641	7.527322	8.14696	8.397124	8.323332	7.831657
WDR7	8.051686	9.48568	8.751104	8.622414	7.472189	8.841475	9.3679059	8.08409094	7.8603733	9.095157	9.6206523	9.173449	9.722286	7.534022	9.6114123	9.636485	9.476511	9.378535	9.948904	10.099899	10.406841	7.622801	7.233123	7.906345	8.218001	9.171619	10.100603	8.141819	8.150203	8.102696	9.491574	8.328813	9.246064	9.857134	10.499277	8.472834	9.439283	7.453161	7.774986	7.774986	7.811397	8.749467	9.907017	8.683579	10.634586	8.944077	9.066363	8.706841	8.773574
EPS8	7.573123	6.236146	7.463816	7.641666	8.598779	7.1901149	7.2797898	8.38541209	9.5096355	8.1046	7.3164335	6.880632	7.311872	8.458236	7.1222174	7.243228	7.134927	7.990927	7.098878	6.201923	6.306933	8.411043	7.365025	7.076789	7.829699	9.240408	6.829495	8.1874	7.323771	7.371923	7.762852	8.52367	6.258956	6.65152	6.950858	7.937357	7.506753	8.740062	8.636131	8.595591	7.294632	8.04322	7.0599	7.678014	7.833519	8.798536	6.487816	8.126586	6.389478
ATRNL1	7.680009	9.133119	7.865022	7.34142	7.202399	7.7431477	8.0810432	6.7756777	5.9298119	7.837695	8.3968499	9.037092	8.204327	5.351523	7.480264	8.577498	8.67912	7.800412	8.656101	10.284618	9.525746	7.281739	6.754259	7.055372	6.672275	7.698097	8.501386	7.563233	8.25702	6.693556	7.639831	7.40225	8.120293	9.044455	9.127422	7.407226	7.436213	7.559512	7.94438	8.314128	7.572632	7.40225	8.207546	7.665607	8.908619	7.724864	7.101776	6.805458	6.691901
PPP1R14C	7.309136	8.008617	6.539479	6.516627	6.789066	7.2254225	7.6766391	5.97947687	5.2425163	7.358868	8.8117674	8.530981	8.524846	4.169291	6.6762464	8.558079	9.130182	7.550204	8.042775	7.613998	7.265621	5.820773	5.809759	5.627897	6.493936	6.714382	8.532518	6.534753	6.859546	5.050733	8.312006	6.241236	8.22372	9.146694	9.957871	6.921568	8.083337	5.610505	5.811194	6.193036	7.694681	7.114094	8.816068	6.906394	9.187476	6.616385	7.581657	8.228671	8.086054
TUBA4A	11.434468	11.369289	10.372077	10.054772	10.800965	10.5029494	11.4833035	9.55676381	9.8605271	11.009385	12.1249906	11.773165	11.301525	9.371183	11.635338	12.510917	11.518675	11.255129	10.984503	12.419339	11.360923	9.484363	9.814102	9.185157	9.91959	11.421562	11.770618	9.957876	9.900343	11.268219	12.293416	10.457232	12.099163	11.257519	12.313622	9.492399	11.407837	9.796455	9.265521	8.925546	10.027592	10.334758	11.532025	10.363324	12.066596	11.362144	10.963751	10.730173	11.048027
TAGLN3	10.786159	11.654691	10.536591	10.515986	10.388019	10.9093789	11.5062261	9.61030704	9.3853301	11.285887	11.4740888	11.710954	11.067564	9.180518	10.7419186	11.676913	11.49192	11.131377	11.530299	12.454141	12.387735	9.53091	9.309541	10.298657	9.665453	11.168951	11.168951	10.392692	9.686894	10.70766	10.689346	10.865332	11.758276	11.47753	11.225588	10.535143	11.369668	9.625687	9.097014	10.138542	10.263024	10.785422	11.231397	11.108299	11.290567	11.524377	10.922744	11.60999	11.216691
STMN2	10.854767	12.525313	11.46237	9.965338	10.25873	11.2807116	11.6682241	10.07990767	9.6078111	11.50396	12.4161888	12.920746	12.105493	9.507673	10.4838141	12.835037	12.577795	11.362173	12.290589	12.9018	12.56851	9.600138	9.964348	9.695107	10.401322	11.579252	12.890933	10.403721	10.641837	11.113166	12.174879	10.697725	11.500031	12.514162	13.001543	11.134372	12.306961	9.875361	9.586861	10.165955	11.214207	11.116948	12.531772	11.24463	13.072614	11.889188	12.129791	11.084707	11.778147
NVL	7.245457	7.454576	6.500713	3.777579	5.939322	5.4147193	4.9650876	4.94887747	5.4348098	6.099081	5.0911055	5.990121	5.906229	6.409144	5.3190256	6.669134	5.212882	5.634666	6.168635	5.758791	3.920699	6.343668	4.823179	7.145505	7.416317	7.625338	7.907935	6.358451	7.769619	6.698155	5.643461	6.474659	5.697043	5.544449	7.02804	6.307164	6.002268	6.165595	6.089356	4.542518	4.733064	6.090285	6.12926	5.567544	5.217049	5.078141	6.876886	7.105879	5.984079
HSPA1A	10.808795	10.914979	10.635422	10.009886	10.914979	12.7672684	9.8221774	11.4765147	11.37299	10.860774	14.548087	10.313349	15.436359	12.960205	11.0817582	12.032465	12.750863	10.385573	10.45831	10.442627	10.114048	13.20642	13.136548	9.745284	10.702	11.542817	10.994317	10.477206	10.009174	13.294449	13.342558	11.671547	11.291177	9.258632	9.726432	9.921964	8.756068	9.954269	10.156561	10.950779	10.259029	11.432556	11.18527	10.844925	10.452806	10.404187	10.151114	10.252695	10.009174
ELF1	6.281962	4.871824	6.468876	6.5361	7.431042	7.6377094	6.4866288	7.09896238	6.9405095	6.343475	6.5426056	5.331089	6.312991	7.473457	8.2626986	6.090841	6.208469	6.723438	5.570179	4.898075	5.172043	7.235054	6.688713	6.439513	7.050906	6.226271	5.332603	6.362697	6.851998	6.617326	6.572302	6.656052	5.900062	5.364024	5.216765	6.507458	5.612843	7.321592	8.00203	7.930158	7.35141	6.226271	5.225545	6.269793	4.933294	5.696766	6.077103	6.297961	6.30405
GABRA4	6.4475	8.261538	7.023463	6.273887	6.645874	7.1392593	7.5764502	5.62679174	5.1850312	8.025554	8.1427918	8.31102	8.11409	5.26062	6.7165751	8.113739	8.351685	7.276447	8.345036	7.821387	8.433437	8.375456	8.919295	6.278494	8.378359	6.32732	5.73071	6.405165	6.87715	7.788256	6.83487	7.43883	7.031782	7.195313	7.477414	6.705545	6.755134	6.999877	7.204994	7.196724	6.557443	8.035103	7.346186	7.597978	6.269426	6.318541	7.253247	7.383885	6.884622
CDC37	9.265687	9.049974	8.402917	7.662129	8.959683	8.6195495	8.408276	7.12338205	6.352878	7.428127	7.8720337	8.6893	8.285778	6.100954	8.2470955	8.534901	7.556707	8.470103	9.132501	9.603695	8.527108	9.315929	8.431588	8.116776	7.456996	6.611013	6.644979	7.409752	7.349943	7.759458	7.692396	7.774037	8.815556	7.852037	8.034926	6.468105	7.692396	7.759458	7.967351	9.754089	9.298993	7.74863	7.864976	6.711707	7.692396	5.353532	7.877339	9.019943	8.140048
PPIH	7.28171	6.695023	8.163612	7.201139	7.322062	7.713805	6.8842139	6.6073608	7.64743	6.942783	7.0304878	7.086503	6.680736	4.850383	7.7398191	7.154101	7.416844	8.203264	7.209348	8.706854	8.337803	5.94398	6.609872	7.147484	6.864644	7.664907	8.032954	6.531933	7.166996	7.034865	7.749071	7.132699	6.787481	8.828594	9.185754	7.516335	7.164809	6.989237	7.597381	6.871704	5.451886	6.82048	7.184724	8.111774	7.997008	7.791678	6.999288	6.644532	6.670621
TMEM123	8.879314	7.923047	9.711259	7.872509	8.111131	7.8550659	8.6853783	8.48335674	10.7939357	9.423354	8.3890426	8.782382	8.380822	10.057796	8.7823823	8.01897	7.421885	9.06613	8.205086	7.730503	8.501153	9.106336	7.857483	8.71153	9.79977	8.957457	8.145758	9.773053	10.040012	8.872193	8.63684	9.506886	7.247545	8.54347	7.344782	9.553215	7.037693	9.75967	10.144332	9.303058	7.979197	7.402164	6.373878	10.0795	7.754954	8.839242	9.040599	7.875631	7.504268
PON2	9.86966	8.212647	10.600806	10.748098	9.668676	10.2084028	10.456182	9.43362779	11.7128679	10.824712	10.02324	9.790356	10.046178	11.274224	11.5480088	9.099609	9.284129	10.975324	10.701684	9.060369	9.401002	10.322716	9.961293	10.738634	9.797588	11.312386	9.975627	11.629322	10.691563	10.465906	9.064183	10.333883	7.777525	10.087966	8.734637	11.69727	9.610514	10.092344	9.57618	9.909052	8.541847	10.925567	9.251593	11.2187	8.897773	10.960349	9.956709	9.448785	8.82629
MRPS9	8.318051	9.181453	8.035849	7.310786	7.563889	7.6535545	8.300806	7.44729993	8.1111952	8.644557	8.3013489	8.700868	8.265717	6.483216	7.3829999	8.645448	9.261234	8.218121	8.322933	9.601069	9.310381	7.28471	6.73081	7.214788	8.343301	8.945022	8.420907	7.611797	8.183239	7.591013	7.757892	8.41669	7.963102	9.45859	8.876259	8.977331	7.575009	7.791117	8.667673	7.236055	6.409216	7.679861	7.249806	8.959181	8.92699	8.050081	8.569471	6.94984	7.046382
MRVI1	8.386226	6.874492	8.61201	9.191115	8.136251	8.2957388	8.7506488	9.29030259	8.6656574	7.980848	8.4670024	7.701107	8.216065	9.647012	8.0836529	7.649272	6.131209	7.586124	7.952443	7.39195	7.10562	8.645514	7.262593	9.664292	7.849997	7.547213	7.625299	9.941231	9.298863	9.10572	8.01484	8.106812	7.76151	7.94962	7.653567	7.964348	8.14168	9.478928	9.389146	7.452277	7.878211	8.84202	8.209708	8.319697	8.193755	7.981789	8.032053	8.086909	7.473641
BDNF	5.468458	6.200702	6.32092	7.693673	5.695388	7.242657	7.0715068	4.40691281	6.0661695	7.071507	7.6358406	7.541664	8.307084	6.493392	6.7930025	7.235375	8.981728	7.595942	7.540191	5.410627	6.278283	6.130278	7.39325	5.862587	5.771145	5.493909	6.904129	6.598372	5.953379	5.728602	6.844982	6.915058	9.522308	8.192847	7.098658	5.473256	7.833343	6.184593	5.76011	6.605889	6.70238	7.087921	7.25695	5.763666	6.640972	7.365441	7.03875	8.320117	6.2757
SEMA3F	7.701652	5.96649	5.997843	7.498162	8.324575	7.9741214	7.0759422	8.03977727	5.8169118	6.861234	6.9815498	6.094457	6.588257	7.425678	7.7016519	6.51375	6.992052	6.237795	5.991465	6.34404	6.198714	9.533395	10.272788	7.879383	7.157507	5.827553	6.094334	6.758281	6.811673	7.182873	6.770426	6.67712	6.289333	6.111836	5.826973	6.2039	6.138881	7.816297	7.754813	8.432702	8.998201	6.242443	6.639283	6.086208	5.948734	5.964865	5.93437	6.778041	6.93369
CARTPT	8.362989	7.690384	8.009498	7.902917	9.161538	6.660224	8.2538405	8.38671392	5.5933785	7.56093	8.4976621	8.244904	8.534331	6.963905	6.3994253	7.740927	7.646787	6.538409	9.111461	7.831525	9.278467	6.507745	5.881067	6.605451	6.108506	8.239046	8.837223	6.860342	6.946503	7.8806	8.577177	6.934329	9.64499	8.313876	9.541413	7.392892	7.510512	6.577105	6.727557	6.14088	6.310071	6.025062	7.496184	7.521695	9.188681	6.765504	7.370149	8.16421	9.610468
C1orf87	4.169271	2.644866	4.627896	5.487517	3.262373	5.0213881	4.029388	4.61540164	7.0602069	4.087584	5.3861367	3.939532	3.810782	6.091777	3.6586273	3.692484	1.959804	4.269521	3.930534	3.254297	3.31897	5.783665	4.902983	3.487353	3.70469	4.407276	4.827029	5.06883	5.227844	3.981211	4.904993	3.445153	4.070812	4.75871	4.078589	5.245296	3.560804	4.336163	3.788304	3.603583	3.427255	4.343542	3.605605	6.39693	4.304195	3.291803	4.659825	3.985365	4.300443
KCTD4	5.920318	7.040845	6.997456	6.723797	6.194033	7.9907012	7.7556166	6.18837489	6.5231024	8.316035	9.1819388	6.302655	8.931111	6.78865	7.5247789	6.505657	8.762823	7.800894	7.268049	6.862242	6.999016	5.442347	5.211531	5.929357	6.012991	6.298066	7.684953	7.392295	6.719126	5.431328	6.046824	7.60218	9.471734	9.473731	7.003644	5.894053	8.336648	7.70823	6.066442	5.880347	6.213091	7.700971	7.112113	6.565265	8.019067	9.152847	7.215261	8.736033	6.359767
PSMG1	7.981358	7.983176	7.564178	6.808514	7.320556	7.8251289	8.2639335	5.84758493	5.9080934	7.431494	6.4572429	7.947292	7.632318	5.209697	7.1385928	7.598045	8.42271	7.558551	8.309055	8.64372	8.641956	5.818131	5.546336	6.373641	6.746424	7.755975	8.164272	7.569745	7.069538	5.852585	6.833133	6.908748	8.182006	9.73535	9.677486	7.477811	7.286401	6.35618	6.853178	6.18714	6.096666	7.199908	7.060757	7.454142	8.872031	7.772284	7.581229	7.781958	7.201338
PSMD8	8.846445	9.69965	8.386855	7.43895	8.122474	8.9647898	10.0702701	6.94699283	8.0006946	9.295152	10.9541216	10.714261	9.466346	7.120117	8.639528	10.07027	9.69965	8.96479	9.753983	9.702531	9.640075	7.850373	8.032802	8.016246	8.308316	8.442807	10.102794	7.197985	9.068792	8.731211	9.946278	7.440158	8.731211	10.426	10.972747	8.262717	10.083254	7.065102	6.899492	7.523078	9.642704	7.642868	10.189472	8.119375	10.071122	8.560156	9.555816	8.745427	9.468736
NIF3L1	8.154286	9.382906	8.967759	7.369737	7.496074	7.5177046	8.2024187	7.44895281	7.6276413	8.201744	8.8557718	8.986497	8.643326	6.325937	7.3567918	8.52422	8.213366	8.281937	9.204431	10.249681	9.584879	6.415204	6.482053	8.042508	8.394158	8.678487	8.271602	8.638491	8.539721	6.847139	7.633993	7.872498	7.922161	9.625746	9.433008	8.47956	7.698427	7.948728	8.698737	7.08658	6.382049	7.145773	7.825295	9.298026	8.833345	8.692339	8.481041	8.033436	7.511273
TARBP1	8.458554	8.122345	9.759963	9.582616	8.305245	8.0531928	9.0409072	7.2574668	8.6478717	9.245159	5.61989	8.800185	7.168469	8.068735	7.2960711	6.875512	7.373444	8.743448	8.840245	9.529305	9.126759	7.122886	6.144503	7.074463	7.414399	9.35161	9.221383	8.113047	8.78678	6.463663	7.252517	8.133632	8.224516	7.932815	8.84132	8.285103	9.359494	7.560875	6.247633	6.812399	7.078569	8.619684	8.903441	9.04476	8.431784	9.816538	10.167798	7.581892	7.643391
CYBRD1	8.588144	6.341713	8.492059	8.381842	8.409409	7.6100456	7.680452	8.9682122	9.3705617	8.760396	7.191749	7.230074	7.294829	9.938105	8.073935	6.433231	7.504532	8.743248	8.520572	6.908375	7.252483	8.857899	8.871615	7.877479	7.308358	8.9246	8.251286	9.279711	9.251385	8.538239	7.990189	8.477522	7.148995	7.061603	6.811253	9.640232	7.823887	7.762368	7.369775	7.196135	6.105978	8.771958	7.776977	8.791118	7.637457	8.326464	8.432738	8.046718	7.868026
NLRC5	5.838147	4.624372	5.212367	6.890907	6.749447	7.8707629	5.8198003	7.12935993	6.7991328	5.930072	5.992496	5.305605	5.872582	6.941085	7.3601041	5.644508	5.503009	6.369276	5.530377	6.374252	6.909526	7.818159	5.131394	6.98847	8.818743	4.945562	6.016432	6.491905	6.360541	6.828505	6.067626	6.640662	6.769201	6.261938	4.995152	5.949693	6.378644	6.713786	6.722849	8.134748	6.422389	7.579402	5.980803	6.48973	6.410227	6.481456	5.72339	6.267691	5.94343
SLC4A11	5.630174	5.23821	5.876947	7.824589	6.203344	7.5025463	6.0729958	7.21014214	7.0446331	6.050739	6.1124999	6.012266	6.411275	7.651976	8.1993787	6.749627	5.947392	6.736349	5.935714	7.699359	6.467293	6.030045	5.535454	6.518872	6.052583	6.028803	6.018789	6.945921	6.306986	6.359328	5.542876	5.974094	6.244726	6.407691	6.849741	6.667923	6.601701	6.585158	5.489324	9.140045	8.511302	7.402179	6.443021	5.855331	6.303934	6.539804	6.401047	8.200613	7.493255
SGIP1	7.158976	10.147237	8.743695	8.128433	7.270451	9.4725518	9.7455873	7.41871679	7.9269808	9.627881	10.2267058	9.85515	10.028432	7.616044	8.7273273	9.93996	10.403653	9.623427	9.948132	9.445425	10.463116	7.090477	6.161182	7.84774	7.55233	9.745248	9.746662	8.573072	8.01683	8.185479	8.892139	8.815472	9.500311	10.833634	10.554305	8.998008	9.431616	7.675334	7.115731	7.19605	7.397286	8.619848	9.480468	9.519864	10.674858	10.351804	9.507587	8.803122	8.369449
COLEC12	7.208452	6.289991	5.18413	7.998223	5.441936	7.2671899	6.9426312	6.8067589	9.7224588	8.348356	7.3043281	7.24472	7.323163	8.520511	7.0532644	6.813615	7.580967	7.307965	6.216892	5.639227	5.853253	7.056059	6.809465	6.599092	6.783265	8.369061	7.712563	7.502856	7.520127	5.143089	6.525987	6.985557	6.753244	7.284093	6.707727	7.228218	5.340965	7.962685	7.58357	7.18698	6.124413	7.140724	6.26586	8.331323	7.054765	7.260121	8.086711	7.818193	7.223817
ASNS	9.056961	10.285163	9.444348	8.237533	8.882672	9.6683838	9.2681638	8.29348102	7.7462617	9.082311	10.2194234	10.277029	10.367401	7.865527	9.0700354	10.767258	10.2395	9.556116	9.961615	10.092647	9.999141	8.144171	8.768804	7.980919	8.77027	9.627651	10.668791	7.980919	8.536727	9.619789	10.263891	8.669708	9.774386	10.237491	10.784107	8.833839	9.923802	7.435237	7.279863	8.237598	9.423474	8.65361	10.672153	8.840758	11.087968	8.948312	9.512268	9.157063	9.724882
ABCA1	7.165059	6.792572	7.788434	8.743888	7.504357	9.6707787	7.6647948	7.93747736	8.6655117	7.505628	7.2567351	7.133629	8.914614	8.472234	8.686473	6.909197	6.829998	8.237352	7.149154	5.734385	6.32824	8.585232	8.426522	8.335859	7.47939	7.084566	6.623578	8.072785	7.713465	8.597924	7.732956	8.021279	7.052862	6.728423	6.602702	7.583618	7.192858	8.476052	8.021279	8.560252	7.605202	8.344441	7.270385	6.919301	5.978236	7.39917	7.702284	7.81084	7.23133
ATP1A2	11.342688	9.811186	11.991106	12.518738	10.064086	11.0219938	11.864836	11.19575167	13.0223068	12.568572	11.3721838	11.21107	12.064363	12.638989	11.9457762	10.956394	10.943246	12.324073	11.694486	11.344623	12.101301	11.475765	10.515068	11.991693	10.320527	13.303607	11.401323	12.904471	11.580684	12.282439	10.040259	11.298803	9.883693	11.811405	10.286312	13.277734	11.50059	11.841282	10.803605	10.652285	9.203438	12.676263	10.976994	12.661645	10.871133	12.702155	11.259554	11.027446	9.717878
GPS1	8.203559	7.779011	7.733579	7.671881	8.602722	8.0792591	8.0037808	6.99713761	8.2247735	7.288008	8.5367612	7.58272	7.386705	7.933748	8.3530538	7.728434	7.832991	8.003781	7.108173	6.419047	7.768074	7.537855	7.96344	8.812896	7.709885	6.220486	6.989769	7.592535	8.771363	7.443693	7.637085	6.031118	7.337296	7.743759	7.555198	7.327481	8.716381	8.056049	8.107978	7.822303	8.797817	6.474948	8.348772	7.975561	7.222839	6.838829	8.905742	8.177684	9.208714
C10orf54	7.751561	6.321237	7.568404	8.619909	9.008022	6.9843302	7.7955094	8.89442909	8.3316424	7.533527	7.7975355	6.735564	7.174082	9.377611	8.2435525	6.503164	7.041544	7.852301	7.520768	6.793943	6.760074	9.432397	9.213828	8.949935	7.73547	7.090202	6.712097	7.798734	7.358943	9.262751	8.429278	8.429278	7.789795	5.829038	5.839837	8.286821	7.7454	7.754322	7.46885	8.944002	8.402568	8.087452	7.511865	7.506075	6.697319	6.7232	6.317755	7.263136	6.987736
TRIM47	6.300515	5.535274	5.255658	7.986533	7.574914	7.1858997	4.6097911	6.51122464	8.0375287	5.907766	7.1601629	5.607915	7.348349	6.548233	7.8170145	7.461089	5.259727	6.834133	6.101995	4.252348	5.117364	6.977641	7.185173	8.514916	5.530227	5.687202	6.030211	6.479538	6.942396	6.460361	5.814267	5.944162	4.713989	5.776787	5.393629	5.700907	6.122976	5.495142	5.516819	8.023143	7.915859	6.097293	5.770746	6.440612	5.653855	6.091483	7.720806	6.496141	7.581619
CDK5	8.766017	10.073179	8.210637	7.818607	8.170165	8.9656448	9.3504919	6.88151541	7.2496015	9.385562	10.7933498	10.366846	10.089186	7.150772	8.3736379	10.248352	10.540257	8.799837	9.175948	9.621547	10.193863	7.91527	7.885718	7.441546	7.867637	8.464519	9.982525	7.892148	8.042263	9.493163	10.259089	7.70473	9.332025	9.585195	10.368677	7.875957	9.758573	7.000515	6.357183	8.033791	9.157517	7.849527	10.112517	8.280022	10.123184	8.380504	9.130178	8.688997	9.36731
AMPH	8.051946	10.590598	9.345277	7.967589	8.468625	9.4795353	9.7097164	7.92924852	7.4472782	9.753893	10.3416476	10.924766	10.531471	7.301935	9.3389123	10.680221	9.939285	9.055122	10.155225	10.627977	9.825921	7.560978	7.198139	7.523886	8.10608	8.95242	10.951052	8.315925	8.356342	8.677496	10.259639	8.375209	9.845014	10.870161	11.725889	8.448558	10.607157	7.759526	7.599475	8.179073	8.944118	8.719273	10.967845	8.918632	11.64325	9.232812	9.958381	9.034792	9.556716
RASEF	7.808338	7.841218	8.061381	7.890135	7.853356	7.8413229	7.8278367	7.86582612	7.9756679	7.768848	7.9597639	7.85168	7.841218	7.878135	8.5602121	7.941957	7.969695	13.421113	7.904028	12.37598	8.498693	9.180395	7.654852	7.29109	8.054829	7.41879	7.40308	7.661548	7.581935	7.786462	7.1447	7.984942	7.896846	7.306815	7.665684	8.233596	7.469715	8.455125	8.89275	8.919838	8.381785	7.277402	8.13721	7.834208	6.848732	8.005024	8.564866	8.374552	7.124519
TTLL1	7.490701	7.367028	7.223582	7.309016	6.844552	6.8312492	7.0863594	6.12195317	7.1546807	7.902111	7.7904412	7.190375	7.24993	6.568914	7.1144074	7.145384	8.376507	7.607304	7.120958	6.492277	7.44021	6.207662	6.746786	6.839579	5.460347	6.880714	7.67979	5.945403	7.073279	6.977494	7.144825	6.816606	8.145797	8.271717	8.355368	6.256489	7.564991	6.190178	6.711484	6.544199	7.091976	6.727323	8.025044	7.748212	8.811497	7.215186	8.111134	7.14792	7.451878
GBP1	4.955109	5.082279	4.836147	6.085565	5.494964	10.2942534	4.7318191	5.71473722	6.5247785	6.216736	7.074599	5.621927	6.654232	5.927873	6.122492	6.105552	4.383798	5.809107	5.676844	4.633047	5.163812	6.842647	6.475318	6.276821	5.705529	8.219921	7.06088	5.871647	6.189421	5.444052	5.031483	6.316746	5.81214	5.63981	5.95134	5.921351	4.537973	6.432066	6.367101	4.363393	4.788923	5.268122	4.657226	7.079925	5.543939	6.94529	6.364481	6.643103	6.874793
SLC27A4	8.008103	8.343143	6.188547	7.331182	7.116855	6.9733025	8.1633844	6.32701877	7.3109775	7.189065	7.4430661	8.251168	6.974904	6.967565	7.1063198	8.634619	7.845263	7.429552	6.796695	6.140867	6.345079	6.261993	10.07969	8.411542	8.593735	5.88756	6.357014	6.95643	7.182082	7.229974	7.685438	6.752722	6.380934	7.939148	5.39273	6.692925	7.679118	9.174746	9.48635	8.851681	8.280928	7.145163	6.369502	6.594481	6.485464	5.706911	7.302199	6.444331	7.11885
NUDT18	7.05468	5.942447	5.956801	7.542888	7.674259	6.8897367	7.3311153	6.69609087	6.2330127	7.504459	6.4227236	5.810336	4.797729	6.950674	7.6610601	5.087022	8.471447	5.958741	6.849385	6.486034	6.937772	5.001619	5.626933	6.025987	6.280499	6.554917	7.994072	6.346925	7.03703	5.139693	6.640116	4.568	6.337451	8.436168	9.224287	6.816802	7.785028	7.43102	7.427645	6.769854	6.635141	5.233213	8.018386	6.716564	8.180418	6.911912	8.486842	6.950145	7.749744
TMEM35	6.386399	8.334368	7.668993	7.003229	7.986903	7.3354942	8.2069742	6.14885219	6.9346489	7.31135	8.7534024	7.586294	7.912224	6.859924	6.3596369	8.195943	7.317179	8.039231	7.89276	8.811752	8.903177	6.648492	6.498336	6.38871	6.084227	7.445477	8.145443	6.782759	6.512167	6.832031	7.617981	7.234948	9.203756	9.790209	8.650742	6.899315	7.731092	6.547549	6.689886	6.239227	6.548994	7.121152	7.099744	7.402398	8.957575	7.866609	8.374752	8.045521	6.877519
EFNA1	8.090368	7.049526	8.42425	8.808494	8.558838	8.1486542	7.9516706	9.05800871	8.6069701	7.258427	7.4016251	6.387365	8.68827	9.03819	7.6073192	7.432259	6.01387	7.341705	7.397732	7.355669	6.610772	8.801979	8.872469	8.288292	8.968668	7.563594	6.987046	8.469245	8.627509	7.247765	7.03583	8.400993	6.945706	7.147178	7.308153	8.267698	6.729373	9.835973	9.864829	8.179836	8.175075	7.295881	6.380203	7.553398	6.454886	7.103902	7.398751	7.460076	7.343555
CDK7	6.781842	8.532542	7.969844	6.921684	7.439531	8.1968114	7.8501431	4.92855313	6.8159679	7.202504	8.3122559	8.046942	7.591706	6.688562	7.689138	7.872129	7.786313	7.669598	8.505719	10.064978	8.684215	6.94637	6.892883	7.602944	7.676101	7.187464	7.268479	6.210539	7.219944	6.110399	7.676101	6.524393	7.776903	6.545776	6.814593	6.792607	6.288115	6.902436	7.665718	5.751351	5.705041	6.432702	8.211431	7.296125	7.575357	7.189884	6.712201	4.014408	6.006923
ELMO1	8.450728	9.172998	8.042898	6.837855	7.804263	8.1002198	8.4294705	6.32650618	5.9344894	8.389963	8.2835533	8.78924	8.727045	6.915518	7.3305689	9.215189	8.175973	7.798054	8.31138	10.084302	9.933788	7.688539	6.719408	7.006031	9.385888	8.165102	8.444729	6.619049	8.084942	6.774071	8.808054	8.811502	6.740967	7.316176	8.714863	7.918924	7.381174	6.651551	7.500845	7.684519	7.605176	6.108185	7.757726	8.080861	7.319106	7.617726	7.966923	6.545894	8.103877
SH2D2A	5.16494	4.065768	5.215881	5.882064	5.546657	5.3694994	5.0334874	6.68550102	6.0415199	5.472507	4.2628302	4.109559	4.431274	6.864451	5.8541242	4.454904	4.875586	5.592949	4.809842	5.098314	7.059998	4.435472	5.476239	5.963628	4.355343	5.409466	5.47762	7.000103	6.347305	5.792069	6.031787	5.524511	5.933583	5.24629	6.468091	6.087443	5.749566	5.043641	5.653919	5.049081	4.040655	5.515406	4.83628	4.870934	4.672963	4.67805	6.76916	6.835609	5.422476
ATP6AP1	10.151905	10.843247	9.769821	9.575319	8.763949	10.239578	11.010544	7.95315065	8.9895218	10.576169	10.9402708	11.075703	10.253817	8.823157	10.316098	9.744527	10.888745	10.446659	10.384156	10.649175	10.519692	8.638885	8.962418	9.55868	9.947243	8.825535	10.367641	8.493434	9.29506	9.987663	10.906399	8.618372	10.713547	9.131807	10.265011	9.29506	11.251254	9.212679	9.900028	9.62412	10.906399	9.390631	11.000785	8.893306	10.535797	9.45019	9.900028	10.367641	11.986471
GABRD	8.280698	9.204809	6.792832	7.150519	7.270588	6.6671157	7.2909162	5.86024567	4.5430787	6.881095	7.3953592	8.785324	6.689127	6.403326	5.6729999	8.359675	7.471869	6.718503	7.823791	9.780071	8.927025	6.272138	5.44763	6.983155	4.970839	6.900031	7.596296	8.056189	6.344686	7.014967	6.893667	8.28872	10.359443	10.994373	8.430094	6.642746	8.11383	6.349429	6.275696	5.840258	5.180866	8.784967	7.484587	6.939174	8.287756	9.462278	8.888614	9.867206	7.39111
MT1X	9.846847	8.844496	10.146283	11.433342	11.070804	13.3613894	11.5820785	10.96555983	10.9953872	9.699909	10.8877329	9.750618	12.771976	11.098195	12.5385518	10.050015	8.543926	10.315759	10.276881	9.653163	10.265132	11.103994	10.610358	12.081449	9.711724	9.30749	8.635558	11.501077	10.646375	11.412547	9.478778	10.448059	10.690388	9.572353	7.896176	12.161696	11.103994	10.216756	9.856216	10.504029	9.188455	11.337981	9.580554	11.412547	9.419597	9.21753	9.50583	9.721518	8.998637
ANKRD39	7.247661	8.255872	7.21873	6.65994	7.03709	6.8263647	8.2712954	5.48476576	6.3448818	7.533226	7.7556814	8.258696	7.639164	5.048991	5.9322937	7.606379	8.662242	7.236012	8.014164	7.388119	7.583664	7.404857	8.761668	8.740364	7.337342	6.680378	6.773132	7.355842	7.285877	7.363403	6.46789	6.77729	7.8002	8.226049	7.661056	6.635641	6.970724	7.779787	7.65085	8.029019	9.743818	6.833044	6.502643	6.956864	7.63628	7.333751	7.326364	7.586618	7.516722
SCN2A	9.580006	10.980497	10.441674	9.572691	9.673701	10.5939573	10.8908059	9.39942168	9.0482892	10.880486	10.9407275	11.189861	10.916541	8.910575	9.9269056	11.109144	11.026428	10.42227	11.354463	10.225252	10.265994	9.619961	9.315576	10.215404	10.329937	10.383606	10.388857	10.350833	10.452869	10.1882	10.466475	9.96657	11.095855	10.145038	10.119724	10.079578	11.053978	10.083215	9.6099	10.354797	11.157631	10.48918	11.376275	9.692607	10.286607	10.038021	10.130802	11.297019	11.212398
PPEF1	4.210794	3.764916	4.896414	6.076655	2.41091	3.7028186	6.1647073	5.111938	5.6132262	5.128229	6.9950596	6.342982	5.823072	5.685611	5.222616	6.917468	6.883301	5.65434	6.779585	7.821131	7.892791	5.052884	5.895383	5.152948	6.024267	6.109131	6.206713	4.656162	4.867439	4.300661	5.978016	5.693286	4.837556	6.580585	6.765674	6.333511	5.894198	5.52253	4.110437	5.481019	5.707791	4.762657	6.400053	6.144104	6.414151	6.545405	4.958662	5.38895	5.974538
NEK7	8.518294	7.285218	8.398691	7.255325	8.885612	8.1649764	7.2621765	10.26406344	7.9646077	7.791888	6.6270578	7.333149	6.879569	7.900839	9.4336204	7.758348	6.95179	8.433357	7.764126	8.393754	6.266048	7.627922	8.318656	6.802809	8.626512	7.998548	8.905831	7.661074	7.617475	7.1129	7.265531	7.887474	7.187105	7.393589	7.355126	7.945503	7.671247	7.699434	7.412253	7.864671	7.940515	6.901815	6.966771	7.450006	8.95203	7.395569	8.495081	7.859539	7.780912
CECR6	7.063122	8.026156	6.611999	6.894463	7.04546	7.3142962	8.1715129	5.56660191	7.172322	8.742138	8.1650036	7.836936	8.133597	6.647551	6.6039506	8.771853	8.286844	7.533554	7.725096	7.471469	8.601755	5.890897	5.179298	5.762858	6.293919	7.344587	8.367769	7.161237	6.401851	6.667717	7.055046	7.829546	9.137977	8.154996	8.17388	6.155088	8.837923	5.886245	5.356009	7.310173	7.432037	7.859673	8.726738	6.295544	8.298877	7.461992	7.694193	7.742162	7.911786
LEAP2	5.814722	5.086055	5.639846	5.851413	6.777497	5.782397	5.0818062	6.08108942	5.9274443	5.726704	6.8118169	5.631438	7.846561	5.750816	5.8147216	6.398925	7.425923	5.634886	6.05484	7.002543	5.698791	6.671318	8.395527	5.817146	5.62758	6.311496	5.688229	6.712291	5.683492	5.859684	6.806328	6.780961	5.691683	4.552357	5.67596	6.087856	5.729171	5.610512	5.319824	6.921368	6.878853	5.886583	4.713379	6.294954	4.355322	5.487294	4.905231	5.251795	7.017904
TCIRG1	4.967681	4.22544	4.735761	5.430403	6.066878	6.8846607	4.9626529	5.73689062	5.8706703	5.658055	6.1601628	5.114105	5.24856	7.215748	6.7799633	4.87576	4.655027	4.892343	4.222633	4.080478	4.224723	7.940657	8.08823	7.911388	6.418348	5.018645	4.806781	5.091831	5.337585	6.289057	6.108542	6.232641	5.437869	4.292347	4.239218	6.307759	5.041733	5.588701	6.186943	8.158444	7.944497	5.58348	4.98033	4.919253	4.97489	5.592443	4.23893	6.376061	6.721089
PSMC3	7.66079	8.256583	6.323653	8.518549	7.828797	8.3173464	9.0488011	8.1837107	7.2643406	7.795966	8.5785174	8.857667	7.137384	7.335871	7.8051294	8.148396	8.681228	9.005356	8.702298	6.988682	8.603044	7.94672	9.136835	8.683005	9.364396	6.528613	7.996949	7.644142	7.996949	6.992807	7.992958	7.729942	8.903578	8.423294	8.638551	6.483632	9.226842	8.545244	8.502603	8.919175	10.073527	7.121492	8.592702	7.109359	7.229877	7.903093	8.5662	9.425141	10.452855
CCK	8.938594	10.706225	9.356559	8.729578	8.66737	9.3758119	9.7498656	7.42395573	7.0334525	9.93292	10.8369431	10.781083	10.634886	7.431102	8.5880375	10.711127	11.105774	9.567393	10.421126	10.994097	10.132958	7.988776	8.451086	8.432403	7.660827	10.313803	10.516459	8.269373	8.139607	9.647534	9.676693	9.102094	10.305277	10.638138	11.357072	8.896252	10.756142	6.987725	6.952701	8.727389	9.636365	8.588791	10.219398	9.862216	10.841778	9.824554	10.334289	8.923096	9.715319
ZCCHC12	8.129446	7.327735	7.807397	8.761707	7.943373	9.2513485	9.3915272	7.70825599	8.2503423	9.63436	9.4052456	7.922166	8.341991	8.224049	10.1509663	7.635874	9.043523	9.878255	9.402319	8.177343	9.137831	6.706302	7.029224	6.715645	6.742096	8.565562	9.602626	7.68641	7.199751	8.275126	9.233512	8.19464	9.42269	10.467409	10.351388	7.710323	9.025446	6.860036	6.480842	7.446998	7.845472	8.168493	9.059657	8.465256	9.713515	9.099821	9.250261	8.844087	8.377282
CALB1	7.136053	7.832034	6.496903	6.647383	6.88203	7.2071582	7.6739141	6.53436358	5.4812181	7.87896	8.8218698	8.450919	8.562007	5.079745	7.2843524	8.648719	8.82496	7.39775	8.332114	7.238634	6.764507	7.002786	6.788998	5.873089	5.265787	7.045466	6.46115	6.344895	5.842666	6.708711	5.991774	6.652501	8.709445	9.775604	8.86921	7.166356	6.930835	6.643257	6.725599	5.711967	7.190593	8.191214	6.521503	5.78481	8.79882	9.251281	8.232039	7.806174	5.970429
MID1IP1	8.529842	6.949251	8.394342	8.21979	9.348223	6.6951783	7.6110905	8.70736535	8.8904897	7.005669	7.4873598	6.635583	8.521816	9.232756	9.2352297	8.283911	7.02387	8.869853	7.09471	8.448733	8.021092	8.400475	8.751909	8.175852	9.597931	7.660995	6.880787	8.133095	8.667475	8.319365	8.900216	8.491068	6.917	6.794162	7.317164	8.158676	6.79228	7.825981	8.61532	9.674384	9.724538	7.465213	6.874394	8.209019	6.724306	7.524428	7.341698	7.820527	8.870773
GAD2	6.921706	8.081182	7.084128	6.064861	6.441738	6.3850136	7.2003244	5.48480461	6.5887505	7.410707	8.0054616	8.349467	7.821924	5.095428	5.0624937	8.283674	8.413054	7.051248	8.032155	9.261414	8.650135	6.135377	5.992767	6.370533	5.960349	8.202857	7.524572	6.59137	6.31315	7.045492	7.324709	8.99274	6.546856	9.200654	7.913176	7.487265	7.251323	6.165551	6.011901	6.144905	6.107644	7.213584	6.497137	7.392099	7.888067	9.280979	6.929231	7.464226	6.850169
PLK2	9.688681	10.375752	9.709194	8.70294	8.606314	9.0892551	9.5113278	7.70281101	8.2525454	10.187851	9.5185561	9.25667	10.53747	7.142825	8.9684408	9.08073	9.565771	9.164212	10.601365	9.732872	11.334676	7.719267	9.050211	7.477828	7.659077	9.422613	9.366563	7.656285	8.10611	8.833469	9.867575	7.781433	9.23903	10.247375	11.101917	7.916152	10.345741	8.318077	7.118866	7.710052	7.122129	8.537607	10.762838	8.782427	10.227505	8.559412	8.865561	9.392166	10.094869
SERPING1	7.940625	6.716903	7.415503	8.276234	8.541806	9.1941348	6.9339427	7.55861182	8.3011116	7.131384	7.3178233	7.093351	7.669431	8.076457	8.1575038	7.065434	6.565908	7.012244	7.259931	6.662515	6.800398	8.256119	8.662412	8.90994	7.278121	7.104337	6.784928	7.747214	7.893031	7.332702	6.857921	7.378502	6.885686	7.113571	6.531943	7.904465	6.849398	7.150629	7.452946	8.218716	7.719771	7.253665	6.862055	8.502419	6.561259	7.278685	7.427859	7.756627	7.339203
CDH18	8.101355	9.28977	8.859984	7.819608	8.49875	9.0459298	9.0715249	7.92070602	7.3568102	9.295206	9.1387265	9.628426	9.036897	6.768237	8.5789927	9.151544	8.672507	8.273017	9.952838	10.269445	10.100303	7.549431	7.296847	7.655993	7.754387	8.920978	8.834102	8.39804	7.783111	8.085874	8.278877	8.893706	9.594486	9.740655	8.782419	8.316683	9.164131	7.104378	7.272449	7.657869	7.666032	9.292201	8.719215	8.405968	8.960074	9.053712	8.222083	9.488176	7.617217
RAB11FIP3	9.929866	10.138932	9.33426	10.8903	10.566434	9.2312937	9.5061065	10.00503806	9.0485285	9.744602	8.9452279	9.759749	9.667885	8.519015	9.772872	10.413444	10.089562	9.610618	9.637575	9.159958	9.671799	10.094263	9.671799	10.616204	9.676398	9.159958	8.911606	10.422142	9.458048	10.684714	9.338974	10.923012	10.076685	9.309015	8.140038	9.537507	9.926624	11.051087	9.17699	11.085738	10.313744	10.496716	10.099164	9.422492	8.382564	9.881439	8.859975	10.520185	9.395523
ZIC1	8.082308	5.811945	5.881238	6.188854	6.655659	7.4300475	6.8719631	6.13083213	6.3580612	7.142634	6.7601063	7.286761	6.38889	8.10481	5.9745303	7.972615	8.015628	6.423516	7.433925	7.159301	7.599847	7.289933	7.713794	7.168853	6.321785	8.578155	7.41382	6.364693	4.085494	7.588653	7.459502	8.200086	7.621873	5.760534	7.508405	8.297187	7.236756	9.048461	8.975074	7.73139	8.182341	5.875018	6.860039	6.568413	9.092559	7.341824	6.381332	6.435661	5.453091
MRPL37	7.230123	7.69235	7.128854	6.676975	6.620495	7.5796808	7.9047793	6.50959983	6.8748197	7.924297	9.6288994	9.148262	8.596386	7.025197	7.2597353	8.633624	9.368957	7.833216	7.846281	7.582418	7.636309	6.167323	7.104753	8.082814	6.388891	5.982757	7.839123	6.350164	7.519153	6.741384	6.785768	5.771395	7.543829	8.537779	8.755221	7.713104	8.264899	8.031226	7.172138	6.967904	7.98219	6.441949	9.227546	7.5871	8.330931	6.192045	7.858586	7.54797	8.593988
GOLT1A	5.656143	4.991284	6.509142	4.839268	4.833135	5.408173	6.61661	5.12887816	2.6687941	4.958509	6.6466344	4.529584	6.797022	3.786588	5.7738347	4.511184	5.0198	3.976324	5.0635	9.061302	9.708208	3.467654	4.338147	3.476844	4.192019	4.324152	4.64637	4.831271	4.311445	3.613046	4.434338	5.54734	4.158008	5.27514	6.227514	4.89845	4.244066	4.250299	4.413231	3.721954	3.348734	3.663441	4.092405	5.37239	4.820692	5.122543	4.224358	3.4789	4.211422
GLS	8.206601	10.673232	9.294006	8.926525	8.351807	10.0889338	9.9565896	8.28050067	8.3540819	10.124507	9.9790031	10.693256	10.56714	8.267353	9.1736613	10.409153	10.120928	9.715303	10.471448	10.667966	10.402948	8.273759	8.28249	7.863845	8.170878	9.6707	10.469571	8.549427	8.445927	9.279447	10.296505	9.378287	10.418786	10.113665	10.755223	8.966145	10.654056	7.750812	7.717253	9.068999	9.562987	9.442431	10.418786	9.225159	10.74879	9.825685	9.807495	9.743131	9.936265
CLIP3	10.458366	11.03584	10.713338	11.648833	10.89234	11.3016081	11.216272	9.36948746	10.0761131	10.592256	11.2876073	10.644929	10.448665	9.878719	10.8199012	11.042289	10.048454	11.159362	10.919651	11.363167	11.499024	9.775457	9.484593	9.963919	10.390504	10.783423	11.167658	10.390504	10.720611	10.209073	10.093263	10.141683	11.523722	10.25579	11.047499	10.340312	12.02347	9.241197	8.536877	9.626835	10.720611	10.374936	11.737142	9.99381	10.764547	10.783423	10.421131	11.381844	11.924016
ST6GALNAC5	7.592714	7.764856	8.280135	8.92632	7.322602	8.7861955	8.7404065	7.58048652	7.2136731	8.665564	8.3844031	9.072298	8.63618	7.312237	8.6101434	8.440218	8.236753	8.25806	9.662462	7.942608	9.394883	6.56251	6.39	6.796834	6.916249	8.106609	8.734328	7.601269	7.556004	7.554373	9.08943	7.150156	9.057743	9.406746	9.801404	7.66912	8.97985	6.461289	6.574795	6.827577	7.728816	8.548413	9.322483	7.480533	9.611352	8.66928	8.202984	8.722308	8.041685
PRDM16	8.153198	6.528707	7.524572	7.428228	7.583039	4.8131259	7.2635895	7.68133385	8.2485048	6.482702	5.5488392	6.969885	5.792378	8.426401	5.0866633	6.698893	5.762431	7.098071	7.153291	6.39012	7.07563	6.37893	5.504175	7.371657	5.939173	7.274384	7.083547	7.005375	6.903332	7.071973	5.869713	6.907506	5.980227	6.029367	5.943937	7.62032	7.572845	5.604168	6.471554	5.296777	5.281155	7.834712	7.45686	7.224585	7.211244	7.549353	6.522149	5.930281	5.822682
ACTL6B	7.623452	7.863674	7.989731	10.072278	8.632054	8.2246665	7.8031456	8.14327256	8.1558074	7.300753	7.7243472	6.372462	7.2287	8.919396	9.8497	7.967456	7.640244	8.096954	7.181793	10.636905	9.958113	6.130469	6.140569	6.564652	7.069156	8.751998	9.221985	7.914483	6.962618	8.05773	8.567658	8.115779	10.060286	10.007065	9.689741	7.344607	9.484778	6.433239	6.03293	7.259118	8.284862	8.554397	9.108374	7.973739	9.833008	8.846954	8.144047	8.983461	8.16898
FAM107B	10.374785	9.155086	10.199558	8.756244	10.007782	7.8476569	9.8304474	10.19626168	10.4861617	8.136278	8.206505	8.317388	8.840341	10.690223	8.8136593	8.729749	7.494559	10.398619	8.166338	7.598611	7.273976	10.294903	10.649142	9.651375	10.724087	9.224916	8.174549	10.326543	10.489745	8.632142	9.179335	9.941981	9.044185	7.425454	7.38124	9.920414	9.057876	10.473787	10.805085	10.537214	10.823409	9.057876	8.048596	8.292923	7.241378	8.567925	9.427853	9.340264	9.254939
SMYD3	7.516155	8.806198	7.645161	7.076958	7.669386	7.0985623	8.3062733	7.11090425	6.3172077	8.420711	8.153906	9.226676	7.898032	6.685134	7.3005078	8.695272	8.345526	7.93156	8.181443	9.147197	8.932096	6.321273	5.950132	6.900743	6.14367	8.636675	8.876008	7.5865	7.388499	6.707081	8.073579	6.691791	6.781095	9.50773	9.704899	8.012712	7.969815	6.566111	6.59254	6.576807	6.193216	7.409003	7.999656	8.808503	9.544233	8.005291	8.055782	7.548671	7.117157
PPM1E	8.431418	9.990039	9.177861	8.621445	7.318311	7.9451205	8.9444203	4.80781578	7.165238	9.409415	10.7311503	9.686085	9.885118	8.394206	7.684984	10.143045	10.019214	8.625517	10.209134	8.955344	10.042005	6.785365	6.496014	6.247962	7.464219	9.4482	10.716402	8.416505	8.182372	8.504645	10.193661	8.004878	10.026208	10.56261	10.960514	8.28603	9.999306	6.828791	6.236916	7.623829	8.650334	9.046593	10.392105	8.402123	10.594233	8.899761	9.474438	9.611703	9.272917
SORCS3	6.685108	7.54316	7.162658	7.497351	6.075038	6.9607791	7.7122496	5.74473571	6.6464019	7.188947	7.5397221	7.587839	7.119931	6.194132	6.9525188	7.856732	7.948892	7.54911	7.101743	8.476613	8.178025	5.866618	5.773759	6.725209	7.062775	7.512151	6.977804	5.784801	6.971488	6.635559	6.643688	6.753341	6.283586	7.225761	7.4009	6.607224	7.068107	5.802853	6.233799	6.383201	5.647267	6.102996	7.671348	6.114229	7.341293	7.235752	6.444678	7.371976	6.400185
NFIC	10.453396	9.545345	8.889532	9.574161	9.716374	8.0731979	7.9798948	10.01746501	9.376766	7.787231	8.0389127	9.539999	7.847257	9.349345	8.5903145	8.913503	8.00635	8.592944	7.49715	7.235836	7.525501	9.896537	10.405983	10.783252	10.495446	7.914588	7.99661	9.549735	9.422947	9.743557	8.5184	9.055371	9.118966	7.810849	7.71863	8.741728	9.201733	10.299654	10.245346	10.673569	11.210906	8.470902	8.357354	7.944382	7.741633	8.464497	8.768918	9.829299	10.308416
STAR	6.520865	7.486528	6.306367	5.77784	5.993503	6.269294	6.4337462	5.09554934	5.3294059	6.37056	6.1753298	7.295034	6.837917	4.183313	5.4351409	6.841511	6.84586	6.280532	6.663399	5.848984	6.622025	5.969939	6.829505	6.282265	5.451456	3.814927	5.9139	6.195159	5.522994	6.203226	6.454863	5.847561	6.942647	5.420229	5.53883	5.383573	6.581003	6.201352	5.454752	5.80894	6.37733	5.284042	5.998574	4.706247	5.355435	4.890927	5.207588	6.326659	7.214875
PDK4	7.935064	6.687686	9.231291	9.09958	7.803045	7.5277946	8.6493875	8.96556097	8.4185952	7.463327	7.9994958	7.907862	9.885648	9.999543	10.5148881	7.247794	6.718687	8.189933	8.334152	7.183182	7.584667	9.190807	7.905784	9.159937	9.485642	7.920072	7.004411	8.537805	8.896332	9.55096	9.05818	8.802369	6.734502	6.390108	6.427119	9.500668	7.568033	7.026208	8.038761	9.353777	8.462631	8.727214	8.194703	7.751775	6.493365	8.186592	7.653218	7.29709	7.130195
LAMB1	6.742031	7.717311	7.384845	8.755726	6.465282	7.6476369	6.4396114	5.6830819	6.5217862	7.250896	7.5787256	6.717396	7.935867	8.024609	6.5690412	6.486846	6.780478	6.285123	6.531122	6.642732	8.233173	5.670301	5.23895	6.5765	6.32763	7.412131	6.841271	7.284706	5.795945	7.030932	6.416714	7.165087	7.760109	8.163493	7.482401	6.23339	7.819988	7.107978	7.6092	6.223112	6.344187	7.185649	7.16559	6.778995	7.350808	7.405245	6.997349	7.317384	7.146928
NEUROD6	8.095778	8.493247	8.240455	8.176015	5.882079	8.1295143	7.87427	6.43808709	7.7800716	8.863766	8.1750995	9.438731	8.301326	7.47789	6.1343451	9.274703	8.997481	9.207422	8.583494	9.212077	9.781145	5.889685	6.044649	6.304738	6.631187	7.987828	9.738493	6.670763	6.917898	7.596129	9.507415	5.988839	7.957737	9.22173	10.750943	6.963439	8.717926	6.092999	6.654025	6.4237	7.412551	7.085357	9.293247	7.164235	10.185131	7.006283	8.151743	6.736732	8.014058
BGN	9.23114	7.449119	7.61954	9.214804	9.451054	7.6696532	7.7715253	9.72292481	9.6860941	7.573288	7.6466437	7.210922	7.484106	8.787839	8.6138799	8.482489	7.713492	8.391613	7.68011	6.103254	6.443671	9.712069	9.712069	9.679549	8.820306	8.335068	7.792136	9.065541	8.322826	8.443835	7.707407	8.238816	7.77932	7.233554	6.389383	8.652389	7.999022	9.036005	9.255015	9.97807	9.492349	8.207277	8.185321	8.971145	7.973368	7.501236	8.12755	8.757785	8.618829
ITGA6	6.38744	5.036434	5.739219	7.014064	7.730725	6.355583	6.1996018	7.21526147	7.5997754	7.079716	7.1666124	5.836197	7.344982	6.962771	7.7547183	7.014623	5.77958	7.257784	7.149881	5.679475	5.9535	7.667169	9.256547	7.78904	6.653727	6.657142	5.895716	6.173212	6.543894	7.670904	6.113695	6.403978	6.393063	5.602241	5.650501	6.02364	5.911823	8.779591	8.739175	6.703076	5.735791	6.756096	5.959458	6.279897	6.217863	6.332492	6.383209	6.238697	5.9772
TFAP2C	5.893431	3.955762	4.964615	5.734826	5.21941	4.9472163	4.5256382	6.50607565	5.9638697	4.427084	4.6929606	4.072235	4.687601	7.121067	6.3140415	3.147382	4.835374	5.779175	4.335301	4.405367	5.062093	5.673674	4.32264	5.994599	3.811463	6.249042	4.884114	7.344385	4.785324	7.55931	4.87704	5.702321	4.471438	5.030768	4.32629	6.253215	4.643077	5.85007	3.46009	3.985746	3.615378	6.848667	5.395864	5.508758	5.633391	5.423688	4.283137	5.316019	4.428102
UBE2T	6.001331	7.002985	6.436776	3.791024	6.172109	6.5048476	5.998135	5.21895285	2.8825367	6.525885	6.9105941	6.053886	7.084734	3.036967	6.5375102	7.077642	6.38666	4.550229	6.760659	8.489161	8.151578	4.371052	4.411963	4.631234	4.521894	6.382277	7.269201	4.701276	4.43018	5.368114	7.119849	5.998955	6.55239	7.591001	8.826066	5.036144	6.219657	4.513862	3.778585	4.327022	4.078002	5.915968	6.813904	5.78015	7.755796	6.416448	5.881446	5.59921	5.5984
TNFRSF13C	4.456514	3.741923	4.538431	4.874607	5.8755	4.5789059	4.8122902	5.49672256	5.9590453	5.760947	4.3791519	3.973599	3.29942	6.404055	6.39167	4.407781	5.577025	5.32913	4.620632	5.484633	5.527731	3.754066	6.256013	5.090807	3.95755	5.378493	5.436601	5.407907	4.933811	4.465157	5.471828	5.295411	5.576954	5.333551	4.621517	6.837476	5.741355	6.245537	4.229607	5.430594	3.910196	5.034179	5.262101	4.89151	6.271773	5.268839	5.583775	5.723197	5.666639
PCSK1	5.432195	9.308657	7.426937	4.853834	4.860733	6.9803896	7.4361621	4.8587539	4.8530237	6.723239	8.7762534	9.25078	8.983672	4.859175	4.8775578	9.341429	8.579749	7.869222	8.069668	13.598191	10.008101	5.61024	5.483242	6.193682	5.634713	8.163915	8.504735	5.526825	5.679867	6.267186	6.998126	5.807432	7.15543	7.466784	8.766628	6.336113	7.070572	5.31976	4.998059	5.699538	5.504757	5.772409	6.883421	6.230301	6.789371	8.464725	7.062808	6.35216	6.847314
APOO	7.582474	9.779273	8.764118	7.291558	6.966732	8.6617354	8.9050042	6.3561449	7.8164016	9.411946	9.2783252	10.569013	10.445468	7.790715	8.1314666	10.562834	9.598719	8.479764	8.908959	10.627118	10.3476	6.822213	6.164754	7.890727	6.937233	9.277938	9.7684	9.010843	8.077621	7.86465	9.036336	7.67969	8.618397	10.000205	10.202264	9.154274	8.802534	7.626664	7.477145	7.344541	6.08723	8.244134	9.080978	9.334003	10.117913	9.415597	8.809527	7.775072	7.932344
HDAC1	9.530595	7.841224	8.950681	8.743639	9.220704	8.293408	8.2501537	9.86673307	10.4920947	9.141656	7.217453	7.880423	7.885614	9.703232	8.2273075	8.150967	7.505778	8.710303	7.594634	6.643916	7.437078	9.723517	9.949727	8.761573	8.78179	7.842898	7.492086	8.687864	8.839266	9.544144	8.021342	9.486906	8.359226	6.991446	6.76965	9.209312	8.400867	9.043221	9.556634	9.800615	9.539751	9.377732	7.878909	8.318041	7.280358	8.340363	8.784338	8.635883	8.494468
FSD1	8.499172	9.647207	7.44343	8.261444	8.64278	8.7981613	9.102114	7.55299094	7.5371733	8.863832	9.5171147	8.863832	8.529305	8.112991	8.230571	9.347594	10.083406	8.247261	7.817646	8.786167	9.28419	8.107053	8.092405	7.951086	8.608697	7.758833	8.926496	7.765145	8.540899	9.597536	9.376491	7.699917	9.504204	8.843878	9.189239	7.443233	9.235535	7.936272	7.287371	9.154559	10.762752	7.88633	8.993942	7.626882	8.540899	7.48397	8.341546	9.011161	10.065736
UCHL3	6.429352	6.746274	7.782886	7.525233	6.263607	8.6509942	8.7143888	6.4328528	7.3619443	8.885615	8.8682317	7.700406	8.290847	6.455377	8.3065693	7.853075	9.534159	7.738569	8.141028	7.879523	8.145225	6.187189	6.396867	7.403939	8.464056	9.408957	8.405972	7.765843	8.110631	6.742793	8.471192	7.443107	7.286068	9.563889	9.029728	8.01499	7.051568	7.556562	7.868747	8.314525	7.97749	6.898743	7.48991	7.899701	8.865169	8.742871	7.722337	8.25651	8.3608
ZNF134	5.883662	7.192308	6.303546	6.176082	5.575653	5.9954247	6.7022357	6.26859837	5.1513786	6.043684	6.3186439	6.806703	6.114901	5.329626	5.7851951	6.298375	6.401325	6.425582	7.450657	7.060278	7.340928	5.72267	5.950388	6.940712	5.994366	6.265139	6.347048	6.518271	7.36841	5.868633	5.668348	6.016444	6.378038	7.351424	7.406236	6.379907	7.427016	7.100013	6.896557	5.986868	5.143773	6.490202	7.040796	6.059072	7.285871	6.598491	6.48374	6.854966	6.870952
PLD3	9.317693	9.787223	8.618597	8.824977	9.487757	9.6778845	10.4254238	8.06697653	8.4671936	9.752924	11.0744011	9.763466	9.257653	8.218978	10.2021249	9.672455	10.202125	9.85131	9.073838	9.364392	9.770154	7.337205	7.841778	8.171011	8.270799	9.033554	9.938089	8.48161	8.747104	9.081852	9.65015	7.988025	10.07355	10.324313	10.089956	8.542769	10.344708	8.63508	7.984151	8.152095	9.23442	8.541553	10.216479	8.794702	9.989175	8.981551	9.622323	9.588847	10.218453
RNF175	8.410133	9.391125	8.577021	7.811624	8.369755	8.7249143	9.0266952	7.84775032	7.648373	8.889452	9.7297525	10.20581	9.535889	6.923143	8.3638251	10.455123	9.905265	8.828899	9.469141	10.053529	9.729502	7.809379	7.453682	7.336752	7.90258	9.113865	10.076695	7.855473	8.164975	8.591544	9.734199	8.964568	9.798921	9.059038	9.571032	8.133313	9.335474	7.399878	7.078712	7.704428	8.494782	8.455091	9.767813	8.66803	10.258379	9.173369	9.200392	8.497214	8.982516
CLIC1	6.63906	6.179452	6.561026	7.947566	8.093451	9.4671853	6.863706	8.61915922	7.433925	7.666322	7.8468155	6.544468	8.15442	7.742448	8.8717924	7.25988	6.519655	7.230188	7.025001	5.414648	5.989263	8.549148	8.897687	8.787003	8.080459	7.517897	6.929619	7.686382	8.096079	6.102556	6.551294	8.332644	7.145772	6.217988	5.835435	7.320124	5.948157	8.736439	8.627698	8.397253	7.481385	6.499163	6.791357	8.129554	6.131994	6.672423	6.738771	7.235931	7.275312
SLC9A6	9.136097	10.650619	9.653592	8.949085	8.481189	9.9527392	10.5993909	8.55047864	8.3210527	10.508993	11.108688	10.837912	10.976463	8.787435	9.6785677	10.739606	10.623185	9.876025	10.474164	10.707368	10.730771	8.372371	8.094855	8.496705	8.663899	10.338111	10.950901	9.36521	9.201992	9.089305	10.487133	9.524339	10.557058	10.985065	11.327069	9.565481	10.770355	8.402091	8.670497	8.979505	9.039785	9.972356	10.822094	9.974844	11.435444	10.224054	10.280174	10.03059	9.727845
CYP4X1	7.868884	9.347803	8.611816	7.467065	7.628508	8.944528	8.8186306	7.15582937	7.6801653	9.509501	8.8448073	9.328632	8.839605	6.625313	8.1106677	9.019423	9.056924	8.756279	8.951488	10.058393	9.260854	6.682902	6.933067	7.419775	7.377863	8.930568	9.140041	7.789403	7.910331	7.972173	8.970934	8.569406	8.978394	9.148325	9.956212	8.065695	9.006421	7.614854	7.511939	8.456213	8.03908	7.841911	8.970934	8.324445	9.518428	9.013647	8.386922	8.666884	8.571694
LAMA5	8.979372	7.694323	8.012653	9.570908	9.259402	8.5127896	8.3650973	10.43899115	9.1792804	7.543611	8.1886735	6.745147	7.378	10.116576	9.6943736	7.466236	7.709196	8.755941	7.861328	7.956145	7.899174	10.207535	10.668256	9.521315	8.735265	8.095572	7.799322	8.405196	7.968723	10.036371	8.675495	8.918717	8.238905	7.481715	7.566082	8.734451	8.124826	9.316031	9.32249	10.083438	9.472711	8.309168	8.304652	7.926876	7.351976	7.857689	7.381283	8.455686	8.257435
DMAP1	7.071486	8.778525	7.287972	7.737265	8.424274	7.4566707	8.6603324	7.61852171	7.0885786	8.012301	7.8090898	7.737265	6.742773	7.008401	8.398732	8.248238	7.694327	8.518345	8.051167	8.240465	8.376901	7.496839	8.308975	7.404727	7.237458	6.773153	7.875869	5.705692	8.104105	8.136518	7.912195	8.888758	9.193188	7.8086	8.090879	7.014553	8.330828	7.46665	6.049161	7.519255	7.785744	7.671738	7.264228	7.546785	6.191633	8.108459	7.61562	9.081922	10.6538
RBP4	6.190608	7.544441	6.959946	6.069938	5.405023	7.6446938	8.1896403	5.74921608	6.1033257	8.190367	8.8587942	8.649623	8.165071	5.078833	7.3420995	8.038502	9.116462	7.543965	8.027484	8.019842	8.474467	6.246044	5.607273	5.506999	5.45879	7.091796	7.871953	5.771495	7.293492	6.596128	7.677842	6.240969	7.803974	8.232416	8.772622	6.034077	8.267699	5.361106	4.623595	6.049722	7.184342	7.457976	7.518626	5.913214	8.383653	7.563036	6.239585	7.451586	6.69973
CRH	4.861014	5.875395	4.857562	4.849951	4.853148	5.175188	6.114546	4.85354912	4.8481349	6.135802	7.0672947	7.475304	7.330288	4.852019	4.863705	8.011884	8.297938	4.853278	4.856539	6.818544	6.816732	4.777117	4.129379	5.89652	4.629033	9.132671	6.531444	5.725661	5.404494	6.895078	5.568479	5.824015	5.221626	8.589794	6.563592	6.84921	6.049443	5.190626	4.4906	4.855626	4.087505	5.92508	5.2203	6.376665	5.851446	7.655389	5.546703	5.529483	5.985934
NXPH1	7.001172	8.508071	7.056991	7.033258	6.42322	6.6380558	7.4060344	6.99022269	6.8200942	7.545543	8.5826271	8.47765	8.608471	6.874367	6.5020525	9.078432	9.614198	8.018096	7.991556	9.144406	9.373938	7.073625	6.805412	7.247694	7.459762	7.993507	7.188058	7.279227	7.395196	7.618142	6.910995	7.929373	7.022094	9.196656	8.292139	7.79916	6.986434	8.161882	7.270293	7.706424	7.72658	7.10672	6.57574	8.16062	7.640423	10.371889	7.600468	6.390203	6.639989
EXOSC9	7.528947	7.693252	8.004486	8.745181	7.396911	7.4282509	7.9067713	7.64454896	8.2748015	6.158033	7.7508977	7.653258	7.283487	6.97465	7.1992649	6.79737	6.664691	7.540814	7.793269	9.227616	8.099	5.722418	6.289038	7.408278	8.385495	8.014554	7.785047	7.951454	8.063709	5.843699	6.278482	6.92544	8.199788	8.638452	8.593385	7.587422	8.090252	7.994092	8.67344	6.861358	6.547229	6.823883	7.480788	7.74176	8.266989	8.389194	7.782822	7.846003	8.137152
RAB27B	7.111521	8.425283	8.676605	7.624325	6.792887	8.5580447	8.9250356	6.86628563	7.6094906	9.412303	9.5640858	9.345115	9.224199	7.240326	8.8250553	9.337743	9.573807	8.582493	9.300686	9.44795	9.294057	8.455129	7.532646	8.14809	7.46379	7.359229	9.633955	8.145265	7.717445	8.628075	7.429922	7.607349	8.035423	10.033121	8.950069	7.729763	9.110979	8.281857	8.128174	8.595819	8.433441	8.520303	8.234828	9.076944	8.706147	9.59822	8.280078	7.763211	7.337177
PFDN1	7.966452	9.370922	8.896775	7.926075	7.169537	8.2978729	8.7582133	7.63006637	8.8565259	8.803139	8.2228313	10.515078	8.772099	7.349632	7.5432912	9.719136	9.343692	8.813707	9.50682	9.343748	9.652615	8.247172	6.821127	8.07864	8.371522	9.303777	9.51001	8.330896	9.000412	8.173623	9.007601	7.87882	8.247172	9.557746	9.781065	8.810002	8.350627	7.194818	7.787235	7.889863	6.652538	8.726135	8.316594	8.900126	9.245606	9.0676	9.071214	7.59098	7.900494
TMEM141	9.084269	6.722962	6.873907	7.525396	7.892221	6.9970204	7.8404416	8.15305056	7.4214014	6.741517	8.262812	6.822293	6.702355	7.978426	7.9081399	7.487649	8.470633	8.20396	7.401832	7.315726	6.894697	6.494307	7.578591	8.283368	7.1773	7.761194	8.288964	7.165223	8.646218	6.403565	7.77033	6.489383	8.033992	7.332737	8.570612	7.510571	8.541597	8.639875	8.816546	7.553418	8.440523	6.440352	7.963666	7.206937	8.337438	6.962599	8.384792	7.013187	8.184737
UBL7	8.219226	8.729517	7.296709	7.118364	8.134171	6.8459187	8.1957168	7.36816122	6.7891142	7.667607	7.7646199	8.144143	6.83158	6.164512	7.6560529	8.186011	8.283711	7.76462	7.914927	9.218031	9.778286	7.383908	6.942477	7.652771	5.972905	6.510468	7.640562	6.022023	6.921867	7.282852	7.83669	6.364366	8.132406	9.029031	8.656958	7.205788	7.355625	6.548846	6.175511	7.567558	6.690725	7.131001	7.958526	8.432821	8.591649	7.810595	8.195286	7.672081	6.653273
RGS4	10.521823	10.649384	10.845757	10.38532	9.596763	9.8552545	9.9951551	9.56149079	7.6799923	9.787785	9.4100468	10.580698	10.368167	8.762237	9.4439959	10.432284	9.832557	10.443645	10.819021	14.028361	12.784083	9.029226	9.04624	9.562224	9.419064	10.522781	11.340128	9.350732	8.920833	9.522259	11.01854	9.396878	10.607581	11.255758	10.59878	9.444422	9.760291	9.159976	8.409209	9.542548	9.515453	9.681656	10.395697	9.146855	10.167737	11.596963	9.72814	10.792008	8.846733
SYTL4	7.665235	4.641539	5.544506	5.109926	7.26197	6.9634575	4.8308416	7.60449998	6.8443341	5.128886	6.0969612	7.267673	5.367652	7.751554	7.3236423	5.432467	4.64686	6.463524	6.929637	4.416812	5.070255	6.890626	7.350469	5.797463	5.581383	5.284426	5.248875	5.624433	6.526645	6.951198	6.478207	6.525862	5.663848	4.736492	5.181717	7.252522	6.42899	5.361331	5.425164	5.916262	5.76766	5.758349	4.652884	6.268567	5.77019	4.513326	5.076064	5.820762	6.004777
NUPL2	5.916474	8.372237	6.712525	5.739628	6.637114	6.1442461	7.4744673	6.66916231	6.8312608	7.008892	7.1707616	6.990533	7.44064	7.304452	7.0186656	7.580132	8.107904	6.347323	7.721014	8.281723	8.006823	6.620229	5.432956	6.227139	6.560593	6.93692	7.903297	6.74059	7.235873	6.614943	7.300785	7.890056	8.10864	7.667259	7.797825	7.281919	7.362297	5.755089	5.95544	6.992979	6.647494	7.618062	7.30994	7.990262	8.325751	7.882743	7.53188	6.799863	6.336154
ZNF217	4.557601	4.685992	6.252242	4.571522	6.284797	6.7372086	5.9439439	5.38195578	6.0324056	5.928102	5.8959198	4.716547	5.928102	6.654431	7.9869694	5.186796	4.259224	4.219927	5.29619	4.741874	4.759918	6.447932	4.603353	4.893991	5.618161	5.75225	5.600412	7.066092	5.928897	4.32611	5.373469	6.135692	5.433675	4.510019	5.253574	5.961687	5.417854	5.521059	5.015771	3.98199	3.997512	5.740718	4.822375	5.93747	5.434299	5.390813	5.778233	5.337768	5.449585
AP2M1	9.745568	11.070793	9.840356	9.111803	9.214744	9.9774706	10.8127719	8.05960116	8.9807547	10.721501	11.1820681	11.693585	10.726166	8.54121	9.8540486	11.287938	10.749805	10.005978	10.521468	11.563074	10.816099	9.375494	9.368421	9.544554	8.484039	9.055978	11.245861	8.989747	8.697912	9.225918	10.654541	8.825573	10.267578	11.507086	12.19918	8.975055	11.307718	8.610304	8.529072	9.31173	9.875422	9.261221	11.499153	9.230691	11.91654	9.881159	10.574869	9.725553	10.132814
GAD1	8.657754	10.202567	8.763132	8.810262	8.573624	8.389817	8.9977994	8.06757851	8.4827509	9.016456	9.7583956	10.319453	9.508263	7.043444	7.6796838	10.110195	10.438423	8.975488	10.125178	10.67344	10.698448	7.696545	7.301952	8.076803	7.496865	10.145977	9.697658	8.942123	8.157218	9.307412	8.823979	10.277903	10.695846	11.310679	9.796151	9.174851	9.82718	8.177218	7.739319	8.492636	7.826451	9.796577	8.668492	9.757654	10.118766	11.060551	9.251232	9.685873	8.63454
PDLIM1	5.842682	5.8714	6.002604	7.830558	7.39159	9.3078548	6.8298128	7.48709376	6.7727329	7.011339	6.7936295	6.710153	8.114999	5.466572	6.0560198	7.371427	6.129211	6.342278	6.464585	6.296254	6.095897	8.898568	8.543811	7.379425	6.877789	6.128999	5.398977	6.336519	7.068937	6.972402	6.405493	5.658115	5.887518	5.476324	5.819978	6.343004	5.415529	6.819414	8.015253	8.24726	7.101655	6.292891	6.797784	6.043685	5.311965	5.86195	5.528704	6.2917	6.783542
UHRF1	6.360887	4.603404	5.694023	6.044751	6.284552	5.7021902	5.5570251	6.70839223	6.4617643	5.04334	4.5944301	4.888599	5.174175	6.49507	6.3479993	5.241669	4.809348	6.607961	4.652898	5.829771	5.524041	5.686552	6.323088	6.239377	8.3136	5.134724	4.703062	5.091932	6.548041	5.392328	5.890485	5.580021	4.429838	4.034224	5.153291	7.420762	6.119278	3.791593	3.776821	6.28025	6.4038	6.007188	5.989342	5.680764	5.611458	4.872594	4.984742	5.857043	7.25991
OLFM3	7.281076	8.691701	7.887844	6.717299	6.67966	7.9387258	7.6099439	6.98951927	5.9925477	8.288395	8.6898883	8.865704	8.746177	5.644111	7.1686495	8.747109	8.798384	8.016869	8.90235	11.626034	9.392356	6.427661	6.848247	6.465388	6.267802	9.188031	8.654175	7.200367	6.47831	7.757936	8.485045	7.81278	8.285166	7.910087	8.038333	7.086383	7.806432	7.399403	5.880568	6.873716	6.587906	6.834137	8.187404	7.199461	8.34062	8.593576	7.487561	7.373411	7.421439
SMYD5	7.556712	6.053491	7.210385	7.303026	6.756761	6.9201165	6.5734209	7.95752048	7.37719	5.94195	6.5953777	5.531086	7.054633	8.002891	6.510002	5.749294	7.173108	6.549755	5.580801	7.394302	4.994517	6.373126	4.361099	8.217142	7.060353	6.185325	6.571204	7.020187	6.792863	5.773889	6.339757	6.874012	6.567097	6.875709	6.763408	6.718565	7.948815	6.536128	8.113421	5.655655	9.095596	6.938388	7.607558	6.727365	7.351328	6.546468	7.228203	7.342855	6.33747
MT1G	9.647552	8.038383	7.400898	9.753381	10.51475	10.3990421	8.7670206	7.54006618	10.290431	9.366555	8.8049186	8.838286	9.02385	10.997871	9.7634553	9.86464	9.154614	10.635891	10.716881	9.600614	9.565463	11.681288	11.204267	10.602581	8.235374	9.176451	8.654629	10.964222	9.793683	10.726341	9.310547	10.442262	10.321387	9.143154	7.879678	9.965704	9.844182	10.330492	9.468563	9.620629	8.839812	10.129242	9.411629	9.861102	9.040227	9.109446	9.051569	10.397308	9.576739
HSP90AB1	10.052121	11.272384	10.502245	10.045804	9.816557	11.1783706	10.9229641	10.5198635	9.5779876	10.85893	11.8719855	11.18782	11.748354	9.000982	10.0670274	11.620339	11.18782	11.169246	11.55582	11.508197	11.517588	11.622776	11.128462	8.877274	9.150869	10.696368	11.3883	9.346892	9.802649	11.858106	12.18564	10.32366	10.689439	10.782516	11.242222	10.058779	10.808361	9.085346	8.883796	9.470228	9.165069	9.913144	11.491446	10.085825	11.293681	10.430922	10.072424	9.058384	9.686936
DUS4L	5.356705	6.01542	6.416994	5.797302	5.32235	5.7484954	6.5998682	5.05229412	6.5293545	6.942215	7.2503668	6.828067	6.833683	6.01542	4.8627572	5.697574	7.047504	6.831013	6.882442	6.415	6.299555	4.914183	4.091961	5.664561	5.649953	6.748931	6.143773	6.047515	6.787136	5.556507	4.989984	5.801911	4.939922	7.353398	7.655788	6.661394	6.143773	6.404816	5.526841	3.807649	5.093642	5.94925	5.610563	7.249334	6.593078	7.408843	6.918789	5.710225	5.975022
ENC1	10.417543	12.975209	11.047826	10.421948	9.670816	11.637427	12.3947562	9.34230015	9.0078743	12.359654	14.0096301	13.381852	13.177885	8.879354	10.831846	12.808254	13.280218	11.485382	12.652414	11.865998	12.466299	8.713156	8.32206	9.043222	10.474144	12.033053	12.892876	11.031045	11.057665	11.085843	12.525276	10.890108	12.59075	12.435438	12.864186	11.195189	12.606924	8.924725	8.405841	10.373397	11.345735	11.548539	12.931566	11.279543	12.965501	11.930547	12.002802	12.111432	11.969957
PLXNB1	7.991784	5.833014	7.496734	7.328344	7.212897	5.3430465	6.6747279	8.38527835	8.3430029	6.613801	5.2093615	5.659691	5.777149	8.182075	7.3329411	6.353362	5.661294	7.476931	6.109191	5.870036	5.474592	7.724038	7.901844	8.73834	6.639241	6.507352	5.989889	6.950822	7.473162	6.680024	5.769841	7.117119	6.512328	4.78777	5.175438	7.401636	6.215225	7.6275	8.005749	7.192994	6.573178	7.228561	6.802772	6.641106	5.738358	6.22835	7.30268	6.812459	7.298155
GPAM	8.402815	9.397566	8.687872	8.84215	6.598487	5.5565711	8.41037	6.85933012	8.2060148	9.125755	7.0083888	8.52973	6.973395	8.226648	8.1772579	7.395566	7.561564	8.555891	7.987001	6.83001	7.646239	8.529119	7.004998	8.019623	6.862018	8.945718	7.373671	9.203342	8.077532	9.027483	7.208302	8.427339	7.368937	7.537352	6.679516	9.130044	8.024498	8.315715	7.232126	6.723646	5.253713	9.099402	7.892036	8.243634	7.587914	8.639616	7.040631	7.181407	6.254217
C11orf73	7.230785	8.305364	7.810508	6.705969	6.658403	6.6418108	7.4957781	7.23879639	7.4393905	8.227666	9.0739344	8.664009	9.023494	6.837585	6.5485983	8.300069	8.603723	7.664964	8.461799	8.847193	7.978034	6.910671	6.468402	6.764338	7.521091	8.367465	8.038441	7.965163	7.096362	8.040074	8.217866	7.516471	7.145206	9.169266	9.253214	7.572359	6.548419	6.618557	7.24512	6.193486	5.604185	6.576509	6.204052	8.105074	8.401236	7.978034	7.328934	7.400287	6.985812
PRMT7	7.724019	6.822053	6.960482	8.298937	7.65436	6.1668404	6.5622009	6.61643294	6.4205004	6.022719	4.1928283	6.369312	4.207986	6.917938	5.2004048	5.467886	5.194577	5.959871	5.563129	8.357303	8.387042	5.290886	3.426744	6.515342	6.021294	6.650048	7.49023	7.679741	8.958863	5.95713	6.576945	6.170927	6.390722	6.61456	8.790138	6.716228	6.930824	6.29549	4.789598	4.59871	6.64224	6.252199	6.888049	6.910235	8.830859	6.228881	7.104777	7.171506	5.493601
FAM19A1	8.200379	9.876214	8.689657	9.017511	7.701628	9.7319862	9.6688672	7.91465899	8.0207516	9.981084	10.7339979	9.96644	10.180782	8.601972	7.9662974	9.932584	10.297792	9.39955	10.034753	9.720889	10.130559	7.38307	7.280989	7.626694	7.836049	9.041964	10.305047	8.182755	8.42708	8.408626	9.793497	7.92792	9.216201	9.921204	10.757107	8.7096	9.64247	7.970242	7.558431	8.264897	9.101285	8.737755	10.655344	8.307549	10.727987	8.697737	9.298035	8.251582	8.731883
IGFBP7	10.114018	8.456444	10.184987	10.766583	11.104503	10.1507949	10.0844443	9.73122457	11.5842591	10.042078	9.8912692	8.844243	10.791794	9.795797	10.2146899	9.942164	9.175732	9.467284	10.272147	8.249248	8.775049	10.186456	10.562583	11.360135	10.275207	11.135356	9.36769	11.090227	10.466309	10.552772	9.746209	9.580401	7.31025	9.1722	8.108594	11.456075	8.452613	10.779361	11.126329	10.999484	9.781709	9.837897	10.215169	11.107101	8.347347	10.722198	9.566182	9.998319	9.550504
EXOSC5	7.195877	7.264298	5.786441	7.66209	6.210864	6.8725646	6.6269215	7.37636347	6.3181473	6.355886	7.3922742	5.877461	5.622095	6.41234	6.0658231	6.053663	7.160435	8.491067	6.070482	8.264757	8.806937	5.288793	6.492509	6.888913	7.934623	7.221854	7.363493	6.662581	7.536407	6.287344	6.648753	6.368839	6.515572	7.451341	8.131892	8.251608	7.155751	5.75824	4.228491	4.993885	4.692051	6.60201	6.877546	7.094983	7.33649	7.453733	8.339465	6.543878	6.062828
RAB31	9.768273	8.617196	11.030222	11.12377	9.600066	10.1676706	10.587475	11.31013654	11.5552887	10.807329	10.323757	9.707749	10.353776	11.685278	11.4887694	9.872142	9.558608	10.126593	10.42272	8.045933	8.648432	11.349284	10.627092	11.372087	10.218633	9.931587	9.178218	11.663655	11.306481	10.741966	10.155811	10.861038	9.92467	9.284095	8.836868	11.718225	10.627092	10.171454	9.860807	11.483983	10.881268	11.811268	10.548987	10.301812	10.015652	10.482308	10.109269	10.259745	10.465801
PSMC4	8.37143	8.285619	7.308469	7.606624	8.025987	8.4150892	8.3067799	6.5006215	7.0362384	7.263015	8.8556968	8.116634	7.499696	6.553129	8.6463429	7.823525	7.913837	8.415089	8.267948	8.920087	9.122163	6.363934	5.372387	7.476463	7.923159	8.670403	8.173659	8.072214	8.04412	6.597623	7.535958	7.626797	6.721346	9.616496	9.697705	8.018114	6.670584	6.752381	7.611696	7.219229	6.324601	6.744766	6.513861	8.828936	8.312494	7.839742	8.065342	7.274754	7.451136
PLCD1	7.781587	5.923103	7.954062	8.736621	7.172652	7.1208985	7.0708451	8.8698344	8.7300821	7.86733	8.0155451	6.70136	7.701493	9.470194	8.1340414	6.847507	7.204908	7.852974	7.290389	6.527124	6.686513	8.72201	8.083384	9.396259	7.566313	7.596346	7.632037	8.149687	8.914108	7.56004	7.152949	6.78351	7.189384	7.31931	7.013767	8.279164	7.642707	7.968205	7.521737	6.143243	6.578488	7.881656	6.880191	8.343827	7.972483	8.333731	9.412835	7.528518	7.664136
MAP2K1	9.24965	10.16076	9.796631	9.384083	9.246662	9.8730605	10.6121491	7.94834511	8.6574855	9.357574	11.1202054	10.266666	10.947811	8.64734	9.9882959	9.591816	10.580099	10.264315	10.394549	10.881667	10.959553	8.460121	8.18324	8.656272	8.586197	9.913035	11.081187	8.94732	8.64729	9.370087	10.515642	8.960683	10.4517	11.622921	11.52855	9.067537	10.078738	8.365873	8.389932	8.867524	8.643452	9.46393	10.374143	9.687046	11.6155	9.860446	10.201419	9.490339	8.892347
SOSTDC1	7.179545	8.876468	7.392472	5.275623	6.047686	6.7235617	6.7844395	5.45639668	3.1126729	6.846041	7.4509223	8.771964	8.067787	2.954584	5.5980891	7.999564	7.915174	6.467846	8.209581	6.554157	6.642034	5.194585	6.48238	5.680152	5.038755	7.105686	8.918207	6.051332	5.236739	6.335537	8.71604	5.023822	5.494865	7.569233	9.610653	6.160213	6.536134	5.814554	7.412071	5.518144	6.732685	4.66093	9.143446	5.937752	9.53917	4.920155	6.317245	6.173171	6.409259
GABRA5	5.781636	6.452747	6.724422	7.363644	5.836351	7.9105906	7.9920617	6.55855019	7.1014977	8.254833	8.3029145	7.044348	7.110955	6.798435	7.788595	7.552531	7.966278	8.080352	7.736272	6.907126	7.7805	6.230686	5.565678	5.597383	5.541726	7.010451	8.297471	6.157048	5.522026	7.425624	7.626055	6.967683	7.945291	8.969248	8.891066	6.301487	6.844949	5.585146	5.337288	6.391842	6.775439	6.848641	7.422058	6.378451	8.658139	6.874612	6.874612	6.980432	6.031559
SCN3B	9.245219	10.65784	9.971444	9.11416	8.947428	10.7751278	11.5113087	8.40634982	9.4124151	11.729718	12.1229445	11.222675	12.298479	8.620383	10.3814185	11.81308	10.370753	10.718267	10.981568	10.485559	11.056595	7.853789	7.78945	8.250429	9.807311	9.788664	11.444359	9.60267	10.074547	9.99609	11.454604	8.858406	10.880593	11.641687	12.30252	9.66899	11.564556	8.321657	8.087983	8.629977	10.479763	10.064319	11.499386	9.35601	11.525841	9.339731	10.649051	10.398179	10.978768
FCGRT	6.361755	5.332851	6.749198	6.636188	7.643946	6.3029698	5.5754542	7.28210737	7.3902102	7.318258	5.7530553	5.74657	6.06525	7.564888	7.3021338	6.07512	6.15592	6.381065	6.151971	4.534817	5.988853	7.731374	8.21445	8.871594	6.797704	7.44194	6.366085	7.593581	7.033824	7.158139	6.427299	7.286071	6.165927	6.067577	5.377684	7.1785	5.721744	7.26347	7.501367	8.131434	6.452084	7.42405	6.107045	7.368874	5.692397	7.188635	6.631131	7.447603	7.530617
SERPINF1	7.581596	9.213676	7.861619	7.082493	8.055509	9.0844824	8.8938271	6.493137	6.7630671	8.708244	8.6436227	8.225119	8.588802	5.533808	7.8808464	8.853021	8.744932	8.166604	8.664258	7.245488	6.541979	6.424338	6.395632	6.662032	7.051124	7.61029	8.731126	6.698404	7.245101	6.657222	8.289146	6.680305	6.401133	7.384257	7.749936	9.081966	8.209537	7.254748	10.198967	8.588978	8.533647	7.114997	10.030234	6.675421	7.703282	6.837376	7.356235	6.741644	6.488186
RPP40	6.747225	8.53443	7.143804	5.587335	6.784388	7.3488375	7.2973418	7.82980864	6.6236328	7.896729	7.4594435	7.975592	7.963327	5.623346	6.5219958	8.491101	7.553413	7.293203	8.147501	7.982515	8.814708	7.604895	6.381605	7.271519	6.732967	8.485215	8.27689	7.333089	6.833326	7.329896	7.528982	6.788925	8.354891	8.097897	8.393571	7.523086	8.085798	7.035627	5.594527	6.574539	7.890272	7.410427	8.357572	7.588055	7.960624	8.399958	7.563957	7.908964	7.524273
TRAPPC1	9.210482	7.656995	7.941063	8.348816	7.036196	7.3800254	7.3158942	7.18875193	7.1821812	6.881733	6.3906283	7.28727	6.634777	6.796173	6.7433699	7.347419	6.836596	7.672944	6.721449	8.293766	8.833237	7.537915	6.858533	8.424163	6.538787	8.352865	8.263849	7.725665	8.189914	6.278159	8.012682	6.621822	6.87723	7.614307	9.144429	8.129192	9.193175	6.633988	5.382723	6.026597	8.213305	6.605192	9.193175	8.223277	8.323601	7.662882	7.472139	7.507661	8.704185
SLC17A7	10.803921	11.789017	10.764479	10.257927	10.455227	11.6963331	11.6963331	9.51538754	10.1134121	11.616782	13.0110399	12.392882	12.679847	10.041052	11.4234787	12.531704	12.724359	11.283064	11.321176	10.661602	11.665953	10.469261	10.148952	9.83193	10.547926	10.923686	11.671256	10.822526	10.817008	11.457133	11.466638	10.20107	11.73086	11.725354	11.735792	10.949519	12.106713	10.351083	9.632031	11.401762	11.671256	11.376587	12.198774	11.00527	11.708971	11.231825	11.00527	11.735792	11.725354
SLC16A9	7.823428	5.626271	8.412239	8.14642	7.858369	7.7477032	6.9627919	8.3988408	9.9984682	8.211058	6.5970458	6.674908	6.823814	10.203807	7.5772211	6.20347	6.836766	7.830594	7.717668	4.057902	4.311865	9.965457	9.784157	8.309139	6.752616	6.884762	7.176319	7.925541	8.136909	8.60268	7.90599	8.4324	7.733325	5.704112	5.643624	8.105401	7.590526	7.599652	8.198758	6.73547	6.067935	8.021157	6.974051	7.652427	6.804094	7.19091	7.832567	6.907214	7.1584
RNF25	6.049635	6.377495	6.047672	6.218624	5.49619	5.5178722	6.6729906	3.80144139	5.6667346	6.017356	7.025513	7.03875	5.73116	5.729143	6.381659	6.469134	7.009295	6.610806	5.820022	6.769805	6.66042	4.896787	2.899809	5.078995	5.105495	6.245183	7.369208	5.236595	6.254424	5.426925	5.771844	4.892568	6.332885	6.21177	7.073364	6.903139	6.621361	4.040232	4.653666	4.853879	5.3246	5.103444	5.898569	5.271252	6.800194	6.161634	6.141814	7.085727	7.527767
SNX10	8.304549	10.346601	9.160924	7.820327	7.812167	9.8425197	9.9983762	7.54520018	7.8801544	10.038453	10.6807046	10.985578	10.47714	7.489803	8.6309636	10.842846	10.683094	9.630129	10.246299	11.321683	10.452317	7.749742	7.395145	7.196754	7.679571	10.481313	10.6115	8.192024	7.719716	8.580795	9.720918	8.535117	9.7961	10.556889	11.08604	9.03674	9.553852	7.804145	7.500217	7.364419	8.753506	9.008562	10.074068	9.251661	11.274989	10.375892	9.163286	9.253017	8.882284
RGS1	3.923105	3.552541	3.923105	6.747521	5.826396	6.5615136	4.3807594	6.12488582	7.4681205	8.795438	8.724165	6.702288	8.202849	5.632375	5.1075134	4.2624	8.266521	6.454464	7.311769	4.64825	5.061387	4.49156	3.732642	4.387323	4.03766	7.964273	5.666748	6.015165	4.874147	3.338451	4.295411	4.741514	4.62406	6.394632	6.213115	7.173683	5.125807	4.892339	4.970494	4.924338	3.616696	5.962892	5.503681	7.321215	3.996705	5.146965	4.833881	4.571855	4.741222
KCNV1	6.346927	7.772696	6.979456	6.082358	5.869105	7.3065461	6.887172	5.44529732	5.4237838	7.505899	8.2352276	8.06907	8.016322	6.022998	5.8839948	8.331211	8.209227	7.088747	8.119603	7.700557	8.506421	6.002437	5.63694	5.755903	6.12501	6.833041	7.843491	6.453555	5.420319	6.173518	7.658841	6.875968	7.940159	7.612547	8.28423	6.117669	7.721478	6.113622	6.162413	6.246873	6.824936	6.922865	7.788316	6.150446	8.470461	8.006269	6.552228	6.594218	6.109363
FOXF1	6.264147	4.429697	5.193071	6.247854	6.499732	5.9517339	6.767701	6.6776903	6.3509547	7.142537	5.5116942	6.067759	5.69545	7.173914	6.6425011	5.49204	7.088179	5.736802	4.688678	5.535412	5.945885	7.852862	7.994565	5.509789	5.93795	5.128182	4.978165	6.16078	5.832646	7.363295	6.606493	6.730269	6.002953	5.370702	5.38405	6.113651	5.824221	8.480641	8.725048	7.13104	6.974097	5.729936	5.680635	5.51982	5.309891	5.572908	5.388503	5.668434	5.635801
AKR1C3	8.358446	7.192068	7.81913	8.544562	8.198812	6.613063	7.4651803	9.21225209	9.6316488	8.382371	8.7591569	7.469637	6.962169	9.119785	8.5085976	7.092588	7.772401	8.605832	7.615651	6.138323	6.281782	9.312401	9.628917	8.658496	7.756367	8.464165	7.907256	8.489974	8.549741	8.706487	8.256514	7.812112	7.165827	6.618501	6.16609	8.971084	7.152815	7.28955	7.444211	9.429038	8.593924	8.439108	7.294677	8.91597	7.390557	7.659572	7.761034	7.435636	7.434718
GJA4	7.085953	4.089678	6.330553	7.366383	7.148259	7.1262382	5.5897123	7.25658609	7.0320211	6.230296	5.9181531	5.396287	6.375516	7.366383	6.8021136	5.049323	6.191021	5.919118	5.59915	5.072141	5.062958	6.668923	6.540084	7.20285	6.656569	5.584354	5.287569	6.749401	6.745755	6.480776	5.95376	7.150731	6.325328	5.132958	5.092717	6.036688	5.395864	7.720803	8.481971	8.561755	7.879376	6.074978	5.579572	5.764838	5.369957	5.388766	4.97433	6.714569	6.236297
SLITRK4	9.526645	9.740777	9.263878	8.765837	9.11357	8.833524	8.4671627	8.90688233	7.4770737	9.520758	7.8745023	9.522015	8.348467	10.733134	8.5191885	9.257947	9.075098	8.771233	10.165796	10.18221	9.590166	8.013633	7.435579	7.754571	7.77943	9.012925	9.754331	8.374978	7.720069	8.708621	9.524618	8.71966	9.907734	9.933688	9.874498	8.523689	9.650203	7.728307	7.336836	8.617236	8.861653	9.246847	9.722269	8.146864	10.050915	9.259956	8.829391	9.122725	8.653828
MT1H	9.067394	7.347393	7.982428	10.057543	10.662463	11.0936428	8.7724776	8.27600537	9.9375323	8.662736	8.7724776	8.908745	9.70602	11.538674	10.2827742	9.742902	9.218857	10.663943	11.28435	8.952023	9.158437	11.881348	11.197063	9.589296	8.212464	9.091586	7.883908	10.890222	9.595296	10.606932	9.021719	10.314663	9.982547	8.691867	8.02283	9.422085	9.559066	10.361667	9.764898	9.161387	8.246433	10.731124	8.949251	9.68434	8.601115	9.195726	8.884027	10.051835	9.603404
CACNG3	8.493146	9.076911	8.08105	7.526988	7.553216	8.4106207	8.5610197	6.15639407	6.4786494	8.969533	9.6826437	8.860129	8.868898	6.709525	6.8549568	9.22237	9.710692	8.570768	7.95803	8.987569	9.853628	7.552729	5.889142	7.618172	6.944929	8.920164	7.799464	8.249237	6.656886	8.556666	7.326113	8.339136	9.061455	8.935541	8.356627	8.340414	8.797036	7.610035	5.748872	8.407324	7.669304	8.592361	8.241781	8.74104	8.275079	9.219541	7.963299	9.002335	8.278968
GPRASP1	9.101168	11.075787	9.939875	8.446601	8.611678	9.8638498	10.4007049	8.44478829	9.0490764	10.596224	11.19171	11.729884	11.404593	8.485939	9.1191669	11.153656	10.908822	9.78132	10.476567	12.387889	10.380481	8.970938	11.46249	10.304173	9.527416	10.332447	9.002066	8.686596	9.69607	9.558741	9.948355	9.332126	9.260125	12.427776	9.169927	9.163716	10.180812	10.117762	8.998428	9.551036	9.367177	10.031745	9.863407	9.867916	11.261182	9.898915	9.408398	9.642386	8.04652
HACL1	7.829525	8.351146	8.175845	6.754138	7.021665	6.9921959	7.6361178	6.24920134	6.3120615	7.301356	6.8557776	8.392386	6.854736	5.269342	6.6591497	7.862712	7.152018	6.390852	8.688639	8.320866	7.872141	5.730599	4.236416	6.764373	6.973528	7.263512	7.155928	7.781916	8.049738	5.440886	6.274369	6.373542	5.847783	8.380133	8.41705	8.135597	7.028166	7.998897	7.625247	7.238821	6.034179	5.870935	6.61674	8.425903	7.713783	7.810268	8.011915	6.876039	7.080819
C21orf91	8.840717	7.833679	9.124826	7.372494	8.550991	6.2901852	7.8834269	8.2829583	8.7175987	7.174883	7.0553707	7.152042	7.562966	9.298674	6.5523465	7.97862	6.380109	7.880056	6.687188	7.529531	7.673429	7.746475	7.109586	7.612288	9.324552	9.00654	7.991571	8.536178	9.421582	8.19812	8.150562	7.501929	7.224088	7.189659	8.052783	8.180613	7.045161	6.974234	6.829741	6.388152	6.61689	6.80083	7.377617	8.743967	7.172797	7.043947	8.057941	6.592507	7.297789
DMXL2	7.799756	8.785553	5.721941	7.903007	7.496845	8.0836192	7.7714624	6.84813692	7.3013504	8.531308	8.2523098	7.971277	8.283319	5.62554	5.2749277	8.236344	8.879749	8.248522	8.61656	8.635931	8.689642	6.44706	7.04911	7.110187	6.710509	8.455918	10.050649	7.567645	7.910696	7.604754	7.279828	7.297824	7.731039	9.320031	10.237989	7.735645	7.745106	6.45423	7.119114	6.686879	6.654094	7.950474	7.851602	7.568331	10.049905	7.78647	8.183349	7.14853	7.026856
RARRES2	7.679119	6.839565	7.732235	8.475398	7.560374	7.0710154	6.7834319	8.65905238	10.2144448	7.458329	6.2463507	6.38456	6.405846	8.596194	8.6189967	6.121237	7.768431	8.356486	6.63675	5.527887	4.855595	9.034028	9.679243	7.682352	6.672214	6.766824	6.803873	7.163026	7.605074	6.013754	6.958775	6.683283	6.830224	6.372379	5.516345	8.267982	5.941489	7.845585	8.688991	7.052047	6.532495	6.654046	6.895759	8.340861	5.828996	5.552736	7.773105	7.026314	7.740229
VIM	8.923583	7.974318	9.763205	9.399919	9.776916	10.2935893	8.6983264	9.36324749	10.3219899	9.798396	8.5996416	9.141664	9.433157	9.94319	8.6420563	7.667253	8.691457	9.484893	9.577637	7.287566	7.973932	9.683293	9.278709	10.07597	8.939953	10.365136	9.334808	10.58304	9.641472	9.038549	8.608571	8.882588	7.19423	9.493671	8.762566	10.010985	7.248199	9.823859	9.694334	8.021868	7.177745	8.918204	7.932377	11.100512	9.521093	9.700871	9.338032	9.038549	8.797516
RFWD3	4.936461	5.047215	4.519466	5.531059	4.513299	5.3022159	3.3955579	4.75212459	5.6835102	6.582363	7.010355	4.643931	6.157351	3.57836	5.1100059	5.690081	5.985308	6.741615	6.092556	7.008428	6.55501	5.597984	4.16517	3.978411	5.815434	4.576237	5.908098	6.797393	6.596613	4.534414	4.535172	4.899379	4.658511	5.615556	6.466471	5.221628	5.52823	4.140485	5.419111	5.74317	4.296011	5.013211	5.726082	6.095371	5.833245	5.908098	6.334707	5.467009	5.311618
TCF7L1	5.338217	5.303918	5.12291	5.822647	5.305218	5.3415823	5.9313333	5.90379322	6.5090791	5.496924	6.0489291	5.57163	5.484464	6.465915	5.0285006	5.176455	5.232729	5.26321	5.203177	4.625332	4.812711	6.073522	5.417474	4.994816	5.217631	4.966877	5.056912	5.329309	5.399397	5.652713	5.552225	5.621076	5.325798	4.565383	4.056262	5.693372	4.815555	5.729172	5.505104	5.718623	5.537483	6.711776	5.089589	5.756494	5.127738	5.568377	5.356247	5.235925	5.349457
CARD6	4.42001	3.233191	4.668567	4.77531	6.087864	6.4225319	3.8593058	4.88452792	5.1667083	5.265678	6.1133614	3.547684	4.468186	7.023185	6.728997	4.888286	4.761417	5.094972	4.816008	6.255586	4.413976	5.696556	4.874522	5.190471	4.115609	5.318681	5.718554	4.291018	3.198613	5.117494	5.718181	3.968621	5.633588	5.8361	6.831299	4.719151	5.691014	4.813155	5.602776	5.446454	6.583614	3.939487	6.23776	5.300186	7.307768	6.355987	4.909294	4.347171	6.231209
MXRA8	7.554374	5.003347	5.655825	6.234427	7.326512	6.2148806	6.0895979	7.89634742	7.4116356	6.903287	6.8837962	6.268224	6.020567	7.737588	6.2562687	5.666208	7.035532	6.596853	6.758889	5.70308	4.856839	7.321993	6.296302	6.575942	6.283462	6.785098	6.582343	7.509108	6.924578	6.133312	6.412183	6.392152	6.010003	5.974805	5.802166	6.782966	5.471573	6.407318	6.595183	5.404591	5.474069	7.324903	6.614398	7.217428	7.209752	6.571568	6.267291	6.331798	7.685287
TCAP	5.959231	4.866797	5.256767	6.758045	6.056472	5.8412816	5.3563503	7.32401319	6.4469361	5.000231	5.3774199	4.28889	4.614483	8.002455	7.360911	5.178864	6.433534	6.551881	4.975487	4.916048	5.149538	7.609138	8.464208	5.743496	6.334549	5.298143	5.113177	4.573061	5.475499	7.847339	6.571451	6.30596	5.552929	4.249071	4.805094	5.330542	5.528535	5.370996	5.673226	7.164255	6.905618	6.343233	5.529958	5.693935	4.465313	4.937245	5.318566	5.840873	5.490845
KDELC2	5.082528	6.086113	6.146829	6.664579	6.655877	5.4963722	6.5078214	6.03251907	8.2194866	6.893328	6.5465764	5.244054	6.187228	6.535892	7.2956516	5.851856	5.884168	6.568145	7.505411	4.852872	5.085957	6.712629	5.49377	6.973623	5.639619	6.164367	5.629306	6.757409	6.539465	5.793713	5.780523	6.485918	5.203513	4.751572	4.936351	6.905569	5.205671	7.693571	6.085747	6.779894	5.302656	6.035739	5.424012	6.687375	5.332458	6.498606	6.676378	5.781977	6.022624
KIF1C	9.229786	7.611287	8.52569	7.531966	8.490798	7.0380886	7.828402	10.03130534	8.0601154	6.401458	6.1183699	6.903233	6.392052	8.137134	8.4361729	7.300686	6.350399	8.67414	6.722429	6.924482	6.766372	8.560634	9.517725	8.238294	8.612777	6.938628	6.702368	7.052205	7.457625	8.940021	8.415666	8.109874	6.946424	5.958385	6.197376	6.720015	6.430794	9.313329	9.222895	9.077519	9.386354	7.028964	6.570213	6.303475	6.290315	7.259209	7.135292	7.197755	7.993769
CYC1	10.12779	11.050407	9.849584	9.296325	9.515584	9.4018921	10.2690173	8.20934562	9.125318	9.476584	11.0824254	10.539496	9.668474	9.047696	7.8501805	10.459199	9.786417	9.520477	9.814225	11.037461	10.727908	8.640019	9.583609	8.890414	8.033183	9.766448	10.084992	9.726546	9.874295	10.180003	10.998654	8.265241	9.726546	11.155128	10.680597	9.676963	9.517397	8.318605	8.846668	8.557071	8.557071	8.56973	9.884564	10.002168	10.277109	8.462445	10.267752	8.633122	9.884564
PRKAG1	6.837345	6.347956	7.857036	7.168866	6.354302	7.0758987	7.6552486	5.79116857	6.3978739	7.614983	8.2464109	7.848681	7.500845	5.717976	6.149983	6.509103	8.04587	7.456715	8.10544	7.692291	8.079251	6.367793	3.943599	7.461951	6.406259	7.369268	7.396103	7.12876	7.420519	6.421437	5.927622	6.650974	5.487267	8.981646	9.012406	7.957161	6.298611	5.863947	5.586221	5.105179	5.431644	6.851243	7.006162	7.838163	8.61124	7.465602	7.501	6.342859	6.634772
KCNIP1	6.09233	6.512862	6.450709	7.198441	4.618987	6.3756381	6.592333	4.64375697	6.1133119	6.55803	7.4879744	6.91274	5.799054	6.169996	5.3742736	6.789643	7.216776	6.422584	6.144339	7.004801	7.793907	5.499618	5.130934	7.867096	6.263865	7.291276	5.944316	7.153966	6.423551	6.45262	5.458845	6.619022	5.712964	6.843616	5.79697	6.816867	6.291107	6.407909	5.5723	7.002363	7.127147	6.745066	5.825635	7.315012	5.838084	7.445432	5.920686	6.06283	6.695306
GDA	8.21761	9.262322	8.891915	7.952452	7.970263	9.2535617	9.8014854	7.40130543	7.5509799	9.857586	10.5692525	10.054371	10.134883	7.159603	8.7789278	9.674426	10.095757	9.353169	9.955142	10.439652	10.173162	7.927139	6.97184	8.341293	9.039199	10.017127	9.389947	8.498289	9.981436	9.381818	8.608275	8.244901	8.943997	9.605063	8.5391	8.226554	8.481491	8.502163	7.991244	6.919988	8.896496	8.736083	8.61015	7.973817	9.135978	9.661654	7.299212	8.292194	9.679683
VSNL1	11.444262	13.921732	11.98844	11.228913	11.611008	11.900363	12.2857466	10.78821061	9.7678095	12.52477	12.5046437	13.837357	12.971906	10.155447	11.2114709	13.355145	12.115099	11.582713	12.442905	14.091981	13.568799	9.878606	10.067342	10.874607	11.127792	12.516006	12.830107	11.210495	11.431695	11.417273	12.558174	11.604135	12.718257	12.734914	13.168258	12.010799	12.949225	10.207294	9.708854	10.848781	11.609458	11.751614	12.954153	11.950081	13.040771	13.035153	12.411392	12.191447	12.574896
MSH2	4.763639	7.635281	5.686984	4.998154	4.447383	5.7609842	6.7876182	5.00717031	4.7875086	7.132673	7.1628205	7.928861	7.491367	4.217494	4.0884551	7.298431	7.274883	6.590321	7.140595	8.06175	6.55574	4.978222	5.120612	5.023534	4.63644	7.136304	7.637302	6.349015	5.508382	4.938722	5.143897	6.127378	5.863105	5.590591	7.193081	5.197204	5.488727	4.770152	5.591325	5.409625	4.760717	5.784258	6.684039	5.592642	5.847989	6.43809	5.62302	6.830007	6.020145
GRIA1	7.919675	8.524626	8.596569	8.751725	7.650222	8.8422754	8.9150912	7.59544059	7.9087745	8.990875	8.9106447	8.535283	8.704576	7.159857	8.9991349	8.657745	9.001015	8.792106	8.745771	8.060275	9.934377	6.768733	6.330262	6.891244	7.233168	8.674383	9.784773	8.467164	7.771356	8.084944	8.470123	7.715149	9.096951	9.630635	9.943083	8.405055	9.037182	6.600268	7.009669	6.669059	6.837992	7.991854	9.011017	8.274483	10.15	8.896819	8.34141	8.21405	8.400506
NELL1	7.094929	8.555315	7.928899	6.469233	6.153765	6.6713029	7.5163788	5.44810421	5.66166	7.776213	8.4388919	7.771137	9.361832	6.205415	6.872142	7.567242	8.9122	7.160619	7.129959	8.383741	9.361711	5.505874	5.819414	6.132572	5.962535	8.033816	9.134648	6.113488	6.30976	7.684758	8.837583	6.529095	6.902676	8.733917	9.418984	6.747712	6.855625	6.549321	5.746988	6.287025	6.119036	6.10218	8.040424	7.080092	9.589757	8.008807	7.31967	6.121925	6.474749
CNR1	6.70197	8.569801	7.33215	6.88519	6.881518	7.9377017	8.0158967	6.77087089	7.0175307	9.164101	9.2002433	8.891125	8.983476	6.227867	7.5492226	8.936627	9.300363	8.34934	8.583978	8.404685	8.937671	5.987073	5.825983	6.783157	6.225932	9.289734	8.784615	7.479198	6.813943	7.720583	8.337769	8.441706	7.300354	8.939766	8.716689	8.444497	8.160909	5.84987	5.815628	6.759641	6.594535	7.784694	8.363414	8.330172	9.044097	9.036747	7.750009	8.010468	7.760508
OCIAD2	7.703109	9.743099	8.423039	8.173301	7.898039	8.7676839	9.3144523	7.04200098	7.249303	9.162725	10.4917323	9.962391	9.489498	7.552384	8.6612394	9.426586	10.409062	8.46604	8.929731	8.616506	9.216832	8.228086	8.17173	7.273655	7.996136	8.926549	9.801625	8.331955	7.74928	8.596599	9.400836	7.385185	8.06771	9.725706	9.841026	8.156418	8.366857	8.535945	8.205022	9.50692	9.358161	7.311939	9.14093	8.261326	10.390919	7.760569	8.432475	8.751229	8.553256
TSPO	6.548574	5.282941	7.002702	7.026787	7.743995	8.6755294	5.6862285	7.20265815	7.4052445	6.405202	7.0378185	5.091719	7.220692	7.685061	8.8248576	6.40111	6.049948	6.851722	5.759409	5.501007	4.941367	8.185583	8.729495	8.441173	7.242	6.52979	5.211532	7.467734	7.119816	7.636588	7.135201	7.63426	6.223013	5.015507	4.951706	7.643154	5.376334	6.965293	7.135201	7.780358	6.253938	7.358185	5.488807	8.020242	5.402956	6.711098	6.738994	6.722459	6.967335
EMP3	5.405346	4.142943	5.002876	5.791347	6.661851	7.7699314	5.7545612	7.17243845	7.8000217	6.341175	6.6332931	5.270127	6.211671	6.899615	8.2940264	5.956306	5.70785	6.484992	7.27646	4.423506	5.156479	7.101576	8.251112	7.67479	5.231434	6.331264	5.889229	5.726769	6.063556	6.293449	5.710657	6.239365	5.50474	5.868652	5.235467	6.430324	4.243838	5.715877	5.863622	6.281167	4.902359	5.830349	4.334003	7.680081	5.483166	5.692647	6.602512	7.159941	6.977677
WDR46	6.301833	6.9576	6.315263	5.975521	6.504208	7.2048825	6.9800255	6.54318985	5.5992722	5.838569	7.5388187	6.522904	6.380295	6.112812	7.2546585	6.258487	5.867621	6.815119	6.148719	7.820066	7.653149	5.035626	5.313855	6.812087	5.610178	6.394062	6.256632	5.464678	6.529748	5.37909	5.72227	7.030309	6.472617	8.182961	7.223934	5.973174	7.953338	5.72227	5.081295	5.405234	8.086922	5.216805	6.394062	6.334618	7.025447	6.286215	4.951611	7.594485	6.599161
RASL12	7.769286	5.72028	6.978096	7.642477	8.568548	5.2268127	7.753297	8.88904046	7.8066797	5.169298	7.8787299	5.750067	6.077725	7.857793	6.9522902	7.38309	5.558525	7.315385	8.297428	3.316544	3.954235	8.441324	8.54412	7.657394	6.413089	5.159147	6.291695	6.336098	7.145581	6.456926	5.534021	5.966719	6.508061	4.87045	4.543506	6.7622	7.094529	6.873504	7.420639	5.923021	5.441185	7.276244	5.814817	6.848666	5.98006	6.034631	7.437649	6.594324	7.019546
ITGA5	5.714355	4.700896	5.593759	6.243156	7.439578	7.8632193	5.9384793	7.20511185	6.0940608	6.388724	6.1023703	5.724833	6.831927	7.125386	6.9837949	5.30868	5.479111	5.760258	5.433932	4.993996	5.380078	7.861102	8.145664	7.293502	5.946549	5.547304	5.408484	5.922249	5.772534	6.739251	5.822319	6.017152	5.699074	5.09427	5.348509	5.876612	5.389803	6.753785	7.222355	7.91742	7.409722	5.793491	5.535949	5.518842	5.41646	5.427365	5.641007	6.54888	6.325447
TCEAL7	9.575005	9.121284	9.538763	10.499258	8.976757	8.2865313	10.21038	10.6540098	10.8672803	9.446876	8.4141186	8.002287	7.928933	10.064459	9.8042325	8.557516	7.790115	9.692075	9.407858	10.666281	9.884436	8.610001	8.130049	8.922229	11.342595	10.615044	10.79256	9.147514	10.41279	8.124059	9.500737	8.807012	8.206748	10.470696	10.594526	9.533757	8.157616	9.808449	10.33323	7.755153	7.516461	7.924917	7.96371	9.959527	10.125815	10.094367	9.973995	8.828859	8.81564
TAC1	5.373719	8.519836	6.36852	5.578941	5.127893	5.5305781	6.4862228	5.67321906	6.9021884	7.977374	9.3802052	10.352829	9.505904	6.032647	5.9875608	9.900186	10.247872	6.866243	8.825227	8.353781	9.216185	6.427319	5.810731	5.935839	5.748604	11.681101	9.382293	6.915124	6.382478	6.170349	7.175852	8.346887	5.994364	12.891757	9.790319	7.047337	7.036101	6.118437	6.075806	6.207712	5.546418	5.914465	6.763924	7.33613	9.018843	9.834282	7.386571	6.613797	6.568584
HAS1	7.67091	7.067768	5.552029	6.407721	5.334311	6.3248116	6.8835101	6.44101355	4.9344663	6.52372	8.2063526	7.00701	8.150942	6.157177	5.8757497	6.819944	6.792834	7.165315	5.804844	8.439951	6.318506	5.465022	7.474256	6.11911	6.202049	6.022756	6.579587	6.503073	5.445368	4.397578	6.620728	6.666192	6.786386	7.443281	7.382076	6.041075	7.870841	7.937266	6.762097	6.317964	6.23415	6.126557	7.593252	7.025329	6.401444	7.402036	6.030159	5.640747	6.112523
PPM1J	6.778303	6.990009	6.267209	7.079738	6.273541	7.1439753	7.1181809	4.77796439	5.275572	6.650694	7.5728431	6.569189	6.854321	6.201154	7.7300586	5.963034	6.880032	6.636797	6.348087	6.512847	6.09633	6.019488	5.204887	4.800965	6.97087	4.865965	6.500499	5.608799	6.228025	5.955352	6.565869	4.64383	6.110744	7.009828	7.662168	6.33942	7.109642	5.583745	4.889398	5.720247	7.262345	4.597306	6.5963	6.888763	7.417232	5.186686	7.271312	5.347137	5.098944
GRTP1	6.012422	3.713656	4.723924	5.381352	5.057562	5.5029368	6.5421299	6.09653368	6.094838	4.593527	5.8062833	4.420957	2.170144	4.411737	6.3278763	3.753183	4.895875	5.498898	5.082369	4.577354	5.550745	5.33194	4.624288	4.645673	4.426678	4.469276	5.990723	6.768255	5.157383	5.602406	5.395603	5.131147	4.917861	4.300647	3.398183	6.151106	5.019485	4.418035	3.810434	3.407683	3.992628	6.107976	4.379892	6.746315	5.04811	6.023495	5.531478	5.657664	4.362334
IFITM2	9.995416	7.974029	9.623272	11.607243	11.054905	11.3002883	9.300718	10.58935239	10.036076	9.039829	11.0205514	9.313795	11.097467	10.281444	11.0775792	10.009503	8.143075	9.025957	9.584147	7.557704	8.231027	11.584297	11.421789	11.515616	9.963685	7.792359	7.975175	10.620994	10.749388	10.511453	8.994422	9.771803	8.740559	8.438256	7.638911	10.657183	8.502702	10.351455	10.340181	11.728236	10.288098	9.448214	8.333388	10.379308	9.038295	9.071966	8.658165	9.955766	9.514932
FGFR3	11.244147	9.181099	10.609595	11.406653	9.683277	9.4872091	10.8678259	10.74146351	12.3197014	11.159254	9.8738132	10.737339	9.663033	11.783564	9.8002098	9.303619	10.356528	11.698538	11.304981	9.240339	9.336473	11.148876	10.759913	11.41384	9.366322	10.688291	10.336074	11.220442	11.211137	10.559406	9.077746	10.764221	10.074289	9.874978	9.329408	10.608095	10.742263	11.354681	11.487104	8.943359	7.935354	11.51481	10.767998	10.450043	9.85182	11.321075	11.826494	10.053727	10.194702
GPR22	5.812717	7.72883	5.913673	6.061647	5.571112	6.8587078	6.4716213	4.87592394	4.8738147	6.433995	6.8792315	7.571973	7.82867	6.537748	4.8996349	7.130782	7.469666	4.935543	7.956017	7.490537	8.713355	5.671786	6.025755	5.469556	5.265675	7.03112	7.446628	5.817432	5.540417	6.040037	7.516297	6.22815	7.131603	7.655699	7.903069	5.942836	6.873114	4.9701	4.817377	5.871099	5.636464	6.099198	6.990688	6.017641	7.477081	6.582496	6.231416	6.835147	5.80956
OR2L13	4.264862	6.35722	4.037119	7.581492	5.588758	4.3674777	7.4310667	5.2011415	7.54313	7.422264	6.671408	6.736154	6.197555	5.804056	6.7547159	5.03214	4.589059	4.675229	7.658775	8.581588	7.315029	5.42119	4.395213	6.149314	7.671373	5.6811	5.042925	4.336958	4.354165	3.771709	3.689809	6.318674	7.493429	5.973607	6.381534	7.611601	6.929485	6.128455	7.407925	4.619283	4.087778	6.696712	7.7528	6.607027	6.035368	4.618479	4.210848	4.8604	3.660573
PRR3	6.127286	6.833442	4.406922	6.661213	5.504994	6.5998062	5.3618272	4.66561154	3.5894673	6.340865	5.9292133	6.238854	4.504391	3.022651	5.7511536	6.814124	5.445796	6.006091	5.601537	5.150688	5.896945	4.945103	8.495299	5.03503	4.138514	4.705658	5.718435	4.361165	5.295949	5.178325	5.803498	5.423825	7.028267	6.09528	5.702503	4.677911	6.212536	6.256727	4.861594	6.477686	8.17225	5.022653	6.003187	4.982549	4.703234	3.791412	5.695074	4.548084	7.243993
DNTTIP1	6.744508	7.238873	6.556575	7.061426	6.675259	7.5054024	7.1512625	5.75933613	6.6671412	7.016075	7.3420224	6.568838	6.509795	6.165857	7.3818263	6.619763	6.915423	7.456871	7.894259	7.218844	7.18009	5.849219	5.936737	6.424146	6.152431	6.606849	7.938224	7.463791	6.645068	6.321591	6.037886	6.531009	5.922735	7.826195	7.997001	7.440711	6.649765	5.773807	7.37324	5.773807	5.466831	6.289055	5.715355	7.453437	6.914726	7.444182	7.758166	5.828624	6.430855
LRRTM1	7.46667	9.048852	7.288806	7.037942	7.359612	8.3725189	7.7600965	6.67297692	7.2358151	8.648089	10.4712397	9.06951	9.015931	6.471457	7.8823885	8.64556	9.500291	8.443421	8.297461	8.885751	8.982754	6.309196	6.193261	6.281278	6.501194	7.968921	9.323942	6.995484	6.968409	7.486916	8.864582	7.528572	8.796254	9.070519	9.724425	7.030128	8.911951	6.137076	6.105997	6.385857	7.112754	7.538476	9.220293	7.42593	9.744914	7.929423	8.350465	7.641162	8.021463
COG7	7.321018	6.556454	7.299146	6.820508	7.126901	7.4120642	5.8982489	5.57344759	6.8671205	6.2523	5.2956027	6.912645	5.509791	6.029678	6.8392229	6.472468	5.778926	6.44418	5.707142	5.098596	6.369696	6.484697	4.636717	6.975268	6.337968	5.760348	5.835011	6.807616	6.412036	7.546233	4.998946	5.774102	7.335874	5.786682	7.162324	6.308328	6.673694	5.492158	6.841558	4.65414	6.557114	6.874531	5.503012	5.718106	6.550821	5.878811	6.408859	7.231349	7.534914
NAP1L5	9.986263	11.71038	10.984806	10.223306	8.952007	11.2299265	11.3152728	9.70819003	9.5247657	11.341322	11.826595	12.341096	12.171802	9.888839	10.3037153	11.930188	12.00383	11.269283	11.722734	12.394611	12.216587	9.027082	9.259767	10.317215	10.007182	11.161786	12.102114	10.23364	10.24264	10.657669	11.305506	10.361949	11.47012	12.614464	12.934557	10.611049	11.541758	10.068325	9.992801	9.631892	9.769248	11.215614	12.010747	11.166654	12.644247	11.452897	11.700761	11.060009	11.367906
CGREF1	6.497582	6.469146	6.006758	7.019364	6.235538	7.1425253	7.2196541	6.05629718	5.0367468	7.558153	8.0500574	7.040967	7.307219	5.596891	6.6466144	7.252594	8.490434	7.131908	6.347352	7.879886	8.328769	6.130778	6.05825	5.542238	7.147465	6.146651	7.497302	5.892458	6.057454	5.281365	6.383746	5.647711	6.839402	8.81891	7.278086	6.803823	7.429118	6.565571	5.863079	6.842409	8.398275	7.087609	7.712986	6.12609	7.267441	5.460036	6.585044	8.227333	5.662874
SCG5	10.579544	12.509482	11.283207	10.068569	10.094214	11.4857797	12.0492091	9.87999009	9.9353654	11.764532	12.5304785	12.373278	12.605661	9.30149	10.8426854	12.315399	12.51017	11.515744	11.882279	12.158609	12.350731	9.213324	9.040134	10.263251	10.617397	12.118721	12.505783	10.679855	10.683626	10.77473	11.540243	11.556235	12.305421	12.223187	12.20015	11.281761	12.150473	9.944717	10.193484	10.189819	11.236833	10.968601	12.34147	11.077979	12.585611	11.749518	11.540243	11.607008	11.630253
NRIP3	9.836715	11.067042	10.055825	9.2043	9.602972	9.5832541	10.3926594	9.02409934	9.3182518	10.255698	10.7895576	10.979302	10.9449	8.366365	9.3658833	11.268441	11.105717	9.991284	10.531474	7.995873	8.685073	9.221398	10.162407	9.06878	10.987861	9.890868	10.870328	9.742447	10.614524	9.64964	11.134763	9.469616	10.987861	10.024896	10.940834	9.464581	11.008818	9.260873	10.162407	9.884064	11.053227	9.49497	11.305576	9.384488	11.026649	8.738415	10.583442	10.39629	11.341876
TRIM17	5.866537	6.884815	5.327998	6.384948	6.661515	6.6521199	4.9094923	5.3960216	3.9540334	6.575928	5.3513363	6.367535	5.580445	3.991975	6.4529328	6.212983	6.741442	5.501374	5.553884	5.289008	5.864298	5.592064	4.895253	6.007145	5.155524	6.431858	5.778754	5.804217	5.019574	6.032597	4.573348	7.143355	7.573576	6.144364	6.173699	5.336934	6.925657	6.718653	4.241327	6.295861	6.011559	6.464214	6.25917	5.83777	5.755989	6.909441	5.511382	8.064827	7.068603
CPNE6	8.210531	7.772763	8.327718	10.228859	7.70092	9.2820046	9.5448312	8.53291467	9.6598816	9.861306	10.1363903	8.079083	8.930842	9.68187	9.3585324	8.084565	9.733537	10.380133	7.872886	7.463931	9.260599	7.834211	6.559394	7.93144	7.576116	9.098301	9.960161	8.399114	8.685147	9.215473	9.346791	7.410767	9.040381	9.632567	10.522505	8.344299	9.679425	7.029535	6.761369	6.671351	8.437056	8.872757	9.577583	8.876981	10.163667	8.709344	9.562309	8.742201	9.647819
ZFP36	7.108188	6.393527	7.167177	9.456212	7.80374	11.216206	9.1791345	7.93629392	9.0920922	8.46219	9.3070414	8.417571	10.698355	9.093438	10.0509602	8.119115	8.501402	6.823783	7.513061	5.245947	5.647683	8.827399	8.32258	7.417381	7.006752	7.957186	7.013777	9.309418	8.680691	8.155534	7.60408	7.371485	6.235994	7.964256	7.806245	8.89301	6.606712	10.083809	10.55543	8.82301	8.264882	7.31527	6.771556	8.300334	5.468465	6.459536	6.739251	7.162323	6.98807
INHBB	7.311075	5.614818	6.96221	8.144986	7.128448	4.7183397	6.0782019	7.47252309	8.3164358	5.918467	7.207473	5.948384	6.41248	7.240248	7.5066065	6.233193	5.862884	7.119274	7.143424	5.167511	4.92665	8.438463	7.699504	7.223123	6.608082	6.418035	5.471618	7.552869	7.931906	6.558767	5.522881	6.176516	5.860465	4.948762	4.902789	7.300054	5.881152	8.959732	8.330619	7.243679	6.461049	6.957785	6.414327	6.597927	6.332388	6.25818	5.81045	6.435688	6.459756
CITED1	6.191211	7.054103	6.321179	7.300127	6.496947	8.7176796	7.350959	5.05967291	6.1926641	6.632743	8.4116027	7.240881	7.846704	5.252347	6.707227	6.915329	7.989562	6.810894	7.126707	7.665598	8.375337	5.598682	5.904369	5.986558	6.67927	6.647963	8.014923	5.993409	5.931771	6.734023	6.858497	5.825193	6.307768	7.94181	10.233915	6.041262	6.970658	6.12483	5.566682	6.030187	6.533831	6.752933	6.990051	6.742589	8.26986	6.814301	7.607083	6.200726	5.964772
LFNG	7.273033	4.30463	5.525119	5.594388	5.501615	5.2411829	7.6511283	6.9186206	6.8707716	5.399598	4.9566546	4.563307	5.056223	7.329857	5.7978135	4.982825	5.625353	5.77196	6.079867	5.003274	5.329982	5.161093	5.392437	6.764231	5.569174	5.528693	5.69353	7.174826	7.149321	5.186785	4.152399	5.814481	5.619255	5.973199	4.793136	6.880716	6.847195	7.427168	7.228302	4.474296	4.37017	6.639695	5.948822	6.449491	5.573914	6.707021	6.808892	5.915876	5.901401
NRGN	12.105174	12.676758	10.207907	11.161838	11.604581	10.9166545	11.4953784	10.15152191	10.9901783	11.051427	11.5478573	12.526766	10.484327	9.779497	10.7286628	11.429707	11.344247	10.435692	11.051427	11.9608	11.847277	10.485468	9.414468	9.828846	10.088834	10.627544	11.12138	11.123087	9.901364	10.895717	10.450725	11.359123	11.928846	11.946948	11.652723	10.541403	11.949523	10.289085	9.355092	11.007975	10.98108	11.598774	11.79919	10.706928	11.564321	11.870049	10.910139	11.421996	10.925769
NEFL	10.64938	12.313777	10.974293	9.479684	10.544473	10.6084243	11.0936941	9.33983394	8.9363988	11.5404	12.1447631	12.903446	12.184227	8.887533	10.0611184	12.694702	12.097065	10.810825	11.896505	12.043413	12.61247	9.175573	8.554842	11.086679	11.297197	11.674169	11.556462	10.734521	10.967709	11.303076	11.575886	10.61286	11.905697	11.265101	11.091022	11.058225	12.354339	9.636849	8.793887	10.673472	11.730707	10.980311	11.964123	11.188234	11.469976	11.398476	10.992207	11.864453	11.991318
RIT2	7.201863	8.953584	7.425196	6.587477	6.947954	6.6064783	7.6489757	6.96183182	6.5019545	7.254205	8.598331	9.229785	8.640718	6.492216	6.5254958	9.088245	8.757264	6.448209	8.597769	11.077888	8.292653	7.05468	6.30329	6.821476	6.902769	8.04139	8.665454	7.070667	6.865016	6.37719	7.972747	7.98922	9.304565	8.950102	8.547498	6.771117	8.361048	7.752719	6.787625	6.844209	7.750775	8.171607	8.21656	7.455792	8.966228	8.482758	7.15185	8.364075	8.021431
SPR	6.600047	7.515732	7.097909	5.626105	7.259097	6.8563253	4.9258063	7.84935693	6.5011478	5.608893	7.5633715	7.11246	8.087957	5.836698	8.837357	8.108164	5.497986	7.34719	6.784044	5.655843	6.429127	8.896213	9.161408	6.855562	6.278584	6.218435	6.441389	5.979792	6.221801	9.022659	8.840134	7.079338	6.976922	5.613306	5.935825	5.9838	6.181146	6.087263	6.190713	7.517338	7.488183	6.342913	6.584469	6.261306	6.283145	5.10423	6.38053	6.763838	6.740682
NPTX2	7.199885	9.104539	8.614016	9.409013	8.026744	9.2916522	9.9464467	8.41393334	6.2159308	9.879479	10.7777016	9.615753	10.945304	7.499892	7.7853321	10.174561	10.536478	9.141325	9.453558	8.329649	10.415613	7.274613	7.385938	8.502572	9.635449	8.034129	9.139113	8.13427	7.683177	9.005688	9.666861	8.256349	9.961325	10.186903	8.90367	9.458793	9.74971	4.511599	4.699009	9.245444	9.077809	9.325826	8.6686	7.835445	8.488131	9.388948	8.340594	9.112445	7.776892
CHAF1B	6.097256	6.760612	5.001702	5.040194	5.295215	5.4561102	6.4598874	4.38162829	4.145781	5.027948	7.1838037	6.540297	7.154555	4.57036	5.9599671	5.771686	7.26294	5.058437	5.888431	8.055409	6.633121	5.543684	5.213473	4.60342	4.674199	4.843801	5.563968	5.785996	5.129254	3.911474	4.636054	5.500366	5.339787	7.416798	6.833953	5.57133	5.5704	8.312751	5.50643	5.111291	4.78593	3.910371	5.87146	6.474203	6.902056	5.609714	5.558573	6.371251	4.725624
SLC7A14	6.63291	8.614182	7.515524	7.040219	6.932098	7.9180609	8.5955185	5.93956339	6.6611632	8.374761	9.1193815	8.413854	8.594841	5.709666	8.7289239	8.123256	8.607636	8.256355	8.760219	8.03479	7.64149	6.097925	6.196472	6.620087	7.854468	8.414572	9.094987	7.668523	8.290505	6.975847	8.239283	7.521603	9.395452	8.389884	8.484601	7.694823	9.524613	7.227159	7.108546	5.930795	6.860011	7.828367	8.847934	7.263131	8.433268	8.220898	8.659049	7.785076	8.202335
PTRH2	7.355891	9.264684	8.458992	6.974421	7.784442	8.6964656	8.9124474	7.23209068	7.9557796	9.758627	9.1860456	10.002526	10.130562	7.28193	7.7338613	10.198998	8.578194	8.112692	8.640136	9.854922	10.097352	6.997558	6.122029	7.919595	8.968528	9.304721	10.16243	8.042421	8.580188	8.276379	8.882358	8.091448	8.154954	9.763628	10.91125	8.096466	7.735182	6.767141	8.023391	7.565538	7.682882	7.56038	8.268078	9.032992	9.938307	8.682866	8.911141	7.36953	7.524675
ERC2	8.289049	9.672571	9.294134	9.565671	8.05203	10.519389	10.0671726	7.9862847	8.2528654	9.769098	10.8846857	9.238059	10.368943	9.00896	10.6498774	9.833332	11.04908	10.230237	9.949967	9.812641	10.018852	7.963414	7.616726	7.771897	8.244602	9.001655	10.684178	8.939845	8.267816	8.629122	9.872234	9.061964	10.583514	10.535906	10.959387	8.927635	11.014476	7.525854	7.147125	7.863581	9.1144	9.719813	11.080312	8.982484	11.033209	10.08093	9.89825	9.861835	10.043408
KCNJ16	6.789927	6.735769	7.101006	8.339216	6.642314	5.0552702	8.095206	6.65589258	8.7045659	8.348657	7.9142936	7.332218	6.21467	8.807696	7.770726	8.317167	7.966413	8.112997	8.997386	6.057879	6.624657	8.901648	8.763744	8.701465	7.123482	7.848499	6.784697	8.419693	8.240776	7.347047	6.837372	6.813574	6.187275	7.129555	6.330847	8.095503	7.078929	9.066592	7.684119	8.507587	7.688276	7.907668	6.353848	8.543369	6.204553	6.143474	7.10695	8.117697	7.517945
C14orf79	6.90869	6.553912	5.931951	7.195746	5.96669	7.3270751	7.3584848	5.15834008	5.6654181	7.418031	7.8318455	7.255092	6.985721	2.989771	5.7858571	7.455788	7.591276	7.127554	7.499864	5.21893	6.452145	6.111234	6.760805	6.404945	6.1687	6.107346	6.552775	7.023549	6.760805	4.003799	5.538464	4.72083	7.93784	7.060476	6.540391	6.694328	8.31585	7.229913	7.26248	6.413687	7.632771	5.08245	6.948142	7.402243	6.522333	4.569976	7.095431	8.320426	8.342639
ESAM	5.307316	3.689488	4.486091	5.319204	7.910242	6.5939356	5.6003587	6.70113958	5.9357283	5.770464	5.8892667	5.477099	5.954362	6.884153	7.3844423	5.946167	6.238546	6.23194	4.506155	4.846871	5.484047	8.14936	8.836759	8.085123	7.264971	6.059167	4.785078	6.678603	5.952983	7.23206	6.244572	6.708963	5.841732	5.309411	4.14519	5.21801	4.91386	8.270808	8.276068	8.21341	7.835497	5.197391	4.835034	5.37402	4.312839	5.338551	4.748642	6.175029	5.269998
EPDR1	9.451379	11.818267	9.800071	8.221836	9.963975	9.0011232	9.9566292	9.24296575	8.7627146	10.067444	10.2297448	11.199072	10.164247	8.421177	10.285104	11.465296	9.768024	9.602778	9.808186	10.981699	10.707969	8.178849	7.815019	8.003257	8.47582	10.536751	11.631482	9.069221	9.04741	9.237712	10.812004	9.010097	10.859874	10.516441	11.289785	9.45531	10.874673	7.831561	7.543233	8.400539	9.203774	9.520437	11.226191	9.989255	11.874944	10.210874	10.40649	9.266868	9.543511
PTPRT	7.679486	9.719313	8.023693	6.874446	8.00456	7.9245577	8.5376372	7.39488259	6.5255114	8.114457	7.9757529	9.186725	8.025143	6.662574	7.7238023	9.522235	7.739185	8.299221	9.251377	15.411763	9.706977	7.009276	6.99294	7.40982	7.415266	8.131792	7.959551	7.552075	7.281122	7.918143	7.873191	8.917638	7.550027	9.266079	8.135221	7.846938	8.004444	8.005944	7.26676	8.067948	7.312974	7.455793	7.277704	8.060086	8.406687	9.488284	7.573517	7.599746	7.375174
PPP1R13L	5.99779	4.309689	5.750288	5.341722	7.763686	5.4613609	4.6238512	7.71930176	6.8335811	6.218025	5.2162297	5.946508	5.858513	7.021358	7.0933539	6.09503	4.251134	4.93366	5.027437	3.785192	3.465202	6.808626	7.63653	6.76263	5.385339	5.812276	5.566189	5.731672	7.076509	4.560038	5.209177	5.166197	4.977048	4.655594	5.843607	6.338158	4.73836	6.07104	6.986992	5.195019	5.425654	5.132043	4.979266	7.585987	6.137072	5.172141	7.931441	6.248268	7.994193
SYT1	10.023105	12.004221	11.96589	10.816638	8.152823	11.6487476	12.5217153	9.39605778	10.3551536	10.088943	11.7951608	11.978727	9.852767	8.959089	8.7278985	11.920763	11.9581	8.96859	11.587428	12.975295	12.43958	8.510667	8.517341	8.949314	9.237172	11.793463	12.340954	10.222623	9.809436	9.928477	11.467993	10.020839	11.448642	12.432706	13.033056	10.392763	11.182299	8.467661	8.529861	9.095772	9.887575	10.056596	11.408378	11.051525	12.464746	11.782282	11.229141	10.810624	10.933022
PCP4	9.975173	11.080883	9.905212	8.329078	9.682942	10.0572671	10.3937947	8.88372864	8.2214727	9.659986	10.1435227	12.822419	9.784092	8.084952	9.053724	12.703489	9.829719	9.100376	10.240365	13.573553	13.03688	9.149109	9.291648	7.988307	8.397842	9.219623	9.879029	9.656268	9.591984	8.25638	8.945691	12.958862	11.883109	11.325515	10.087611	10.473079	10.163091	9.48381	10.68974	9.399355	9.873487	10.192394	10.480971	10.287956	9.928009	10.801041	10.612845	10.758903	10.24093
NKX2-2	7.054901	6.241809	6.497055	5.561497	5.825524	6.3973209	5.5898013	5.55676331	7.0309614	6.685893	5.594081	5.569006	5.584366	9.361073	5.6111749	6.980682	8.140454	7.266177	6.342072	6.354449	6.471343	7.92796	7.810858	7.708308	9.699191	7.625399	7.191973	7.506637	8.652042	5.88895	6.02287	8.032499	4.713628	6.029253	6.415823	7.135724	5.218992	8.435679	9.079556	7.931283	7.693895	6.552971	5.324978	7.181312	4.949353	6.758297	7.741885	5.514228	6.102306
SHF	5.834124	6.122977	6.32712	6.399337	6.358449	6.9507289	5.8911983	4.72065811	4.316967	6.211183	7.1285667	5.286261	6.245404	6.251098	7.1256506	6.346734	7.080686	6.023228	6.456611	6.187621	5.643973	5.041168	6.962228	6.916622	6.400257	5.228563	5.420342	5.732279	6.737089	6.75859	6.278658	6.852711	7.151546	7.776974	7.106036	4.90775	7.633486	7.722824	6.039232	6.888163	7.49584	6.823606	7.08672	5.011548	5.798232	5.69375	6.478948	6.201997	5.767854
SUSD1	5.142435	7.386145	6.502517	4.607411	5.612574	7.5148074	7.2311019	5.7512249	5.9881337	7.914661	7.3768751	8.481605	8.375677	4.168384	3.4315576	8.680736	8.03768	6.671527	7.240856	9.405781	9.385058	5.363733	4.909284	6.044784	5.223661	7.287682	6.341841	7.172771	6.030664	5.138405	5.036046	7.027664	6.326956	9.222551	6.705002	5.250062	6.026204	4.27788	4.529377	5.236738	5.204221	6.47228	5.812184	7.168341	6.535651	8.066293	6.590608	7.759471	6.47647
PPP1CA	7.914536	7.958834	6.652459	7.686132	7.991804	8.115286	7.4145853	7.68121454	6.9806905	7.126556	8.130249	7.728227	7.351002	7.362836	7.8530981	8.547238	8.28968	7.988027	6.780052	6.725122	8.843858	9.095721	7.083006	8.088648	7.524937	7.196091	7.701661	7.671016	8.27851	9.142053	8.821157	7.266042	5.352292	8.043446	8.727838	6.483116	7.610075	7.352362	7.027767	8.64575	7.080624	6.875324	8.292374	6.436617	7.686127	6.636953	7.93431	6.110533	6.746814
ZFPM2	7.16671	9.356315	7.323368	7.320074	5.90361	7.3102626	8.5351949	7.33697647	6.0127684	8.454879	8.7127191	9.313503	9.311654	6.950317	8.0044689	8.957877	8.257746	7.965545	8.59106	8.690103	7.928165	6.758554	6.061301	6.254132	6.583482	8.012208	9.117765	8.03778	7.377879	7.036181	8.383032	6.908186	8.609502	11.127166	10.590526	6.996619	9.040075	6.899049	6.965445	6.805466	7.954612	7.389807	8.303003	7.991611	9.940939	6.993881	8.407824	7.675171	7.546635
LATS2	7.163222	5.789218	6.003881	6.673056	6.32169	7.5103198	6.9701473	7.2748454	8.5525925	7.478507	6.5714243	5.851683	8.215908	8.126856	8.2424058	6.438826	6.299861	6.115375	8.922292	5.376873	5.058885	7.375856	7.596166	5.662365	7.715784	6.055902	7.002402	6.412782	7.303045	6.815637	8.554453	5.810461	7.662571	5.916344	7.10381	5.895209	7.660885	6.828052	6.970273	6.791176	9.326975	5.952385	8.802193	6.087282	7.280455	4.972685	6.920438	6.643882	8.467107
TGFB1I1	5.765455	4.378919	5.876282	7.495923	6.654256	5.8386513	6.1922338	7.88351804	7.8633369	6.744016	4.7023103	3.900781	4.859922	8.431643	7.1506202	4.897425	6.432175	6.749823	6.035054	5.067141	5.334532	7.670157	8.299354	9.548574	6.82237	6.186477	6.106449	6.958201	6.687927	6.291177	5.73798	6.875572	5.926324	4.551914	5.566155	5.960903	6.412158	8.924731	8.281559	9.758413	9.331039	5.478042	5.558933	5.707198	6.286279	5.963368	6.492384	7.728848	7.305378
HSPB2	7.851786	6.619347	6.605252	6.521157	7.671763	5.2544886	5.0974632	6.25688739	7.7802304	5.471848	5.8838601	6.486707	7.637045	6.651527	7.7593395	6.893026	5.284816	6.506424	5.6902	5.385022	5.519865	7.178742	8.020661	6.346842	5.342411	5.889134	5.85929	6.079571	5.709955	7.248422	6.011048	5.822909	5.315399	5.628005	4.611074	5.979714	5.473728	5.119434	5.947418	6.509121	5.134413	6.556099	5.177551	6.528447	5.293627	6.319696	6.738339	6.85088	5.9915
SNCB	8.864688	10.471799	8.183158	7.949918	8.267157	8.8470156	8.6097586	6.69162492	7.0690967	7.896024	9.0505842	9.59526	8.911705	6.489598	8.8326144	9.476662	8.706555	8.677825	8.368051	10.442656	9.668254	6.019501	6.18808	6.630908	7.168967	8.016402	9.673906	7.574563	7.345605	7.534976	8.591941	7.965395	9.54286	10.101124	10.209802	7.596109	9.911416	6.333725	6.267121	6.289326	7.584546	8.403585	9.754715	8.210264	10.232436	9.202515	9.240183	8.901907	9.176373
MAP7D2	9.327439	10.919872	9.452247	8.551456	8.663188	9.798318	10.5099196	8.06378447	7.8892721	10.08058	10.7890356	11.137602	10.854399	7.13042	9.1216282	10.919872	10.562458	10.072322	10.399532	11.365367	10.896214	7.751056	7.668478	7.743346	8.167966	9.921028	11.192808	8.911402	8.421975	9.049763	10.400774	9.366251	10.722802	10.993764	11.499299	9.336792	10.649029	7.969496	7.670382	7.893248	8.831288	9.740915	10.960597	9.305067	11.464844	10.341349	10.186904	10.075393	9.68844
NELL2	10.840822	12.695465	11.550907	10.200453	10.695032	12.0782273	12.7805858	10.08479594	9.6840009	12.202166	13.8228936	13.364717	13.37727	9.450925	11.5543514	13.135907	13.130811	11.755461	12.894106	12.719895	13.025909	9.313934	9.197068	8.040511	9.472431	11.928159	13.147368	10.794182	10.725266	10.829524	12.50174	10.781047	13.017854	13.345021	13.541103	10.843592	12.712391	8.684363	8.377418	9.8983	11.008981	11.829869	13.118694	11.664177	13.3692	11.988937	12.42	12.03129	11.751955
PGM2L1	8.383183	9.794499	9.044828	8.243153	7.853587	9.247251	9.8094991	6.04652919	8.4934101	9.689907	11.0184795	9.898135	10.216456	7.330539	9.0441364	9.864574	10.545308	9.304543	10.114611	10.205499	10.273883	6.887519	6.569971	7.259603	7.401305	9.586843	10.098314	8.564107	8.328834	8.483357	9.766626	8.625031	9.978348	10.324973	10.541603	8.669619	9.71176	6.683003	6.803557	7.630887	8.298608	8.989555	9.989925	9.033163	10.39012	9.610663	9.646539	9.586123	9.26536
TUBB6	5.566515	5.137172	5.867735	6.6673	5.781661	8.8458954	6.7957722	6.98923545	6.919795	6.798364	7.6168286	4.94372	8.489418	6.63709	7.8419949	7.162195	6.094836	6.703538	6.061713	4.997079	5.184669	7.114147	6.473846	7.078847	6.549018	5.26014	5.79211	6.862675	7.216706	5.859766	5.690891	7.312305	5.824263	5.755052	5.512367	5.417117	4.547557	6.975342	8.311527	7.750705	5.454504	5.435345	5.592145	5.800242	4.951139	4.572719	5.254574	6.212124	5.499449
CCNA1	5.862856	7.776354	6.875014	6.203589	6.420534	7.2355928	7.2193494	5.65024143	5.8819959	7.793584	8.6319039	7.819404	8.742594	4.413	6.4399518	8.331797	8.353782	7.296243	7.765375	8.858509	7.65098	5.778207	5.064576	4.963956	4.643954	6.919935	8.009803	6.825036	7.021855	6.160982	7.750227	6.337849	7.513962	7.961816	8.347573	5.914686	6.910927	5.167724	4.889417	5.289565	5.288091	6.469467	6.515871	8.154132	8.326822	6.683194	7.526053	6.026372	6.473504
SLC30A3	8.23074	8.524863	7.588592	8.12155	7.405876	8.8422864	9.2497689	6.21502212	5.4900244	9.544678	9.9864751	8.276787	9.799091	7.514985	8.1123777	8.563224	10.021321	8.835537	7.970401	6.586475	8.396698	7.938258	7.451834	8.154255	6.914146	7.69605	8.329654	8.292712	6.394847	7.874243	6.205511	7.831954	10.464643	9.286097	7.589507	6.687723	10.19112	8.266762	7.03599	8.250898	8.645814	9.326456	9.010651	7.991766	8.662434	9.209386	8.142999	9.929728	8.100358
TMEM176A	7.298608	4.789903	7.421223	8.113337	7.095037	8.4764034	6.6504482	7.54400567	8.1102788	6.94665	7.2270084	5.531261	6.960226	8.39583	8.6587994	5.923784	6.94963	7.361545	6.248647	5.942345	5.8775	8.688839	9.76994	8.397521	6.18351	6.973729	6.584231	7.329817	7.200093	8.040697	7.172968	7.016933	6.6713	5.991977	6.320536	7.998425	6.620853	5.125393	5.066946	5.181863	5.559309	7.775519	6.408702	7.832614	6.892135	7.624016	8.160887	7.071371	7.124132
GNG2	6.276733	8.188893	6.877863	7.841423	6.30246	8.9453882	8.4456153	6.22152177	7.6029966	8.832419	9.9851506	8.688774	9.658209	7.320133	8.1291134	7.671747	9.725669	9.118916	8.794812	9.640873	9.511488	6.47486	6.561938	6.349742	6.725014	8.61817	9.340173	7.268825	6.580222	7.183743	7.945996	7.941281	9.109166	10.153292	9.805141	7.507598	8.324949	7.059545	6.824646	6.81865	7.223507	7.812989	8.370891	7.900281	9.883087	8.930767	8.476886	7.931386	7.623581
NAP1L2	9.190576	10.44872	9.491755	8.441118	8.513558	9.4966097	9.823011	8.3921348	7.5979402	9.595342	10.3383379	10.369723	10.087616	7.934445	8.9425315	10.132732	9.95407	9.514782	10.19368	11.608267	11.006718	8.400642	7.892632	8.533632	8.407378	9.851902	10.629584	9.004297	8.482812	8.679535	9.82426	8.69629	9.504563	11.313899	11.672142	9.072541	9.344839	8.996255	8.209696	8.582732	8.556937	8.233539	9.337074	8.902605	11.612186	9.936776	9.674592	9.064933	8.812122
RPA3	6.026199	7.976567	7.171663	4.731803	4.982439	5.8729375	6.4711622	3.87418128	6.2818234	7.144533	8.1520045	8.016781	8.104215	5.825564	5.5186971	7.697935	7.163516	6.934696	7.750975	7.521445	6.68405	4.810843	3.472841	6.612681	7.042967	8.256229	7.186704	7.262253	8.039116	5.343658	5.553255	7.143272	6.378829	9.443774	8.624557	7.789155	4.960441	6.915012	7.071841	4.616918	2.837393	5.556436	5.328894	9.093565	7.222363	7.929838	7.00733	6.371666	5.634554
RUVBL1	5.88344	6.49476	5.563841	5.899535	5.191843	6.6564791	5.7884041	5.48390762	5.5180854	6.21977	6.4781704	6.891355	6.2004	6.064491	5.7455554	5.449319	6.493667	6.45014	5.857445	5.861023	7.122185	5.507141	4.39861	5.713071	3.942604	6.134472	6.746592	6.19008	6.209204	5.822563	5.829224	5.151217	4.636667	7.605537	7.187598	5.992807	5.262271	4.932475	5.021883	4.176179	5.212677	5.024976	5.054708	8.58382	6.727832	5.971975	6.118957	4.542585	5.546783
GIMAP7	5.841317	5.465872	5.45631	6.983692	9.369761	6.1860928	4.9364774	7.92417118	7.3045725	5.186737	5.900529	5.399661	4.319953	6.853429	6.149728	7.273988	5.349965	6.029902	6.09845	5.693172	6.366209	7.743648	7.461084	7.789818	8.58257	6.832115	5.197683	6.925748	6.162722	5.547022	5.015991	8.064973	5.964899	6.117116	4.616865	6.632325	5.594108	8.42793	8.57931	10.011996	8.457175	5.66783	4.640214	5.671362	4.780101	7.674078	6.17428	7.400009	6.878158
ZNF566	4.689613	7.202555	6.030434	5.542136	4.072075	5.3177526	6.2161641	5.03458403	6.1392717	6.553608	7.4016285	7.607648	7.46515	5.886981	6.7200023	7.255538	8.081456	5.946902	6.734356	7.407088	6.226595	5.29028	5.096987	6.008184	5.598317	6.369204	6.709133	6.634466	5.746598	5.529659	5.11832	6.623363	5.521255	6.003303	6.943046	6.681027	5.60529	5.626031	5.306491	5.92547	6.133742	7.139809	5.234406	5.345625	6.104665	6.58372	5.0572	6.599999	5.408576
SLC32A1	7.729988	8.578	7.246411	6.722731	7.192469	6.304421	7.4166894	6.54101235	6.9932823	7.693841	8.3082857	8.621825	8.71039	5.031224	6.0238683	8.865644	9.48859	6.790758	8.341814	9.75772	9.846327	6.176939	6.236912	6.464029	6.393846	9.017721	8.147681	6.498199	6.437146	7.524591	7.654788	9.773103	6.590561	9.482012	8.367167	7.148199	7.247127	6.51357	5.963443	6.09188	6.03875	7.100616	6.867471	8.326705	8.764877	10.356779	7.210928	7.080142	6.757051
PRC1	7.715919	8.522488	7.93456	6.440164	6.744889	8.1524176	7.9283448	5.61052413	5.824276	6.742084	5.9023026	7.423697	7.423697	6.155441	3.5040445	7.074681	6.783062	6.545473	7.039774	9.978381	8.021739	4.498079	4.681154	5.777301	4.867862	6.79193	7.284147	6.689972	7.074386	6.029049	6.234109	6.61902	6.590434	8.290794	9.028807	6.756285	7.369042	5.932627	6.935673	5.191192	5.256273	5.977697	7.372445	7.871355	8.508409	7.36596	7.242305	6.867693	7.023681
CORO1A	6.157186	7.0481	5.97008	8.68226	7.372247	9.5589478	8.1607597	6.85480809	6.6938455	8.348721	9.5139234	7.045587	8.441879	7.083053	8.9964587	7.650765	9.027576	8.846486	6.507718	7.386511	8.92204	6.49398	5.883813	9.676595	7.811691	8.088115	7.827508	6.63163	6.472564	7.163885	7.244345	7.749862	9.041245	7.653571	7.688026	7.348123	9.157442	4.734575	4.089171	8.815584	8.163558	8.284705	7.18012	7.958342	8.076538	9.376809	8.123229	8.11882	8.734487
SYP	8.458153	9.550419	8.286157	8.075195	8.061456	9.0798596	9.7226821	7.01824119	7.3092547	9.18732	10.6430393	10.567821	9.817518	6.914569	8.5798911	9.663226	10.188155	8.925422	9.50667	10.262598	10.265785	6.72068	6.387321	7.358729	7.616969	9.483913	9.807345	8.359818	8.241894	8.430716	9.475435	8.109469	9.602545	9.937784	10.250755	8.316978	9.628006	7.200105	6.848483	7.590869	8.597358	8.499616	9.861806	9.098917	10.001811	9.29884	8.895186	9.041891	9.178507
SNAP91	10.867915	12.87133	11.249117	10.220709	10.568356	11.5392379	11.9906223	10.07524122	10.391465	11.714891	12.3913161	12.805817	11.878101	10.309334	11.0875695	12.759377	11.592711	11.211469	11.462591	12.051965	11.436746	9.683421	9.967689	9.551325	10.859315	11.659413	12.680115	10.551466	11.08012	11.059207	12.080264	11.507145	12.571095	11.429845	12.190101	10.788861	12.903641	9.98176	9.399658	10.459861	12.003414	11.768026	13.086227	10.933816	12.680115	11.37576	11.776201	12.003414	12.383924
TDRD10	4.986626	4.05528	5.53847	5.190354	6.836054	5.6346228	4.6651884	6.469385	6.7672433	6.729736	4.2205901	6.177431	5.751196	6.785883	6.7936701	6.059309	6.298165	5.78893	4.375299	4.914467	4.996659	6.153671	7.037528	7.375538	6.048139	5.081149	5.447126	6.15643	5.627953	7.713518	6.354735	6.908318	6.970291	6.234421	5.326498	5.280052	6.144088	6.01949	6.457209	5.705846	5.340702	7.520197	5.537297	6.302109	5.973672	5.819063	5.887609	4.960374	4.859587
ANKRD36B	10.998981	10.242518	10.854647	10.870376	10.976634	10.1636167	9.8459264	11.47355462	10.8938285	9.523481	5.4199877	8.984052	7.797579	10.248204	9.6601405	8.416525	8.231002	9.208098	9.632185	10.527978	10.782185	9.299351	9.548527	9.507631	10.462022	10.441919	9.958973	10.494818	9.945872	10.201155	9.916921	9.991682	10.059885	10.184826	10.615382	10.598508	11.085896	9.623426	10.504466	8.360286	9.5466	10.183793	10.197084	9.890356	10.311693	9.09898	9.58863	10.103253	9.992584
ZBBX	7.062292	7.687213	6.159832	5.046096	6.830206	6.5027801	7.0644128	6.25194979	6.102974	6.302981	7.703534	8.268513	6.761982	4.373084	4.6157472	7.068432	6.823383	5.948856	8.327435	5.620313	5.944504	10.488241	9.236019	5.131883	5.305755	5.835465	6.222526	6.444584	7.062837	6.145364	6.076117	5.34394	6.153562	6.7006	6.358152	8.003156	5.874339	7.207069	6.171685	5.775519	5.350164	5.60705	5.858276	7.723497	5.537379	5.467087	5.991362	5.577814	5.912629
HPCA	9.146461	9.935764	9.099669	10.075485	8.559528	9.8439946	10.2852169	8.19907327	7.7659463	9.579269	10.5738187	9.333963	9.53833	8.312519	9.0932496	9.521238	10.667365	9.003482	9.577291	7.446211	10.040909	8.113094	7.634648	7.658361	9.138607	9.031059	9.893591	9.143063	9.565494	9.12035	9.721832	8.592017	9.654103	10.124052	9.991579	8.946413	10.260498	8.120793	7.372698	8.660368	9.740704	8.839044	10.203374	8.977519	9.83971	8.463719	8.954742	9.811377	10.023517
GLRX	7.062646	8.958606	7.682085	8.178232	7.641832	11.7734687	7.4826018	7.95824532	7.1774119	7.808212	9.3978321	8.623009	11.238885	8.326296	8.896039	10.112554	8.559289	7.926095	8.589604	8.009838	9.040342	7.841703	8.112904	7.827958	7.659986	9.419675	11.073206	8.346941	7.701612	8.712902	10.302191	8.116914	9.693744	11.211635	11.427429	8.156054	9.559712	7.417505	7.023378	8.141568	7.956988	8.285806	10.050757	8.174754	11.388683	8.843943	8.816906	8.703063	8.580703
SERPINI1	10.070568	11.407988	10.332508	9.491393	9.610403	10.288085	10.796086	9.72580183	8.8180027	11.108952	11.4309493	12.346222	11.333718	8.118958	9.6483059	11.451334	11.798081	10.604891	12.14923	14.05299	12.64941	9.000017	8.140678	9.894935	10.828788	11.996816	11.058938	10.390028	10.402206	9.723828	11.066571	9.73959	9.600318	11.650594	11.914774	11.071331	9.770742	9.029466	9.374934	9.533801	8.974473	10.065114	10.497654	11.618537	11.67187	12.089033	10.476349	9.472516	9.396986
KLF4	6.339152	4.890178	4.741989	6.774005	6.923027	7.3679284	7.0211374	7.35434789	8.8692581	8.974883	6.2148087	6.513147	6.954762	7.254624	8.6888797	6.369213	9.260141	7.810274	5.857889	5.641992	5.883698	7.797506	7.869067	6.445124	6.715247	6.450362	5.294022	6.595355	6.430103	6.26091	5.651791	7.33755	6.141883	5.900843	5.788842	6.003363	6.035217	9.545959	10.209409	8.333254	7.406957	6.397074	6.550065	5.807247	5.640509	5.834086	5.420184	6.182995	5.220134
TMEM169	6.090975	7.896072	6.255354	4.29103	5.650488	6.3424351	6.9284037	4.26771156	4.2752115	6.741914	7.8585686	7.761627	7.091085	4.31502	4.959801	7.886078	7.974713	5.113408	7.043651	7.416675	7.466929	5.118179	3.888597	5.880861	5.652299	6.436714	7.630065	5.578961	5.572784	6.206582	7.101989	5.925488	8.20076	6.69905	7.8173	6.087709	8.028389	5.092319	4.986709	5.835067	6.578574	7.014361	8.483683	6.080097	7.523702	6.840421	6.869037	7.79621	6.771434
LY6E	9.227085	8.558479	8.358656	9.771662	9.451158	8.944028	10.0446825	7.39769896	7.4358392	8.75315	9.0081891	7.694516	7.385804	6.802136	9.8422681	7.745676	7.955364	8.958979	8.242812	7.605924	8.556214	7.896389	7.537355	8.69169	8.514241	6.896698	8.847766	7.87141	7.911968	8.388475	9.592195	7.876451	8.721439	9.78089	9.539732	7.268171	9.451642	9.064422	8.702485	8.709028	9.877481	8.080162	9.496913	7.326512	9.543645	8.330505	8.311272	8.987758	9.289572
TXNIP	9.924467	8.274945	10.755757	9.153039	9.185053	7.5888515	8.4652006	9.51071477	9.7796634	9.531091	8.0149031	8.798578	7.363861	10.790558	8.6910267	7.637163	5.853925	8.834954	7.945111	6.026121	6.420412	10.134629	10.524725	8.520309	8.831246	7.68406	7.337942	9.256645	9.724779	9.037609	8.693175	9.107809	8.317168	6.710075	7.00953	9.458747	8.901213	9.140707	9.394067	9.274816	8.163769	9.006318	7.70958	9.174554	7.818415	7.55923	8.298238	8.055929	8.286538
NEU1	6.011576	7.881564	5.959771	6.200869	6.407641	7.2350474	7.5447865	5.76810034	6.1180998	6.613645	8.5851785	7.918778	8.500854	5.417296	7.0254548	7.620153	7.39096	6.434875	7.621139	7.720482	7.564424	7.359271	5.933182	6.813957	5.484301	6.950188	8.131759	6.36556	5.041507	7.186104	7.324845	6.767066	6.329793	7.823565	8.885166	6.742168	7.542232	5.251614	4.877915	6.140479	5.3938	5.608063	8.383752	7.238265	8.416927	6.59682	6.694003	5.747547	5.931908
LRRC4	8.519039	7.311727	5.584838	7.065755	6.893231	5.1660168	7.265238	7.39383416	6.2192185	7.254565	6.7386072	7.201758	5.854976	6.041215	6.3613757	7.23761	7.391103	6.30149	6.381256	6.441638	4.742225	6.757235	8.163058	7.514771	8.676239	6.604513	6.644177	5.811924	6.261681	6.171016	7.325408	5.696132	6.500598	7.061586	5.868792	6.510605	5.843494	4.585904	6.304006	7.810232	6.516166	5.963903	6.029791	5.738898	4.912696	6.691058	7.45819	6.60165	7.978766
LPAR4	5.340561	5.429901	5.199713	5.476115	5.283866	5.3122523	5.3855906	7.96876514	5.529089	5.412212	5.495384	5.312477	5.319949	5.66581	5.1024548	5.266082	5.343351	8.079529	6.2224	3.410222	3.382792	6.938078	6.750524	5.898325	3.716015	5.137245	5.217444	6.169622	5.889767	5.732182	5.394044	5.658453	5.511133	4.074969	3.890603	5.203321	4.693283	3.842648	5.402936	3.359664	2.944982	6.023562	4.970208	5.58651	4.796364	5.671273	6.995752	5.442521	6.037085
IRX3	4.656176	4.64404	4.467994	6.599909	4.739441	4.748997	5.478102	5.59040562	6.1653312	4.822099	5.6725583	4.862505	4.799489	5.494365	7.2417511	5.006516	5.411669	5.617067	4.880121	2.955346	2.846921	7.49674	7.513084	4.900038	4.742528	4.138273	5.175236	5.801112	6.886954	3.856544	5.002084	5.22419	5.370328	3.910237	5.115675	5.335544	4.207554	5.902446	5.835666	5.070928	3.336072	4.352811	3.395124	6.784295	4.158664	4.530152	6.471813	4.948918	6.149883
CDH12	7.066661	9.188324	7.577599	7.229806	6.574469	7.4718074	8.6175256	5.92259309	6.9546187	8.486601	7.8093252	8.740655	8.489082	5.450187	6.4564267	8.213543	7.912568	7.240279	7.494443	9.910387	6.871081	5.516647	6.072046	5.294031	5.761654	7.744742	8.604448	6.604336	6.269913	6.639329	8.174205	6.701358	8.561005	7.795675	9.434269	6.469852	8.750318	5.655752	5.485037	5.8246	7.57288	6.77146	8.938733	6.726628	8.902304	7.346927	7.492394	6.609766	7.833096
NPTXR	8.351579	7.783772	8.674385	10.474296	8.319987	9.5049653	9.993956	8.11882439	8.5498769	9.100659	10.3517672	8.063007	9.295071	8.560028	9.6846283	8.273376	10.334799	9.157543	8.60084	8.507555	9.48745	6.833183	6.859926	6.972354	7.762128	8.593483	10.006111	8.551165	8.435862	8.254515	9.278696	8.125619	9.775372	9.806226	10.127084	8.3841	10.194959	6.656723	6.840551	7.917652	8.854883	9.180069	10.195763	8.569555	9.989643	9.030173	9.464442	9.290363	9.844892
VSIG4	4.898673	5.131328	6.230189	8.484727	8.646268	9.1283897	6.4770867	8.68302175	7.2183332	6.92966	8.2126222	6.201283	8.047328	7.140028	8.9546338	7.498637	6.4951	6.421085	7.228872	5.873336	6.623804	7.891781	7.872735	9.877692	8.014037	7.0757	6.383534	6.577757	6.449068	7.337899	7.447597	8.238436	7.1806	6.009817	5.240983	8.263558	6.93302	6.388542	6.869017	8.896022	8.00924	7.462036	7.128953	7.405787	6.171501	6.188042	5.27875	7.88755	7.283743
PRMT6	5.743722	7.575864	5.563029	5.549619	5.084015	5.8251784	7.1163808	5.04700519	6.1452675	7.199254	7.2477905	7.556337	6.233475	5.382524	5.8953305	7.147842	8.148256	7.012739	6.971222	6.927013	7.139023	4.129629	4.320305	4.516526	5.809424	7.867259	7.924306	6.964044	7.111072	4.638723	5.699562	6.128669	5.767666	7.103305	8.062049	6.310431	6.195339	5.698772	5.510131	4.202785	4.81401	5.447904	6.030137	6.501998	6.97698	7.660888	7.608424	5.790604	5.934627
TBC1D19	5.389815	7.463553	5.841706	4.678555	5.188889	4.8948453	6.4060289	4.30234901	6.2357867	7.240886	5.7712093	8.005523	6.547324	4.994819	2.5511083	7.3808	5.66912	4.211862	7.036495	6.112322	5.567521	5.359715	5.038233	5.34831	5.715782	7.065559	7.030087	5.302942	5.014697	5.626481	7.078517	5.483666	5.69921	7.131207	7.440931	5.860336	5.530905	4.457379	4.34618	4.693823	5.293694	5.022728	7.825953	5.816781	7.467988	5.696156	5.504732	4.780825	4.896867
FCRLB	7.734769	6.326089	7.25285	6.039292	5.96695	5.7996736	5.7834321	5.29767023	5.4497547	5.778819	6.2241254	5.121236	6.771146	7.620919	6.7061055	5.986343	6.482616	6.434133	6.443608	8.012983	7.167252	4.328108	4.420572	4.763731	4.614267	6.459694	7.616817	5.519984	6.14072	5.603816	7.331596	6.189566	8.302982	8.141173	8.539362	6.333807	7.578355	5.15964	4.995386	4.624798	5.463435	6.122584	7.855042	6.743802	8.46581	6.948438	6.695468	5.870704	6.525747
SPTBN2	6.165845	7.777756	6.014365	6.204659	5.915786	7.0472255	7.1417295	5.81387582	5.9953749	7.498638	8.9658652	8.945135	8.37455	5.756404	6.7181353	8.674695	9.433083	6.634693	6.93186	6.365609	7.905988	6.569638	6.690522	7.892931	7.049731	6.194695	6.076716	7.336297	6.266215	7.616073	6.269846	6.823707	8.18012	6.606692	6.031087	6.604766	7.574983	8.278521	6.334532	8.857163	8.754925	7.434485	6.6258	6.779413	6.155648	6.649491	6.301912	8.850645	8.149805
P2RY14	6.522481	6.031633	5.009963	7.376455	5.473932	4.5120696	4.51049	5.73762879	9.4680371	7.148295	4.5461407	7.829785	4.51428	6.12652	4.5870271	6.993292	5.465348	4.523692	5.479236	6.020371	6.036693	6.866888	6.048186	6.220347	6.688702	5.400529	6.506965	5.162546	6.438319	5.675355	6.076075	6.317172	5.762021	6.097194	5.652295	5.792134	6.140288	6.270891	7.671443	6.20108	5.245937	6.111186	6.100898	5.31476	6.654278	7.338624	6.257852	5.53977	4.985088
ZNF222	5.037147	6.258025	6.104364	5.850934	3.620319	5.0759843	6.0362409	5.63343614	5.6357969	6.079052	5.5261686	6.710723	5.834065	3.292314	1.7288188	5.54603	5.836242	6.23466	6.352438	7.182927	6.517472	6.309777	6.270117	4.57318	5.310135	6.783525	6.872575	5.529618	5.280764	4.586062	5.530186	6.023193	5.32245	5.698918	7.432882	4.21231	4.433004	5.444277	4.515068	5.020048	5.511741	6.252616	5.143113	6.653495	5.994753	5.356609	4.891618	4.334335	4.271215
NECAB1	6.634865	7.079896	6.496761	6.311381	6.365181	4.7453112	4.6867943	7.29371273	4.6919241	7.698309	4.94876	6.310043	6.752656	4.703451	4.7442841	7.028455	5.845386	6.636824	7.899078	9.626295	8.083012	5.239048	4.669967	5.813358	6.886247	8.193784	9.335918	6.409601	7.019931	7.220751	8.65257	5.745057	7.070717	9.272482	9.603583	6.935364	6.474199	6.349859	6.665414	4.764113	5.509113	6.613893	7.203089	7.129797	9.109252	7.570536	7.321571	6.189908	5.653734
C15orf52	8.066596	7.458126	7.34568	7.034112	8.715469	4.7066263	6.8931383	8.23657342	8.8238027	6.756104	7.0320105	7.128491	5.219256	7.357407	6.0708994	6.304982	6.787816	7.129631	6.260057	5.683561	5.490445	8.41873	9.057146	7.787177	7.546953	6.366873	6.815449	7.253251	7.314394	6.571518	6.024507	7.282431	6.228096	5.616245	5.700148	7.565345	7.306259	8.440805	8.401539	6.67591	6.700753	7.256434	6.713979	6.562473	5.45107	6.403465	6.947944	7.60234	7.21739
HIST1H1C	7.592691	5.960374	7.434926	7.843644	8.009983	6.1366984	7.1239837	8.38278369	7.3341422	6.683239	5.7870029	5.028547	6.751949	9.129702	7.4183814	6.005942	6.872469	7.930299	7.89899	6.308707	6.368022	7.556831	7.321447	8.048358	7.731096	7.409604	6.749698	6.780898	7.153989	8.966934	8.56185	9.189167	7.240148	5.759457	6.125745	8.262538	6.289887	7.737985	8.272241	6.763708	6.548392	6.286353	5.601142	7.626839	6.211545	6.80766	6.572818	6.742379	7.03468
SEMA5B	6.940891	8.830361	7.587311	7.401933	7.425803	8.2261885	8.0318697	5.50324563	6.2789322	9.485946	7.9282883	8.567998	8.591368	6.76294	6.7325344	8.202974	7.937504	6.961469	6.251756	7.183606	7.23335	6.128416	5.887828	7.161014	6.983868	6.613269	8.601738	7.406412	6.963805	6.565923	7.114034	8.060514	9.794223	7.538647	9.031994	5.832175	9.01399	6.281141	5.885235	6.445853	7.340008	8.435782	8.978427	6.416161	8.301789	7.413541	7.636228	8.334979	9.937865
ST6GALNAC2	3.848009	3.696937	2.970129	5.239767	5.595524	2.898654	5.6173865	3.17456366	3.4566458	4.039533	5.2133674	4.23978	5.279582	6.477028	2.7389053	6.486113	4.499783	5.076008	4.81386	3.241392	3.069489	5.816869	7.600656	5.140717	3.411707	4.328532	4.591465	5.260398	5.295916	4.657387	4.88894	4.23645	4.128076	4.799177	3.721292	5.962308	4.409808	4.879904	6.422425	4.750181	5.024242	4.255577	4.672304	5.327834	3.912827	3.981457	5.259067	4.243635	4.904387
TRIM56	7.189884	4.80178	6.830664	6.55419	8.0021	8.2466935	5.2038601	8.3823631	7.7355848	5.295072	5.5435123	5.2418	5.911017	6.88968	6.8344406	6.164408	5.215905	6.920206	5.489259	4.546288	5.393158	8.581053	9.262755	7.427184	7.107162	5.92994	5.187929	7.04254	6.476236	7.713924	6.743057	6.082052	5.392414	5.044199	4.760788	5.86798	4.937629	7.130863	8.36368	6.510486	6.612847	6.272207	4.993441	5.851371	4.835247	5.952106	5.74549	5.883057	6.277727
FGF13	8.106324	10.027685	8.453492	8.364107	7.247904	9.0066527	9.5087565	7.38644665	6.6667915	9.713842	10.5955361	10.436442	10.222956	7.43834	8.6915461	10.21159	10.869985	9.161001	10.022772	9.780169	10.135155	7.625394	7.175308	7.131782	7.389851	9.456165	10.20048	8.250913	7.784128	8.823935	9.83836	9.146792	9.897431	10.54609	11.066405	8.488231	9.759568	7.718855	6.985504	8.109358	8.477426	9.347731	10.046155	8.935369	10.622306	9.821175	9.2873	9.153683	8.735421
AQP11	5.232611	7.844952	4.919717	6.425169	4.628704	4.61273	6.3695608	4.68078012	4.7120998	6.427256	6.3834444	7.06047	8.444387	7.761031	4.9150163	8.015996	7.334247	7.151987	6.135284	7.490991	5.998839	6.258542	5.114468	4.354452	4.640086	6.64547	7.52806	5.117523	5.030917	7.54493	8.097271	5.21599	6.714361	7.537633	8.351422	5.858659	6.002084	5.67165	4.318848	3.482027	4.841892	5.966318	7.810646	5.655694	6.855392	6.275651	6.018941	3.976925	5.411854
UBE2M	7.456768	7.895394	7.599499	8.338006	7.092472	8.1664235	8.8844696	7.53116338	6.4631674	8.331173	8.7453415	7.689605	7.343528	7.040306	7.7711477	7.656163	9.878941	8.704752	8.369687	7.615647	7.222335	7.551323	8.663316	8.1294	7.976955	5.693688	6.54655	7.830616	8.040543	7.44115	7.275258	6.191586	8.991667	8.1294	7.165737	6.423818	8.790689	8.247521	8.26215	9.190766	10.579859	8.26215	8.831936	6.301881	6.423818	7.180842	7.707021	9.010431	9.427345
CAP2	10.5014	12.144026	11.106747	10.270623	9.738586	11.4075959	11.7855458	9.68393881	9.4329763	11.705299	12.3877947	12.06012	12.221842	9.54548	10.0842182	12.492727	12.39467	11.627244	11.901435	12.060803	12.323699	9.128087	8.821256	9.044528	9.776622	11.680273	11.868233	10.511522	10.326752	10.453213	11.78576	10.762441	12.247247	12.016022	12.130593	10.875704	12.215254	8.615316	8.042083	9.789388	10.716265	11.067074	11.966102	11.17141	12.196376	11.581334	11.463238	11.850343	11.658175
PCDH8	6.835271	9.620841	8.426306	7.979567	7.082566	8.2465343	8.0502794	6.0278738	6.3898605	8.885735	10.622714	10.93756	10.160983	6.118194	7.431981	10.58065	9.895069	8.142827	9.843107	7.674289	9.867711	7.062015	7.304143	6.890279	6.77942	8.650492	10.901701	8.120422	7.30494	7.858651	9.94713	8.022469	9.976681	11.648117	12.010622	7.328667	8.882647	7.061717	7.055111	7.241216	7.60901	8.511424	9.566473	7.315915	10.69346	8.564817	9.053895	8.491731	7.713378
NRSN1	8.850373	9.711687	8.783333	8.768683	7.533229	8.9003282	8.849662	8.25412239	7.6106414	9.177219	8.9999316	9.912803	8.722426	6.729351	8.3888083	10.272243	9.187822	8.512395	9.486098	12.387869	11.215882	7.510851	6.38742	8.949001	7.507074	9.724378	8.361673	8.001798	7.684678	9.218195	8.580289	10.093311	8.271296	9.232486	8.341253	9.033654	7.963057	8.451691	7.209747	9.241851	8.704045	8.653056	7.611552	9.012169	8.367812	10.472323	7.815256	8.683109	7.77774
DACH2	7.088263	8.743151	7.2068	5.869688	6.443699	8.094346	7.9008677	6.08345773	5.835418	8.736888	8.9720339	9.04873	9.035151	5.909065	6.8964054	9.403315	9.032246	8.409454	9.29179	8.188284	9.637063	6.278767	5.619859	5.995616	6.134243	8.157113	9.108559	6.766329	6.593333	6.870358	8.282411	6.989091	8.946709	9.488968	9.90243	7.080567	8.563427	6.285351	6.240743	6.190797	6.625433	7.767063	8.572118	7.852031	9.552539	8.628343	7.899001	8.038306	7.424381
CXCL1	5.664732	5.069967	5.686782	8.740276	6.017854	11.947185	5.7268498	5.99648025	5.7148095	6.154138	5.1120522	5.571034	8.439297	5.965066	6.6975053	5.794909	5.425363	5.383571	5.426481	5.315084	4.574247	7.198056	7.538179	6.094997	6.795525	4.856264	5.287169	7.412506	7.313287	7.954274	7.075523	5.492029	5.808776	5.432172	4.664043	5.996107	5.190462	8.876155	7.353352	7.608738	6.694161	5.695675	5.946605	5.466437	4.645234	5.303666	6.484498	5.338429	5.498081
GALNTL5	4.762976	5.98275	6.440402	4.098323	3.140972	5.4973127	5.0500685	3.99925976	3.1437544	5.917439	7.7835255	6.651129	7.020552	6.149359	3.4911996	8.11414	6.98776	4.003177	7.192909	14.227227	9.108909	4.536508	4.586871	5.314819	4.915874	5.159391	4.990438	5.38709	6.58083	4.999472	6.294069	4.446383	5.055406	4.990595	5.319159	5.407534	5.129268	5.950526	5.658301	4.880448	5.903167	4.681209	4.594628	4.690724	5.598627	6.547173	4.412013	5.463082	6.670635
CCL2	4.068974	4.201677	4.21534	6.469558	4.483021	10.8115458	5.6510887	4.25927286	6.1704528	5.186264	6.5886406	4.051648	8.106306	4.743345	8.3729451	5.694902	5.048014	4.139006	4.308037	3.19138	3.886462	4.006308	3.833065	5.508326	3.212344	5.551314	5.818587	4.577512	4.770221	2.783227	3.456257	3.474691	3.798183	4.381795	5.504461	5.255602	3.343766	4.778124	5.967984	5.443227	4.569491	3.852092	3.936665	5.632884	4.995405	4.247306	6.329306	6.087257	6.360409
HIGD1B	7.762973	6.567771	5.951218	7.346849	9.592743	3.9272653	5.999595	9.6939052	8.2808414	6.476765	3.1534801	7.784953	3.943588	8.221446	5.6096454	7.965644	7.194391	6.92266	5.902902	5.895707	5.474583	8.760214	9.240962	9.120022	8.555748	5.915625	4.961169	7.174339	7.078771	8.341977	7.088586	10.308085	6.992364	6.033448	4.205215	6.695129	5.240426	9.1385	8.23243	11.530507	10.119519	7.218397	5.85559	5.54022	4.472067	6.509499	4.902042	8.566528	7.102503
IFITM3	10.039876	7.771844	9.755569	11.315359	11.097369	11.6941185	9.2223706	10.65352417	9.9110865	8.899433	10.7122629	8.596273	11.058449	10.010321	11.029942	9.793913	7.780715	8.899433	9.553614	6.940322	7.782738	11.577383	11.165276	11.894934	9.86196	8.748269	7.770149	10.847429	10.699544	10.140615	8.568867	10.062678	9.285572	8.576402	5.863693	10.6309	8.414124	10.598099	10.053424	10.581612	9.489324	8.982946	7.300543	10.799341	8.955797	9.59882	8.236233	10.378505	9.316903
F3	7.960519	6.693998	8.324373	10.456609	7.299808	11.256654	9.5347922	7.90511984	9.7834549	9.057838	9.481208	7.488278	10.844732	9.714301	8.722788	7.910854	7.712525	8.746345	8.30046	7.083356	7.415327	7.54651	7.299514	9.272362	7.281041	10.599954	8.424837	10.603088	8.512997	8.99969	7.118186	7.914828	6.792619	9.159733	8.349086	9.74606	8.319899	10.219079	8.479987	6.109108	6.16444	10.411631	8.037355	9.712197	9.931337	10.723388	8.809172	8.009886	7.343044
TYRP1	3.808818	6.797995	5.055844	4.607476	5.075551	4.7015659	5.1773576	4.12035305	5.1734978	5.61881	8.3374668	7.467657	7.521042	5.069871	4.477238	6.690804	8.387451	4.824634	7.640179	5.430057	4.863029	5.092791	5.131994	5.100164	5.257449	5.750992	5.457255	4.802644	4.569557	4.499116	5.31228	4.576133	4.976509	4.914134	6.33758	5.604341	5.259345	5.050424	6.751119	5.635714	5.859933	6.111393	8.51491	4.755465	5.894826	4.446951	4.887407	5.653862	4.517019
MUM1L1	4.912633	7.717325	6.790031	4.936106	6.005334	7.3455331	8.4851069	6.31279881	4.9784242	7.472688	9.1387303	8.525163	8.737694	7.273632	5.5537265	8.967658	8.499575	7.944009	7.954265	7.250856	8.144229	5.666034	6.032438	5.580853	6.704279	6.896447	9.028672	6.340931	7.108815	6.452144	9.275095	6.127092	8.17002	10.522789	9.96714	7.699601	7.660697	5.95947	6.135845	5.503206	6.36369	7.251521	8.903709	6.739008	9.826196	7.088791	6.942803	6.851105	6.086837
ABT1	5.803654	6.994561	7.073531	3.285908	5.602369	5.0090645	6.3590308	5.98018549	3.3050468	4.696211	6.4375318	6.369149	6.363816	3.27322	3.3138854	6.005541	5.708493	4.973941	6.892374	6.285907	5.400854	5.685179	3.178173	5.286771	5.141097	5.898356	6.188641	5.254117	4.261693	5.209309	7.856224	5.96932	5.113315	5.080825	7.323879	5.235933	4.799309	4.07757	3.831258	5.447902	3.034492	5.676264	6.35796	5.350668	4.419712	6.148509	4.59828	4.925332	4.877619
SYNPR	10.175858	9.721561	9.945249	10.387476	10.053217	11.5551659	10.4770656	9.60149545	10.2824698	10.012803	9.6404309	8.114274	8.960401	10.50582	11.0278157	9.37015	10.141417	10.924006	10.334037	9.815184	10.232017	7.67201	7.153456	7.974523	8.520522	10.525017	10.927122	10.161723	9.361845	9.542121	10.843398	10.618409	11.313418	11.346243	11.333048	9.778144	11.24629	7.631183	7.079101	9.054248	9.66431	10.463394	10.953787	10.195555	11.205912	10.782259	10.602002	10.680646	10.646722
TMEM200A	5.496393	7.020173	5.828528	5.436559	8.256354	7.0308998	5.3954543	5.42377923	5.4551197	8.456896	7.9449808	6.9988	8.969791	5.400147	8.1229756	8.310373	9.904699	6.456956	8.680236	7.695049	9.589116	5.38986	4.534173	4.822425	5.15854	6.831146	6.075586	5.980694	5.607364	5.341472	5.070592	5.723048	7.947782	9.276402	6.002544	6.013157	6.495747	4.826658	4.361733	4.862281	4.808236	6.7377	5.385555	6.739599	7.089154	8.385132	6.884039	7.080453	5.58248
PLA2G4A	2.880947	6.008063	3.235543	4.986263	3.968082	7.3431261	4.2493875	4.48403121	4.2645902	7.601754	6.6384968	6.256569	5.749155	3.864347	5.8381518	6.705436	6.966762	4.634172	5.560938	6.341082	5.346805	4.947785	6.144013	5.198393	5.913743	4.58418	6.250726	4.393748	5.129026	6.795925	4.746559	5.291272	4.828947	4.787198	4.703965	5.141775	4.376185	6.542768	6.386837	5.39369	4.286019	5.084198	3.036958	4.321302	4.264911	5.932542	5.443103	5.532033	2.852235
CDH13	7.403667	8.100317	6.912435	7.146849	6.598865	7.6333569	7.9075328	4.43473916	7.1256238	7.370055	8.902541	8.603809	7.982383	5.893291	7.5928791	8.467564	8.609636	7.767267	8.492023	9.256509	8.70215	5.341959	5.401249	6.185217	6.329016	8.172469	7.080519	7.007708	5.641315	5.864359	6.302236	7.347725	9.322755	10.519713	9.133553	6.698994	8.481984	5.763226	5.605631	6.713399	5.732298	7.792338	7.019944	8.183352	8.412559	10.476619	7.505243	7.912149	6.362281
PLA1A	4.935412	4.193389	3.374353	6.33765	8.233059	8.6173822	4.789177	6.95273389	4.7780412	5.905136	5.2926281	5.680399	6.533582	5.438841	6.2340924	6.480269	4.289275	5.620996	2.599211	4.534518	4.728649	8.347518	8.065843	7.330002	7.372184	4.122021	3.979595	4.204864	4.499757	6.761941	5.597305	6.17806	5.524672	4.099193	3.603637	4.974846	3.874956	5.363219	6.130517	7.354733	6.382386	4.237722	4.369129	3.524363	3.284085	4.634192	4.410146	5.517882	5.695708
TRHDE	5.130329	5.126089	4.915896	5.752436	5.878008	5.2401108	6.0374035	8.08245246	6.905486	6.256918	9.0146278	8.103282	8.087255	6.174951	7.0957463	7.655298	8.748708	5.805906	8.546212	6.762817	6.948614	4.748422	7.002751	6.635553	7.035413	6.597428	8.700693	7.588402	5.647113	6.709739	6.640738	7.693907	7.148617	6.776185	9.461306	6.776469	7.030865	6.960099	6.833638	5.99301	7.19401	6.557781	6.957711	5.927996	9.425833	5.340179	7.321801	6.609453	7.055961
PVALB	7.743289	9.658417	6.604962	6.107989	7.517213	4.0873249	5.9342519	5.97555064	4.9399287	4.692403	5.4716108	8.863513	5.675226	4.580235	2.6758107	8.21564	6.208291	4.341148	6.19776	13.609021	12.181191	5.353952	5.137324	5.962054	5.04912	8.777712	6.350978	6.762696	5.134348	5.458619	6.177527	7.203762	6.004775	7.278003	7.395882	6.139215	5.848644	5.574427	4.852798	5.611806	5.817583	6.010103	5.909555	6.929304	7.459096	11.77766	9.0651	5.949169	6.283661
PDYN	3.657126	6.020872	6.121813	3.515903	5.905484	6.2081338	7.0553504	4.61430222	4.6171881	6.866726	8.338585	5.358211	7.636141	4.312574	8.4980562	5.353543	8.923809	7.102009	7.35627	5.135805	6.017882	4.659371	4.509548	3.955178	4.217109	5.030598	6.965168	7.519086	5.46889	4.962108	6.171654	7.125554	9.327619	9.1783	6.580949	4.599584	7.464944	4.144395	3.942673	5.071528	5.696959	8.09477	6.797497	5.281992	7.235482	7.916508	7.962533	9.76758	6.692249
TGFBI	4.649194	4.660625	5.730003	4.693555	5.864342	6.6237647	4.638081	4.68877571	4.7648468	6.245483	6.4326051	7.722489	6.872233	4.668119	5.6636808	8.805002	4.846041	4.941588	4.737036	2.694887	3.364553	7.768936	7.66221	7.100896	6.366912	5.253991	5.103357	4.395808	4.198728	4.454387	5.759054	4.776032	4.273176	4.242283	3.829284	6.638158	4.265414	6.069171	9.054022	6.053389	4.659424	5.714434	8.068494	7.619233	5.241207	4.329645	4.341702	6.516617	6.333844
RPS4Y1	10.697643	10.769132	4.808964	10.443644	10.597418	4.8863356	10.4254043	5.1346427	5.2481151	4.926536	5.0623053	5.046806	5.008887	10.023632	10.2725475	10.572884	10.577246	4.816563	10.849454	9.725268	9.487921	4.054385	4.107026	9.705216	9.725268	9.560082	9.736804	9.952758	9.601769	9.34952	9.23724	4.340516	4.003578	9.962499	9.840425	3.972291	4.069095	9.955985	9.842143	4.059178	4.151092	9.48512	9.404042	10.126267	9.414245	9.660564	9.957749	9.615901	9.640377
[truncated: 227 more columns]
