# Supplementary material for: Exosomal gene-based predictive model and therapeutic target identification for Alzheimer’s disease: A bioinformatics analysis
Source: PLoS One. 2026 Jul 20;21(7):e0354014. doi: 10.1371/journal.pone.0354014 (PMC13384285; doi:10.1371/journal.pone.0354014)
Supplement: S10 File — Primary SVM-RFE feature screening script. (TXT) [file pone.0354014.s011.txt]

#install.packages("e1071")


#ÒýÓÃ°ü
#set.seed(12345)
library(e1071)

expFile="logistic.sigExp.txt"        #Âß¼­»Ø¹éÏÔÖø»ùÒòµÄ±í´ïÎÄ¼þ
setwd("D:\\ÍâÃÚÌåÉúÐÅ\\214ÍâÃÚÌå»ùÒò\\214Exosome\\16.SVM")      #ÉèÖÃ¹¤×÷Ä¿Â¼
source("Exosome16.msvmRFE.R")

#¶ÁÈ¡±í´ïÊý¾ÝÎÄ¼þ
rt=read.table(expFile, header=T, sep="\t", check.names=F, row.names=1)
data=rt[,-ncol(rt)]

#»ñÈ¡ÑùÆ·µÄ·Ö×éÐÅÏ¢(¶ÔÕÕ×éºÍÊµÑé×é)
group=gsub("(.*)\\_(.*)\\_(.*)", "\\3", row.names(data))
data=cbind(group, data)
data$group=factor(data$group, levels=c("Control","Treat"))

#¹¹½¨»úÆ÷Ñ§Ï°-Ö§³ÖÏòÁ¿»úµÝ¹éÌØÕ÷Ïû³ýËã·¨(SVM-RFE)
svmRFE(data, k=10, halve.above=50)
nfold=10
geneNum=nrow(data)
folds=rep(1:nfold, len=geneNum)[sample(geneNum)]
folds=lapply(1:nfold, function(x) which(folds == x))
results=lapply(folds, svmRFE.wrap, data, k=10, halve.above=50)

#¸ù¾Ý»ùÒòµÄÖØÒªÐÔ½øÐÐÅÅÐò
top.features=WriteFeatures(results, data, save=F)
#Êä³ö»ùÒòÖØÒªÐÔÅÅÐòµÄ½á¹û
write.table(top.features, file="feature_svm.txt", sep="\t", quote=F,row.names=F)

#½»²æÑéÖ¤
num=ifelse((ncol(data)-1)>30, 30, (ncol(data)-1))
featsweep=lapply(1:num, FeatSweep.wrap, results, data)

#»ñÈ¡½»²æÑéÖ¤µÄÎó²î
no.info=min(prop.table(table(data[,1])))
errors=sapply(featsweep, function(x) ifelse(is.null(x), NA, x$error))

#»æÖÆ½»²æÑéÖ¤Îó²îµÄÍ¼ÐÎ
pdf(file="errors.pdf", width=5, height=5)
PlotErrors(errors, no.info=no.info)
dev.off()

#»æÖÆ½»²æÑéÖ¤×¼È·ÐÔµÄÍ¼ÐÎ
pdf(file="accuracy.pdf", width=5, height=5)
Plotaccuracy(1-errors, no.info=no.info)
dev.off()

#Êä³öSVM»úÆ÷Ñ§Ï°·½·¨µÃµ½µÄ¼²²¡ÌØÕ÷»ùÒò
featureGenes=top.features[1:which.min(errors),1,drop=F]
write.table(file="SVM-RFE.gene.txt", featureGenes, sep="\t", quote=F, row.names=F, col.names=F)
