# Supplementary material for: Exosomal gene-based predictive model and therapeutic target identification for Alzheimer’s disease: A bioinformatics analysis
Source: PLoS One. 2026 Jul 20;21(7):e0354014. doi: 10.1371/journal.pone.0354014 (PMC13384285; doi:10.1371/journal.pone.0354014)
Supplement: S13 File — Script for ROC curve model performance evaluation. (TXT) [file pone.0354014.s014.txt]

install.packages("glmnet")
install.packages("pROC")
install.packages("ggsci")


#ÒýÓÃ°ü
library(glmnet)
library(pROC)
library(ggsci)

expFile="merge.normalize.txt"     #±í´ïÊý¾ÝÎÄ¼þ
geneFile="interGenes.txt"          #»ùÒòÁÐ±íÎÄ¼þ
setwd("D:\\ÍâÃÚÌåÉúÐÅ\\214ÍâÃÚÌå»ùÒò\\214Exosome\\21.ROC")    #ÉèÖÃ¹¤×÷Ä¿Â¼

#¶ÁÈ¡±í´ïÊý¾ÝÎÄ¼þ
rt=read.table(expFile, header=T, sep="\t", check.names=F, row.names=1)

#ÌáÈ¡ÑùÆ·µÄ·Ö×éÐÅÏ¢(¶ÔÕÕ×éºÍÊµÑé×é)
y=gsub("(.*)\\_(.*)\\_(.*)", "\\3", colnames(rt))
y=ifelse(y=="Control", 0, 1)

#¶ÁÈ¡»ùÒòÁÐ±íÎÄ¼þ
geneRT=read.table(geneFile, header=F, sep="\t", check.names=F)

#¶¨ÒåÍ¼ÐÎµÄÑÕÉ«
bioCol=pal_aaas("default")(nrow(geneRT))

#¶Ô»ùÒò½øÐÐÑ­»·£¬»æÖÆROCÇúÏß
aucText=c()
k=0
for(x in as.vector(geneRT[,1])){
	k=k+1
	#»æÖÆROCÇúÏß
	roc1=roc(y, as.numeric(rt[x,]))     #µÃµ½ROCÇúÏßµÄ²ÎÊý
	if(k==1){
		pdf(file="ROC.genes.pdf", width=5.5, height=5)
		plot(roc1, print.auc=F, col=bioCol[k], legacy.axes=T, main="", lwd=3)
		aucText=c(aucText, paste0(x,", AUC=",sprintf("%.3f",roc1$auc[1])))
	}else{
		plot(roc1, print.auc=F, col=bioCol[k], legacy.axes=T, main="", add=TRUE, lwd=3)
		aucText=c(aucText, paste0(x,", AUC=",sprintf("%.3f",roc1$auc[1])))
	}
}
#»æÖÆÍ¼Àý£¬µÃµ½ROCÇúÏßÏÂµÄÃæ»ý
legend("bottomright", aucText, lwd=3, bty="n", cex=1, col=bioCol[1:(ncol(rt)-1)])
dev.off()

#¹¹½¨Âß¼­Ä£ÐÍµÄÄ£ÐÍ
rt=rt[as.vector(geneRT[,1]),]
rt=as.data.frame(t(rt))
logit=glm(y ~ ., family=binomial(link='logit'), data=rt)
pred=predict(logit, newx=rt)     #µÃµ½Ä£ÐÍµÄ´ò·Ö

#»æÖÆÄ£ÐÍµÄROCÇúÏß
roc1=roc(y, as.numeric(pred))      #µÃµ½Ä£ÐÍROCÇúÏßµÄ²ÎÊý
ci1=ci.auc(roc1, method="bootstrap")     #µÃµ½ROCÇúÏßÏÂÃæ»ýµÄ²¨¶¯·¶Î§
ciVec=as.numeric(ci1)
pdf(file="ROC.model.pdf", width=5.5, height=5)
plot(roc1, print.auc=TRUE, col="red", legacy.axes=T, main="Model", lwd=3)
text(0.39, 0.43, paste0("95% CI: ",sprintf("%.03f",ciVec[1]),"-",sprintf("%.03f",ciVec[3])), col="red")
dev.off()
