# Supplementary material for: Exosomal gene-based predictive model and therapeutic target identification for Alzheimer’s disease: A bioinformatics analysis
Source: PLoS One. 2026 Jul 20;21(7):e0354014. doi: 10.1371/journal.pone.0354014 (PMC13384285; doi:10.1371/journal.pone.0354014)
Supplement: S14 File — Code for nomogram, calibration and DCA analysis. (TXT) [file pone.0354014.s015.txt]

#install.packages("rms")
#install.packages("rmda")


#ÒýÓÃ°ü
library(rms)
library(rmda)

inputFile="merge.normalize.txt"      #±í´ïÊý¾ÝÎÄ¼þ
geneFile="interGenes.txt"             #»ùÒòÁÐ±íÎÄ¼þ
setwd("D:\\ÍâÃÚÌåÉúÐÅ\\214ÍâÃÚÌå»ùÒò\\214Exosome\\22.nomo")      #ÉèÖÃ¹¤×÷Ä¿Â¼

#¶ÁÈ¡±í´ïÊý¾ÝÎÄ¼þ
data=read.table(inputFile, header=T, sep="\t", check.names=F, row.names=1)
#row.names(data)=gsub("-", "_", row.names(data))

#¶ÁÈ¡»ùÒòÁÐ±íÎÄ¼þ, ÌáÈ¡½»¼¯ÌØÕ÷»ùÒòµÄ±í´ïÁ¿
geneRT=read.table(geneFile, header=F, sep="\t", check.names=F)
data=data[as.vector(geneRT[,1]),]
paste(rownames(data), collapse="+")

#»ñÈ¡ÑùÆ·µÄ·Ö×éÐÅÏ¢(¶ÔÕÕ×éºÍÊµÑé×é)
data=t(data)
group=gsub("(.*)\\_(.*)\\_(.*)", "\\3", row.names(data))
rt=cbind(as.data.frame(data), Type=group)

#Êý¾Ý´ò°ü
ddist=datadist(rt)
options(datadist="ddist")

#¹¹½¨Ä£ÐÍ£¬»æÖÆÁÐÏßÍ¼
lrmModel=lrm(Type~ ., data=rt, x=T, y=T)
nomo=nomogram(lrmModel, fun=plogis,
	fun.at=c(0.001,0.1,0.3,0.5,0.7,0.9,0.99),
	lp=F, funlabel="Risk of Disease")
#Êä³öÁÐÏßÍ¼
pdf(file="Nomo.pdf", width=8, height=6)
plot(nomo)
dev.off()

#»æÖÆÐ£×¼ÇúÏß
cali=calibrate(lrmModel, method="boot", B=1000)
pdf(file="Calibration.pdf", width=5.5, height=5.5)
plot(cali,
	xlab="Predicted probability",
	ylab="Actual probability", sub=F)
dev.off()

#»æÖÆ¾ö²ßÇúÏß
rt$Type=ifelse(rt$Type=="Control", 0, 1)
dc=decision_curve(Type ~ CD44+CXCR4+TUBB+PSMA5+PSMB3, data=rt, 
	family = binomial(link ='logit'),
	thresholds= seq(0,1,by = 0.01),
	confidence.intervals = 0.95)
#Êä³öDCAÍ¼ÐÎ
pdf(file="DCA.pdf", width=6, height=6)
plot_decision_curve(dc,
	curve.names="Genes",
	xlab="Threshold probability",
	cost.benefit.axis=T,
	col="red",
	confidence.intervals=FALSE,
	standardize=FALSE)
dev.off()
