# Supplementary material for: Exosomal gene-based predictive model and therapeutic target identification for Alzheimer’s disease: A bioinformatics analysis
Source: PLoS One. 2026 Jul 20;21(7):e0354014. doi: 10.1371/journal.pone.0354014 (PMC13384285; doi:10.1371/journal.pone.0354014)
Supplement: S15 File — Integrated master script for full bioinformatics workflow. (TXT) [file pone.0354014.s016.txt]

id	logFC	AveExpr	t	P.Value	adj.P.Val	B
DTNA	1.08416592040486	10.0473937113768	12.2899666224618	4.65653226372516e-28	6.52985519342179e-24	52.8405199128684
SORBS1	0.617389775614912	9.27314478789855	11.2541660871836	1.71849748578295e-24	1.20492451215672e-20	44.8245966994341
ITPKB	1.08086644643146	8.14025622913043	11.0161857894893	1.094615915979e-23	5.11659966325785e-20	43.0177415598335
SASH1	0.892867305840472	9.61650965775362	10.75222863372	8.38383359328714e-23	2.93916246196664e-19	41.0311449695018
PFKFB3	0.889304499423197	10.9450322677174	10.5766744258865	3.21185034034185e-22	9.00795546452277e-19	39.7206775489105
GLIS3	0.913383243825653	7.23804445710145	10.5387138007231	4.28912959688022e-22	1.00244107228419e-18	39.4384903333282
PALLD	0.81844835871234	8.43294015778985	10.4126145101999	1.11758908674763e-21	2.23885025192315e-18	38.5042022998181
GFAP	1.36733688600347	11.746344398913	10.3352211570833	2.00676346422092e-21	3.51760550734625e-18	37.9331850558412
TGFBR3	0.895940125650666	8.65189849039855	10.0292174601248	1.99286941296326e-20	3.10511197533153e-17	35.6940758707886
NAV2	0.608676128864818	7.87092637913043	9.86572208219396	6.70822279686987e-20	8.91393521991679e-17	34.510444026119
YAP1	1.04178633719964	7.96296652753623	9.86011288027741	6.99231886323074e-20	8.91393521991679e-17	34.4699986620162
ITGB5	0.836294920078872	8.0360178592029	9.70143999157637	2.25007277706889e-19	2.62939754606976e-16	33.3304619146328
AFF1	0.734102268044582	7.80708061311594	9.67386549403269	2.75426231060002e-19	2.97100156781108e-16	33.1333459428617
TRIM8	0.58614504820601	9.61503228547102	9.6230437845294	3.99510690315926e-19	3.90178918916999e-16	32.7707696406659
CA10	-0.956981498444182	8.08680952018116	-9.61706161957418	4.17363173625828e-19	3.90178918916999e-16	32.7281531598598
BBX	0.657905351498501	8.73326762952899	9.53681058232811	7.49296856854577e-19	6.56711863979483e-16	32.1577251260579
PPFIA1	0.515443475798936	8.35597303210145	9.52840612719354	7.96542812118642e-19	6.57054109078807e-16	32.0981239831786
KLF15	0.917973114191067	8.03397153188406	9.5040564913707	9.50781761061961e-19	7.40711813076216e-16	31.9255947995401
ZFP36L1	1.06713885724223	8.33826421873188	9.49112206751398	1.04442066319155e-18	7.70837418943951e-16	31.8340384139928
TNPO1	0.684755299200802	9.21935350833333	9.47433308814401	1.17974007926692e-18	8.05291884575164e-16	31.7152914258587
IDH3G	-0.78615641891161	8.37191162086956	-9.47130272135992	1.20595661242804e-18	8.05291884575164e-16	31.6938692313937
PLSCR4	1.04405380428677	9.05943113003623	9.45157725214168	1.39132313627369e-18	8.86842015453e-16	31.5545113075515
CMBL	0.881366749467377	9.17850523028986	9.41541883706657	1.80754399890595e-18	1.07000052632661e-15	31.2994403850462
ACACB	1.00417327413429	8.21688899376812	9.41361471662453	1.83127808827202e-18	1.07000052632661e-15	31.2867267035409
HVCN1	1.07103832155476	6.83251298568841	9.40518015002769	1.9464081645554e-18	1.09177926766242e-15	31.2273046192657
GAS2L1	0.622122626507698	8.77670237663044	9.38348396195422	2.27663195978202e-18	1.22789269123166e-15	31.0745788247572
IGF1R	0.509998807045063	8.00832330460145	9.36784879057367	2.54853217361413e-18	1.32363209891078e-15	30.964630520979
MALAT1	0.80775773806457	11.4474290820652	9.35848883018491	2.72648196155125e-18	1.36548059095833e-15	30.8988553426449
LPIN1	0.433827369782323	9.46635851148551	9.32726366796805	3.4141576801912e-18	1.65092183273522e-15	30.6796723919648
SST	-1.80594683004049	7.45257224847826	-9.27672303407785	4.90951795966814e-18	2.29487234494755e-15	30.3257109896422
RAP1GDS1	-0.677164484781011	8.47001158242754	-9.24493537587801	6.16646461239955e-18	2.78943010515093e-15	30.1035999670212
NFIA	0.837463793704712	9.04083962141304	9.23796999688235	6.48194894718274e-18	2.84051156519823e-15	30.0549838553728
CTDSP2	0.603324870083602	9.35833327521739	9.16685388492452	1.07762774896411e-17	4.57926482537081e-15	29.5597213653057
KCNE4	0.907831422872391	5.53018531278985	9.15776032452228	1.14983148913576e-17	4.74237852122083e-15	29.4965385677993
ERBB2IP	0.824402279000466	8.48709749068841	9.09762471599135	1.7641147947015e-17	7.0680519331712e-15	29.0795527686672
LPP	0.69733481601504	8.6104357690942	9.06721421496709	2.18922062932567e-17	8.49135779457638e-15	28.8692437260748
TNS1	0.899847448275941	8.07500533	9.06395200691669	2.24046379804126e-17	8.49135779457638e-15	28.8467058511953
RBM17	0.445396113931864	9.20970750692029	9.05820280971944	2.33368510366606e-17	8.61191216018661e-15	28.8069965501301
ATP5B	-0.767369585323619	11.4197826655435	-9.01984242743804	3.06210308125799e-17	1.1010223463713e-14	28.5423924289582
ID4	0.903297324438197	7.95609894771739	9.01610864078186	3.14404688412284e-17	1.10222423640137e-14	28.5166697913453
ADAM33	0.891901977221729	7.38995550485507	9.01041451835946	3.27321877402673e-17	1.11952065532139e-14	28.4774532168912
DDR1	0.729446301188288	9.23233336050725	9.00150159216927	3.48605261275429e-17	1.14206140019216e-14	28.4160950927149
BCL6	0.81294578616173	9.3377621367029	9.00085538125187	3.50200671812471e-17	1.14206140019216e-14	28.4116477476178
PTTG1IP	0.665191311083122	10.5443134172826	8.9846435602236	3.92682733744827e-17	1.25149772165993e-14	28.3001317845655
ICA1	-0.530191907171258	7.1280997501087	-8.96018455785247	4.66629774804862e-17	1.45412207379746e-14	28.1320935271273
CREBBP	0.614683175364642	7.88625432673913	8.93904796673289	5.41548515610771e-17	1.65089887704562e-14	27.9870826860599
SMAD5	0.563880815751618	8.2058940207971	8.92475996243038	5.98830270567683e-17	1.78668018812141e-14	27.8891640190282
SAMHD1	0.595977301137808	8.06400927253623	8.89497643054361	7.38255752622374e-17	2.14852398849695e-14	27.6853283458961
MXI1	0.735061069532572	9.44668857217391	8.89258610769449	7.50750020939532e-17	2.14852398849695e-14	27.6689854849485
RFX4	0.827345708801198	7.40889014844203	8.88002450934559	8.19937205673344e-17	2.29959588703146e-14	27.5831405416629
CEBPB	0.816239071909147	9.69708199536232	8.84608387931537	1.04010994045064e-16	2.85989444998809e-14	27.3515292118241
CASP6	0.64050877707556	6.18096143623188	8.79611301392277	1.47494879628845e-16	3.97753980199094e-14	27.0114260150867
ATP5C1	-0.799594835818915	9.7476593126087	-8.79206493540482	1.51720890789239e-16	4.00018129421579e-14	26.9839218028669
PSMD1	-0.539343009620904	9.35559364007246	-8.78989104112273	1.5403964193657e-16	4.00018129421579e-14	26.9691544494234
G3BP1	0.365200246299488	7.71303530655797	8.75410327903251	1.97672136326189e-16	5.03992066854936e-14	26.7263413535473
TBL1X	0.759149263145287	7.79773190463768	8.74478529104742	2.10914828437491e-16	5.2815332842481e-14	26.6632120216369
GSS	-0.525880770465323	8.07412667086957	-8.72553537192027	2.411204060927e-16	5.84109052614784e-14	26.5329140111496
FAM63A	0.926264746848411	8.38556826894927	8.72525468832201	2.41591136359249e-16	5.84109052614784e-14	26.5310153318334
MYO10	0.805055373756771	8.42156461463768	8.70374433605255	2.80510523726614e-16	6.66711707494628e-14	26.3856117613197
GPHN	-0.641860840290765	7.38842473923913	-8.67011957425747	3.54139065983814e-16	8.27682020381836e-14	26.1587265330169
KLHL21	0.517684605726375	8.51407220228261	8.66468709574439	3.67711829032375e-16	8.40698215867108e-14	26.122117426275
ME3	-0.615762046151739	7.58006899536232	-8.66197575137264	3.74677530704382e-16	8.40698215867108e-14	26.1038507515868
LIFR	0.849551228811185	8.41112509521739	8.66081719190559	3.77693700346772e-16	8.40698215867108e-14	26.0960463818859
PCYOX1L	-0.782882525563908	7.69130220833333	-8.62758598155173	4.75233999910859e-16	1.04128224699218e-13	25.8724459138204
TNFRSF1A	0.970601725570742	7.51827029271739	8.61452716106677	5.20061660809673e-16	1.12197302608216e-13	25.7847126859235
MSI2	0.634913439067248	7.70572522992754	8.60210892208231	5.66566978039249e-16	1.20378314137036e-13	25.7013538538742
IRF2BP2	0.569600016835803	8.65601764855072	8.59135977461187	6.10132419188315e-16	1.27699804690712e-13	25.6292548168178
SAFB2	0.526049496437773	9.33768965634058	8.56779581321949	7.17585844350434e-16	1.47980974931267e-13	25.4713832461274
BAG3	1.04221730550713	9.21276744028986	8.53760274535855	8.83048303445497e-16	1.79463570423423e-13	25.2694650144371
SAMD4A	0.707968145650664	7.5407503909058	8.52983196301373	9.31423760222559e-16	1.86590791280013e-13	25.2175642168705
COL27A1	0.65237889086598	6.83284203021739	8.5262675143931	9.5448282599801e-16	1.88517079844649e-13	25.1937665614383
CXCR4	0.913636115680637	5.92597187351449	8.5206418052948	9.92031989766769e-16	1.93212008229158e-13	25.1562188808994
SEMA4C	0.639561806079183	8.81878031471014	8.51364465509056	1.04078187896404e-15	1.99929921763188e-13	25.1095378942416
NME1	-0.84844982031337	9.36286207456522	-8.49785683773157	1.15966506300509e-15	2.19756529439465e-13	25.004292630203
NOTCH2	0.823352895222144	8.12027042025362	8.47339078635573	1.37097051113492e-15	2.563349263686e-13	24.8414214684975
BRE	-0.484894775838891	8.13376890492754	-8.46761473730298	1.42617585094147e-15	2.63148209970424e-13	24.8030102152731
MKNK2	0.901543216967767	9.7313819675	8.45778804572215	1.52519819396587e-15	2.77764341220564e-13	24.7376970683583
DDIT4	1.01240856567065	9.61978667163043	8.45174521505379	1.58944034627405e-15	2.85752845843603e-13	24.6975554444577
DNAJC1	0.642668937047692	8.26154871894927	8.4444368201375	1.67072536672684e-15	2.96564326805196e-13	24.6490293595723
QKI	0.724715338775441	9.23476134496377	8.40341848969998	2.20942053610954e-15	3.86156025115614e-13	24.3771354248433
GJA1	1.06881508483043	11.8164938944565	8.40202124463466	2.2305239987424e-15	3.86156025115614e-13	24.3678874006007
AP3M2	-0.706705376140697	8.73257858311594	-8.38003500719511	2.59011533569091e-15	4.42941309175532e-13	24.2224855901597
KANK1	0.638826881302906	7.93726163876812	8.3698343658077	2.77589103695869e-15	4.68991807364719e-13	24.1551022021707
BRAF	-0.38094267146327	7.70874453884058	-8.36251256425881	2.91731022798782e-15	4.87017158655633e-13	24.1067658624014
ITSN1	0.403677971442244	8.34445570282609	8.35451772707956	3.07988236363521e-15	5.08108122179488e-13	24.0540150310562
STAG2	0.490678016706982	8.34233078894928	8.33399681845565	3.53937149690098e-15	5.72496877080198e-13	23.9187531629013
GNA12	0.572627619492609	8.72867463076087	8.33239056488813	3.57807686487906e-15	5.72496877080198e-13	23.908174035233
MAFF	1.11027095316631	7.88574733952899	8.33179025671968	3.59264958875115e-15	5.72496877080198e-13	23.9042205899205
C9orf64	0.742395362156795	8.68362989557971	8.32820175232102	3.6809952505933e-15	5.79984229203032e-13	23.8805913430857
ZAK	0.543548338498881	6.8074009559058	8.3256052939152	3.74625513849659e-15	5.83708175634863e-13	23.8634982126839
HP1BP3	0.509051352270355	9.30038486445652	8.31795126690538	3.94537058224674e-15	6.0269277590456e-13	23.8131283601548
SRGAP1	0.653296103682104	6.94154279452899	8.31762614184297	3.95405657728158e-15	6.0269277590456e-13	23.8109893796606
AARSD1	-0.55424442341816	7.91705909032609	-8.29531557865192	4.59758909538325e-15	6.91537810147741e-13	23.6643287929747
GRAMD3	0.859280979897479	8.75412913083333	8.2940974152784	4.63556686542735e-15	6.91537810147741e-13	23.656327868771
PLOD2	0.73328307481203	8.14733447626812	8.27927999961473	5.12313546928384e-15	7.56228723008077e-13	23.5590631478997
CD200	-0.846188723579573	8.29334384753623	-8.27740312147127	5.18840842622338e-15	7.5788595167636e-13	23.5467503587014
CD44	0.662758101516382	6.58522880442029	8.25083330795815	6.20572849565595e-15	8.97143615408077e-13	23.372625795938
MLLT11	-0.865809368467843	11.926857209529	-8.24928102354203	6.27091851500088e-15	8.97317248325075e-13	23.3624633588526
TPD52L1	0.695568979285456	9.17621979416667	8.22881471416092	7.19650488818462e-15	1.01935947522235e-12	23.2285831451552
RIN2	0.76301170827489	8.55291357768116	8.21957811723515	7.65732592821979e-15	1.07378681491426e-12	23.1682277944269
HIF3A	0.650159321634679	6.75308382902174	8.18798874562053	9.46524256925293e-15	1.31416927275875e-12	22.9621214591972
TOB1	0.758636131042648	9.45248080978261	8.18166896053454	9.87468636570371e-15	1.35757575398297e-12	22.9209455357544
NFKBIA	0.743190724786272	9.18659329503623	8.16398436216168	1.11158824592683e-14	1.51337883229436e-12	22.8058260844494
ADCYAP1	-1.11851073971239	5.64748311931159	-8.15561705552311	1.17557503895332e-14	1.58510468954254e-12	22.7514112364136
SLC35B1	-0.696403491251905	8.14187599	-8.15405965339048	1.18788083581875e-14	1.58644313911298e-12	22.7412867860721
SALL3	0.623293241738787	7.73798324923913	8.14692577728265	1.24589759022151e-14	1.64786636049535e-12	22.6949255473744
DAAM1	0.454163479617234	8.89442076855073	8.14555349221586	1.25737503082794e-14	1.64786636049535e-12	22.6860102575385
CABYR	-0.546965842883959	6.6589469632971	-8.14204418462752	1.28720387240332e-14	1.67133887988072e-12	22.6632155986314
SLC25A4	-0.667343707527728	9.20170967496377	-8.1291866026796	1.4025954198139e-14	1.79374087190169e-12	22.5797506468363
UNG	0.606215063906624	7.60903078304348	8.12871081765275	1.4070562355358e-14	1.79374087190169e-12	22.5766636376754
MTCH2	-0.461744482085813	8.22107406351449	-8.12366623505876	1.45522447431331e-14	1.83843358588248e-12	22.5439399586926
CLDN15	0.656828571885486	6.53856805931159	8.10560210000926	1.64147195176988e-14	2.05521081961331e-12	22.4268619049687
CEBPD	0.723050838525682	9.97054471942029	8.10047418146059	1.69851133475702e-14	2.07268507845989e-12	22.3936557526476
ACOT7	-0.752260882090015	8.95903152931159	-8.10037029053899	1.69968697621717e-14	2.07268507845989e-12	22.3929831339259
SRD5A3	-0.54120881809401	6.34337935112319	-8.09983689919615	1.70573557791146e-14	2.07268507845989e-12	22.3895298934354
PMP2	0.941927898999422	10.1255146540217	8.09906286938081	1.71455087428758e-14	2.07268507845989e-12	22.3845189785363
ATP6V1E1	-0.854049850177189	10.8284875508696	-8.09765244533008	1.73072996659285e-14	2.07436122406253e-12	22.3753889303296
INA	-1.02693592654923	10.2224349466667	-8.07763327188425	1.97733019252637e-14	2.33223643212291e-12	22.2459049587491
GRIN1	-0.793278167003518	7.98871675536232	-8.07749495402253	1.97914950739946e-14	2.33223643212291e-12	22.2450110052152
SOX9	0.882398132706776	9.34464890706522	8.07264198577686	2.04404002680659e-14	2.3886311079924e-12	22.2136520585097
KIF5B	0.653987612789852	9.39216820018116	8.06558713429143	2.14214184202478e-14	2.47564720197351e-12	22.1680856830371
AGK	-0.57985189165992	7.98619830565217	-8.06476929564245	2.15381130029786e-14	2.47564720197351e-12	22.1628049576933
SLC39A12	1.04406985166413	8.36575551594203	8.04729822214881	2.41867141681425e-14	2.75748205512083e-12	22.0500744632425
CHGB	-1.30103340793312	9.57056224768116	-8.04050428899911	2.53014987876872e-14	2.86131385080434e-12	22.0062780372008
CCKBR	-0.657757786288975	6.92464194786232	-8.03749137966558	2.58119927856321e-14	2.89569259866335e-12	21.986862936233
BACE2	0.66549532327831	6.56601721445652	8.02939985849388	2.72339370739816e-14	3.03096428244797e-12	21.9347437035671
ANKRD12	0.549414642500128	8.60910819431159	8.02296588383697	2.84196417405114e-14	3.13802075690702e-12	21.8933243000741
SLC1A6	-0.846806261657285	6.37046979572464	-8.02099143025434	2.87936416060057e-14	3.15447840813295e-12	21.8806176707443
ANP32B	0.769083552922863	10.5791384707246	8.01500435194508	2.9957716569767e-14	3.25656635238638e-12	21.8420995886363
VCAN	0.726330032484357	8.70941757847826	8.01336576314642	3.02843396712375e-14	3.26674842469049e-12	21.8315607801436
WAC	0.405771348736529	9.72484395166667	8.00608625569429	3.17784620634347e-14	3.3920917184127e-12	21.7847578072945
NEDD1	0.60851732056627	6.54728053568841	8.0053663624352	3.19301224296139e-14	3.3920917184127e-12	21.7801307507383
FMNL2	0.513664923492827	9.69399081677536	7.97931856692173	3.79263602299038e-14	3.99880713912737e-12	21.6128848008301
TUBB	-0.59867555039645	9.1839560309058	-7.964771688557	4.17462782726244e-14	4.36871686729113e-12	21.519631043414
SLC25A11	-0.47793656415795	8.48847391028985	-7.9551926677966	4.44668670625992e-14	4.60717551391614e-12	21.4582821111297
MT1M	0.94012680272832	9.03229866800725	7.95373473330433	4.48960308555201e-14	4.60717551391614e-12	21.4489488021006
FIBP	-0.68653450539302	8.76817570612319	-7.95334799803522	4.50105573277124e-14	4.60717551391614e-12	21.4464732052476
BCL2	0.556558095328887	7.60181140065217	7.93973023327906	4.92327267751322e-14	4.94523257815924e-12	21.3593502513296
DLG3	-0.509148452851885	7.3598062925	-7.93841141202767	4.96618476386528e-14	4.94523257815924e-12	21.3509177382468
SON	0.36477297286608	9.18619603847826	7.93763318950966	4.99167996263317e-14	4.94523257815924e-12	21.3459422129377
ARPC1A	-1.26793204740838	8.16601470876812	-7.93719866844953	5.00597146342104e-14	4.94523257815924e-12	21.3431642580541
PTMA	0.640157317823761	10.0361575498913	7.93633915418248	5.03436032256107e-14	4.94523257815924e-12	21.3376695419146
FGF12	-0.79192338452915	7.50423391637681	-7.93608102602622	5.04291705538595e-14	4.94523257815924e-12	21.33601944905
MRGPRF	0.97472408307377	6.00073698456522	7.92849716613428	5.3008329891781e-14	5.13149347947098e-12	21.2875543897021
GPI	-0.822432698893735	9.39424561963768	-7.92834772673678	5.3060440314005e-14	5.13149347947098e-12	21.2865996812647
PSMA5	-0.679962877871075	9.37589688554348	-7.91855748328867	5.65869858909209e-14	5.43395146256292e-12	21.2240783477944
ZFP36L2	0.746065797082917	7.24323368898551	7.91754965897122	5.69629084359088e-14	5.43395146256292e-12	21.2176450491743
ADD3	0.588505840666709	10.5126077844928	7.9104466590215	5.96832745200768e-14	5.65499026077728e-12	21.1723186846626
UCHL1	-0.973471658925801	10.1561008600362	-7.90595161444683	6.14707553825277e-14	5.78526444784688e-12	21.1436476776121
NUDT2	-1.00100106804932	6.83047070076087	-7.90205472757231	6.30631220339979e-14	5.89556106855168e-12	21.1188002318322
DTD1	-0.469954916517162	8.29838430391304	-7.90086511664187	6.35572998487621e-14	5.90241070052444e-12	21.1112165353034
GLS2	-0.73839101127188	6.9715208407971	-7.89845953248843	6.45683307059401e-14	5.95685329927235e-12	21.0958832805681
ITGB8	0.660409473105314	6.86953650387681	7.88698720382775	6.96128990193531e-14	6.38027243757117e-12	21.0227988317256
SMC3	0.490875164953999	7.64133207166667	7.87722554830648	7.42105470598057e-14	6.74833861997533e-12	20.9606649768395
MDH1	-1.04568339154951	11.3454429476812	-7.8764443249285	7.45912063107877e-14	6.74833861997533e-12	20.9556945154141
TNS3	0.903853563248328	9.74406737992754	7.87331953206204	7.61331844558809e-14	6.84369003605652e-12	20.93581642268
NCALD	-0.904322334493393	8.80326545402174	-7.86923150073452	7.81981367271302e-14	6.98453803391431e-12	20.9098182967928
SEPP1	0.909904429536772	9.48528160028986	7.86443032245386	8.06940710205307e-14	7.16185416405634e-12	20.8792957582245
IRAK1	0.59818345380409	8.77948492427536	7.86119906600316	8.241802194662e-14	7.26885485382045e-12	20.8587603171943
SLC7A2	1.0960093699653	6.89991599568841	7.85067706495731	8.82878814034781e-14	7.73788100575609e-12	20.7919273842918
COPS3	-0.771284540809707	8.18474905514493	-7.84243338896932	9.31736890058599e-14	8.11537044055387e-12	20.7396053740705
CSK	0.524568210933795	8.37423236141304	7.8279929812729	1.02384245217431e-13	8.86255722644468e-12	20.6480371926984
ZIC2	1.00407819393185	8.2189101190942	7.80275220262917	1.20693020827848e-13	1.03833020310976e-11	20.4882403271828
CALD1	0.517159730809719	7.63243333952899	7.79360662980496	1.28096015908227e-13	1.09529904334211e-11	20.4304217261341
SRRM2	0.845280014251014	10.3185018750725	7.78590116559065	1.34680162080584e-13	1.14461812900365e-11	20.3817411062095
PHYHD1	0.902331789411646	6.90926557050725	7.77924565856151	1.40635466497538e-13	1.18803081126203e-11	20.3397185172159
NDUFA7	-0.865935084154263	7.29978466054348	-7.75877147693045	1.60634903890249e-13	1.34885224985207e-11	20.2105894716547
PSMB3	-0.603365350217675	9.5227808482971	-7.74873184492883	1.71443608561129e-13	1.43104388265043e-11	20.1473499267388
HIPK2	0.829570772463329	9.89409413202899	7.73964476690071	1.81844384704736e-13	1.50887799213877e-11	20.0901557818352
NFS1	-0.346192936862082	7.16250829152174	-7.73721966208467	1.84723873288181e-13	1.52375463242363e-11	20.0748994325028
EEF1A2	-0.883621953164731	10.1368634415942	-7.73412482807137	1.88464063744988e-13	1.54551553561168e-11	20.0554342712911
PSMB7	-0.603515189649301	9.02250171297101	-7.73227469395799	1.90735620382816e-13	1.55504977013269e-11	20.0438001203771
CHRM1	-1.04986137753299	8.07623277210145	-7.72884706371937	1.9501567769102e-13	1.58075424754981e-11	20.0222509665468
DDR2	0.54103358063778	7.36364052518116	7.72715305669203	1.97165859385149e-13	1.5889981874471e-11	20.0116031882778
DYNC1I1	-0.910365130772906	9.64438916373188	-7.70494479989552	2.27616532485201e-13	1.82392379145141e-11	19.872150842096
ATP6V1B2	-0.881297412466481	10.3278870692029	-7.70270057652086	2.30940733827763e-13	1.84004654003791e-11	19.8580730689706
MAML1	0.42643275082391	8.87095301362319	7.69737457176042	2.39022866421146e-13	1.89368229142584e-11	19.8246741954523
DHCR24	-0.904532601207208	8.51777508449275	-7.68417382464801	2.60278678199434e-13	2.04738028526369e-11	19.7419578320664
PAQR8	0.630938249400602	10.0285902440217	7.68354124052884	2.61342844656778e-13	2.04738028526369e-11	19.7379963391518
IMMT	-0.606291256073403	8.69395761456522	-7.67902047918297	2.69073993983235e-13	2.09623589868161e-11	19.709691672173
KDELR1	0.451025113842471	8.83945519278985	7.67161662432589	2.82226245483251e-13	2.18655173503405e-11	19.6633591092545
AHNAK	0.807820948451018	7.54607166184783	7.67047197997297	2.84315477110948e-13	2.19063512941034e-11	19.6561986230908
EFHD1	0.776730005091224	10.2275275064855	7.66717548556305	2.90418014379309e-13	2.21190894672961e-11	19.6355807952218
COG1	-0.542089580190334	7.06752459521739	-7.66708067655626	2.90595426772523e-13	2.21190894672961e-11	19.6349878999334
PPME1	-0.580605690684054	9.1842956284058	-7.66593686702862	2.9274424475609e-13	2.21190894672961e-11	19.62783537468
MED13L	0.526220538727066	8.04110938134058	7.66559691659533	2.93385911781863e-13	2.21190894672961e-11	19.6257097133205
WDR70	-0.717170116435145	6.97585735855072	-7.65732796163339	3.09428716293046e-13	2.32038443239432e-11	19.5740239295541
SF3B5	-0.588157169870128	8.39412569101449	-7.65297902376524	3.18210662509024e-13	2.37354687253406e-11	19.5468550430762
C16orf58	-0.489823249255483	7.09998061713768	-7.64848302797711	3.27548266389231e-13	2.43026949183925e-11	19.5187779729004
CHST6	1.20981112353909	6.38522577634058	7.64037730050204	3.45071312438983e-13	2.54680790227993e-11	19.4681855239745
TXNDC9	-0.609802629646147	7.28587977202899	-7.63845515186428	3.49360546796956e-13	2.56496489410142e-11	19.4561934120716
TIMM23	-0.551630238508329	9.26558495699275	-7.63701962899668	3.52598180853427e-13	2.57525223443105e-11	19.4472385929287
CIRH1A	-0.5485905502997	8.26490855452898	-7.63414485359733	3.59171179300051e-13	2.59858994653618e-11	19.4293089767462
WWTR1	0.725308552888168	6.48780438384058	7.63369539541146	3.60209715293148e-13	2.59858994653618e-11	19.4265061585527
IQGAP1	0.500980074578054	7.05499147681159	7.63320216472092	3.61352805800867e-13	2.59858994653618e-11	19.4234304987466
SCRIB	0.686988804877755	8.98757862105072	7.63191805269601	3.64345635466776e-13	2.60674430926051e-11	19.4154237121625
ID3	1.32117096994899	7.6947920934058	7.62840614238992	3.72656262002431e-13	2.65266942236553e-11	19.3935304723879
XRCC2	0.730725559812296	8.26189160547101	7.6150656413045	4.05966234305422e-13	2.87518409276007e-11	19.3104255869574
HMP19	-0.861851140318089	10.1428392940942	-7.61218370090153	4.1353937105093e-13	2.91410180916944e-11	19.2924849301292
IFNAR2	0.446720779879594	7.75487587641304	7.60811316087245	4.24474036375275e-13	2.97619970604524e-11	19.2671525417611
ATP8B1	0.691903684241021	7.31029395050725	7.60386810358087	4.36181552218235e-13	3.04307159540115e-11	19.2407434816477
SPP1	0.848057093554864	9.99150818608696	7.58752286133329	4.84312703283475e-13	3.33358849974953e-11	19.1391474132188
DIP2A	0.398708635799468	7.2179504975	7.5874963091652	4.84395005068807e-13	3.33358849974953e-11	19.1389824907834
CAPRIN2	-0.568057614114835	7.91593168097826	-7.58731584068822	4.84954755721959e-13	3.33358849974953e-11	19.1378615640359
TUBA1B	-0.659555127910506	12.3845974917029	-7.58492212099324	4.92439920177971e-13	3.36852926861253e-11	19.1229953280611
CRMP1	-0.689893333522795	9.60160004597826	-7.57589606917335	5.21704228774155e-13	3.55138757286406e-11	19.0669664731147
NRXN3	-0.816716834678473	8.46130179873188	-7.56253720129067	5.68193200139356e-13	3.8491658191083e-11	18.9841219858183
PRDX6	0.618802398850098	10.7712083952536	7.55481689437834	5.96900018667575e-13	4.006775043258e-11	18.9362884986059
CDC42EP4	0.623904337657612	8.55222889213768	7.5547451992455	5.97173204051147e-13	4.006775043258e-11	18.9358444399585
CRYM	-0.710097939906412	9.4376747215942	-7.55175880273359	6.08662781567011e-13	4.05093481349789e-11	18.9173500309037
CSRP1	0.674759139152439	11.0018970551449	7.55153504672004	6.09532372279866e-13	4.05093481349789e-11	18.9159645289255
BDH1	-0.439132295169037	6.67273220413044	-7.54585737391614	6.32012659514123e-13	4.18052524734271e-11	18.8808172751037
CHCHD6	-0.848577589404802	8.05534522836957	-7.54295202558347	6.43830660749322e-13	4.23870298389096e-11	18.8628386241264
CALCOCO2	0.385139647533517	7.39410833956522	7.53908234486843	6.59910528197562e-13	4.32426417612823e-11	18.8388996294388
METTL7A	0.733495665194811	9.22498822326087	7.53342938103664	6.84115350078693e-13	4.44942401549072e-11	18.8039432276337
SRGN	0.885043329961624	8.60481931818841	7.53314483279796	6.85356619372457e-13	4.44942401549072e-11	18.8021841138721
TCEA2	-0.573632591136763	7.98213778192029	-7.52158415933913	7.37711135259268e-13	4.76724573720771e-11	18.7307515163639
ZFR	0.382449647637628	9.78146239224638	7.52040194187809	7.43282451135535e-13	4.78121551021725e-11	18.7234507469281
ATP11C	0.6638810967522	6.06738338728261	7.5130245760871	7.78999012725963e-13	4.98808363262839e-11	18.6779089937177
SLC26A6	0.678521044633261	7.15741584797101	7.50885621743023	7.99922904063273e-13	5.09878131076331e-11	18.6521900210014
CRTAP	0.460631644883015	7.69115679778985	7.50641626431126	8.12427030815515e-13	5.15505169824704e-11	18.637139760422
ZNF423	0.772887156169096	7.71502964978261	7.49979760377995	8.47325377140465e-13	5.35227196560394e-11	18.5963304043294
MAPRE3	-0.517186738037751	7.68064264195652	-7.49466720841916	8.75390448599553e-13	5.5047534801397e-11	18.5647137477002
ZNF770	0.549401320792899	8.09936050753623	7.48812805571508	9.12494784229615e-13	5.71246176752316e-11	18.5244361789809
C17orf49	-0.541115255849412	9.11459451811594	-7.47726808575712	9.77573718018659e-13	6.09267388790029e-11	18.4575961267032
POLR3C	-0.581681079768122	6.66974412307971	-7.47240727054432	1.00816611273644e-12	6.25553690216951e-11	18.4276999769958
SPAG9	0.375256343914506	9.02051781315217	7.46727362331058	1.04150131511441e-12	6.43390878495564e-11	18.3961397697547
MRPL55	-0.525069120405387	7.66250594684783	-7.46125718567639	1.081954818993e-12	6.65145170022256e-11	18.3591707105778
YY1	0.319273217962564	9.70713342822464	7.46063830432327	1.08620298035439e-12	6.65145170022256e-11	18.355369005753
EGR1	-0.681870201521631	8.42834384195652	-7.45872989151891	1.09940669570807e-12	6.70303482344099e-11	18.3436471994842
TJP1	0.616287028561974	9.97206827992754	7.45154217830621	1.15057281666636e-12	6.98462450567632e-11	18.2995168608706
RAB20	0.691580620749255	5.9436121890942	7.44781971397957	1.17798753539415e-12	7.12022379691042e-11	18.2766731797839
TMEM47	0.571156367295862	9.94528748695652	7.4448595657087	1.20024713208419e-12	7.22363327605861e-11	18.2585130211249
FGD4	0.472791090840211	7.48578408539855	7.44078120890473	1.2315964335063e-12	7.38063110558073e-11	18.2335006414683
OGFOD1	-0.354019599838051	7.50486155521739	-7.43471272181512	1.27974409917128e-12	7.63653255433144e-11	18.1962997449158
TRIP10	0.722405666814241	6.60338685514493	7.42824192116317	1.3331298059441e-12	7.89366470220766e-11	18.1566548353462
ACTR1A	-0.49565539268205	9.23946316065217	-7.42812754310229	1.33409294332398e-12	7.89366470220766e-11	18.1559542773581
ANXA6	-0.708187085653818	7.75173777083333	-7.42646994102733	1.34812832141166e-12	7.94194302211003e-11	18.1458023812757
MAX	0.327611744798895	8.06995454815217	7.42583074550322	1.35357939262946e-12	7.94194302211003e-11	18.1418880650549
MYBPC1	0.750837765527102	8.67089956115942	7.41637250964542	1.43682676301662e-12	8.39525904074253e-11	18.0839937883733
NUCKS1	0.519067179646132	10.6355138948188	7.41258849945803	1.47152868447668e-12	8.56234304664586e-11	18.0608454662488
FH	-0.532402500470591	8.72643711865942	-7.40935026169767	1.50188096526621e-12	8.68321704479255e-11	18.0410421094648
RAD51C	-0.684536154118506	7.15072178355072	-7.40905421995698	1.50468640225671e-12	8.68321704479255e-11	18.0392319619738
NOVA1	-0.466613633215203	7.18962120884058	-7.40645580795991	1.52953305130257e-12	8.7904270403344e-11	18.0233460395544
UQCRC2	-0.528199097714396	9.05533782322464	-7.39266684167812	1.6683146069641e-12	9.54888805447248e-11	17.939106627582
CECR2	0.576879648998363	6.70557537210145	7.38214961208468	1.78244894386501e-12	1.01606835527719e-10	17.8749253984688
MPP1	-0.575973469449499	8.36240565442029	-7.3783699867347	1.82531916804859e-12	1.03629355034597e-10	17.8518752231745
PBXIP1	0.751594938559863	8.25146302721014	7.37624201642258	1.84990131805234e-12	1.04601476544548e-10	17.8389011991465
GSN	0.650173517184917	7.4831719065942	7.36868139817796	1.93991068543066e-12	1.09101413561076e-10	17.7928251290298
SEC11A	0.439857601303967	9.67204777681159	7.36826069390147	1.94504409828632e-12	1.09101413561076e-10	17.7902621942942
MDM4	0.452225740526323	7.77883142503623	7.3657927020646	1.97542932252025e-12	1.10364324261759e-10	17.775229137794
HSPB8	0.52063698904306	9.60614200771739	7.36223486168004	2.02005789642775e-12	1.12129828348149e-10	17.7535635257993
MAEL	-0.931095918810138	5.5819354048913	-7.36200126175253	2.02302264651513e-12	1.12129828348149e-10	17.7521412551608
FXYD7	-0.832766187083966	7.79557113278986	-7.35960416105176	2.05369463363815e-12	1.13381731683102e-10	17.7375482819864
EP300	0.485142172436514	7.54175982684783	7.35372460346931	2.13088146115728e-12	1.17181767567877e-10	17.7017684475694
ABCD3	0.476939562542201	8.53254893938406	7.35289499167747	2.14200041362101e-12	1.1733309296956e-10	17.6967214198992
C5orf22	-0.552603836290551	6.96192121474638	-7.35084000789988	2.16978949984506e-12	1.18392833293102e-10	17.6842213631526
FUCA1	-0.615134497685994	6.88952038416667	-7.34984520036921	2.18336946185571e-12	1.18672054122491e-10	17.6781709898214
PTPN3	-0.787911941364418	6.27461525677536	-7.34426499592043	2.26111193221367e-12	1.22423060329854e-10	17.6442426390942
NIT2	-0.720402694739475	7.51218173894928	-7.33909963638585	2.33550422027961e-12	1.25964521849927e-10	17.6128520295148
ANLN	0.762798118120826	8.28217175442029	7.33786023929336	2.35371017599534e-12	1.26460068191504e-10	17.6053222490185
RBMS1	0.458843149149805	7.58637849362319	7.33707803399764	2.36527222568152e-12	1.26596230613481e-10	17.6005705122378
STOM	0.685950050625687	9.50759042771739	7.33430089523277	2.4067762528442e-12	1.28327845603172e-10	17.5837027153074
SLC16A14	-0.642641468845893	7.87850842847826	-7.33239345771408	2.435697825925e-12	1.29377994746009e-10	17.5721198014893
EGFR	0.536713466040276	6.59754827268116	7.33162149181685	2.44749994323316e-12	1.29514308316825e-10	17.5674326148943
C11orf1	-0.524129296123871	6.17458230456522	-7.32860964210361	2.49408783814531e-12	1.31483435166585e-10	17.549148581141
TSPAN7	-0.637734302365523	11.5244052319928	-7.32697241737839	2.51977846097494e-12	1.32340274750006e-10	17.5392116035112
SPEN	0.388761231839739	8.98400982855073	7.32358425716361	2.57377550377663e-12	1.34671842871118e-10	17.5186522388907
BSCL2	-0.963455405939316	10.1818062076812	-7.31986595840135	2.63434744327696e-12	1.37328826011423e-10	17.4960969632228
TMEM97	-0.485597509164521	7.91725721014493	-7.31887424691987	2.65073867068184e-12	1.37671512514709e-10	17.4900825247047
ADAM23	-0.543682437646033	8.06502380699275	-7.30929449638614	2.81434273326135e-12	1.45629255160605e-10	17.4320124355855
PGF	0.840673246239557	8.39541385068841	7.30547149109996	2.88237659908052e-12	1.48601349444508e-10	17.4088526382964
EEF2K	0.536897151929125	8.40622427905797	7.30449064125034	2.9000914821016e-12	1.48775350563286e-10	17.402911959674
TRAM1L1	-0.543776471494821	7.2268751315942	-7.30411135532649	2.90697040963706e-12	1.48775350563286e-10	17.40061489634
MGST3	-0.4735534443872	9.4057081057971	-7.30350763349507	2.91795301723316e-12	1.48794382402402e-10	17.3969587514115
FBXL17	0.563828147855824	8.06904128663044	7.30037877768635	2.97553027355031e-12	1.5118065589129e-10	17.3780136401843
TAF15	0.394647204905629	8.34381894818841	7.29776394445582	3.02450646886633e-12	1.52677618482238e-10	17.3621851216973
MAL2	-1.08915119656186	8.18777132561594	-7.29764417332228	3.02676873265794e-12	1.52677618482238e-10	17.3614601960056
TOB2	0.610230436920972	7.70645062971014	7.29411953651524	3.09409486211592e-12	1.55514309144988e-10	17.3401306088141
ANGPT1	0.608134705001837	6.65406800503623	7.29069774615973	3.16086803534057e-12	1.58303044498503e-10	17.3194300644951
DTX3L	0.728711658730743	6.80811348768116	7.28951598079366	3.18425755045149e-12	1.58906916832673e-10	17.3122823536985
SCN2B	-0.889940848149744	7.70811551565217	-7.28860163416831	3.20247130507156e-12	1.59249131599357e-10	17.3067526179926
ACBD5	0.440276075564435	8.31947618507246	7.28446069687617	3.28625271677147e-12	1.62837886386171e-10	17.2817151548715
NDUFS3	-0.463537495619113	9.47223289514493	-7.28305028704384	3.31527917342754e-12	1.63697745947093e-10	17.273189552024
NDRG4	-0.656060421367584	10.0933098693116	-7.27192575407051	3.55325716357216e-12	1.74832720016745e-10	17.205983471349
ACP1	-0.482854655247912	7.75157826347826	-7.26769932397592	3.64801731727123e-12	1.78673771547611e-10	17.1804687883406
PRR11	0.729553577941012	8.82839807673913	7.26731289283736	3.65680470898983e-12	1.78673771547611e-10	17.1781364301866
CDC40	-0.556822428916345	8.3444758642029	-7.26634237643686	3.67896622537771e-12	1.7913244228636e-10	17.172279115869
SULT4A1	-0.84443465302382	9.47065078050725	-7.2627971818015	3.76105070017342e-12	1.82495550064124e-10	17.150887466792
DDX10	-0.531364342261417	7.40576282858696	-7.26193289486448	3.78133428633715e-12	1.8284707137002e-10	17.1456734458592
VASN	0.729633596543984	7.32705643663043	7.25924296290163	3.84515564591056e-12	1.85294218634377e-10	17.1294484703964
SARS	-0.536122029956358	8.54909353978261	-7.25832538956653	3.86716792600072e-12	1.85716766528452e-10	17.1239148373026
EMX2	0.845523487850574	8.60096252315217	7.25046562599556	4.06088105543697e-12	1.9435404450646e-10	17.0765342047879
CTBP2	0.404002849617752	8.51507768347826	7.24449245332068	4.21446364333602e-12	2.01018447858847e-10	17.0405497246222
UBE2N	-0.522546032533246	8.72089421032609	-7.24281609103821	4.25858566782012e-12	2.02434395999463e-10	17.0304543524244
YWHAZ	-0.561022386650189	10.4581927967391	-7.24183308818717	4.28466982142102e-12	2.02819089022265e-10	17.0245352608045
AP2S1	-0.510975728093475	9.71906901402174	-7.24142273895174	4.29560503741088e-12	2.02819089022265e-10	17.0220645294612
KTN1	0.470997821636789	9.62431742764493	7.24084161858128	4.31113812952424e-12	2.02869429497713e-10	17.0185657401461
RRAGB	-1.05575930771439	6.10562387804348	-7.23941995386626	4.34937235139522e-12	2.03984108640853e-10	17.0100070351606
DCTN2	-0.367065607343191	8.72872640007246	-7.23194221598523	4.55604709587881e-12	2.12964828085029e-10	16.9650083742239
FGR	0.930838613174197	6.58099852855072	7.23008693715323	4.60880510359766e-12	2.14715195906146e-10	16.9538487905861
SDHB	-0.664767029201855	7.78788424902174	-7.22739012089977	4.68656893548093e-12	2.17615086696189e-10	16.9376307967222
JARID2	0.382840723456548	8.74125773065217	7.22607005658815	4.72510350181059e-12	2.18680285167954e-10	16.9296937537082
MEGF10	0.710230615951414	8.77243674253623	7.21753605644147	4.98186693300427e-12	2.29805000004996e-10	16.8784058894944
RTN4IP1	-0.938209142382353	6.28987604344203	-7.21320684689621	5.11732828060576e-12	2.35279654029294e-10	16.8524038759128
MACF1	0.422349928220202	9.35145723137681	7.21073639720399	5.19624872256558e-12	2.38127437374304e-10	16.8375706751743
IDH3B	-0.461815358258058	9.0401076267029	-7.20170098090556	5.49524086395643e-12	2.51008998811925e-10	16.7833492837329
AMPD2	0.451292253747827	8.81100020358696	7.20083741117391	5.52468963779445e-12	2.51534814255817e-10	16.7781694441101
SV2B	-0.842221018925274	10.2810268760145	-7.19204208390232	5.8336198350642e-12	2.64740617951797e-10	16.7254377199365
DHRS7B	-1.10514479977917	6.49321969782609	-7.17796776144828	6.36373481268812e-12	2.8786662347847e-10	16.6411478260658
LARGE	-0.696484788425251	8.07920356021739	-7.17729090769033	6.39039136093023e-12	2.88142951943166e-10	16.6370970540771
PTBP1	0.443185899290708	7.37539494684783	7.16876488180628	6.73574176712518e-12	3.02741367949988e-10	16.586093675133
ARF1	-0.398920261891261	9.30138006076087	-7.1675030896908	6.78838926649503e-12	3.0413285202575e-10	16.5785490591072
DPP6	-0.515379248609809	9.52647433322464	-7.16058114010058	7.08449693262559e-12	3.16388218108945e-10	16.537176932845
PPP2CA	-0.574547777061879	9.50011769123188	-7.15874312534608	7.1652385639982e-12	3.18978223437926e-10	16.5261958201528
RTN3	-0.684960746246913	10.5992916800362	-7.15784922274964	7.20483354308035e-12	3.19725888527265e-10	16.5208559495372
MPV17	-0.867787975001836	7.42389526637681	-7.15525669539379	7.32089143255601e-12	3.23851295137959e-10	16.5053716579688
GOT1	-0.981638792043741	9.18258750275362	-7.15387910114252	7.38330857537162e-12	3.25585333812692e-10	16.497145317643
ENO2	-0.635147259633525	10.9961772130072	-7.14828205963728	7.642340728213e-12	3.35951548688812e-10	16.4637336167255
SAMM50	-0.417878376883648	8.37285907554348	-7.14162511970755	7.9620997178249e-12	3.48717312502321e-10	16.4240181993488
RNF34	-0.339714239026755	8.2078296201087	-7.14098730453354	7.99341962213919e-12	3.48717312502321e-10	16.4202143173841
PSD2	0.660526289307017	9.94523419452899	7.14062579887539	8.01122520544237e-12	3.48717312502321e-10	16.4180584283326
AEBP1	0.945101741050012	7.91928280286232	7.14020074455515	8.03221079214502e-12	3.48717312502321e-10	16.4155236539557
MRPS15	-0.399949286892587	8.68191881402174	-7.13869414089001	8.10703119025317e-12	3.50879315990494e-10	16.4065399894195
AKAP6	-0.497584569621957	6.96529839956522	-7.13622070450794	8.23135750544634e-12	3.55164080919613e-10	16.3917940635011
DHPS	-0.626456151824491	8.01637336684783	-7.13272644165392	8.41020179415881e-12	3.61767667973893e-10	16.3709682468089
TEAD1	0.481616617784325	7.48926876130435	7.13019519867938	8.54214180437767e-12	3.65395348160709e-10	16.3558864122621
GRIK2	-0.412358564959254	7.09599866057971	-7.13010939011607	8.54665008890485e-12	3.65395348160709e-10	16.3553752060108
FAM107A	0.784673432231969	12.4547495676087	7.1275755917377	8.6808344927094e-12	3.68980020570283e-10	16.340281958541
CAPNS1	-0.791901817307956	9.10048786543478	-7.12753274949168	8.68312107168177e-12	3.68980020570283e-10	16.3400267889782
EIF3H	-0.424538086361537	9.01573192742754	-7.12587684462418	8.77195619260338e-12	3.71628826854614e-10	16.3301649840297
MAP2K4	-0.714758791568428	8.83120090681159	-7.1223471204421	8.96431561622166e-12	3.7863433098276e-10	16.30914883998
ZBTB4	0.417343581502186	10.5454107603985	7.12085528920556	9.04685960071294e-12	3.80440655918852e-10	16.300268561553
TM7SF2	-0.793054259319103	7.51330516061594	-7.12059495488831	9.06134058881099e-12	3.80440655918852e-10	16.2987190260871
CDK3	0.406359207661813	7.40023647811594	7.11822177811195	9.19440463156764e-12	3.84875033279024e-10	16.2845954431935
SLC35E1	0.637515757593462	9.47878371271739	7.11648365400645	9.2930804496584e-12	3.87847818885594e-10	16.2742533320449
OSMR	0.671440398623475	6.43180986833333	7.10887567469037	9.73741385549301e-12	4.03668308281484e-10	16.2290051425436
TROVE2	0.470374215101216	9.15413671061594	7.10883038483043	9.74012061462339e-12	4.03668308281484e-10	16.2287358825809
GRAMD1C	0.80567457694306	7.76834940811594	7.10852305373871	9.75850791609664e-12	4.03668308281484e-10	16.2269087507803
FYN	0.397438185301544	9.93922558496377	7.10791488013983	9.79499513626002e-12	4.03985931752277e-10	16.2232932233631
NPAS3	0.527708153224673	7.41245154181159	7.10216391015988	1.01467337298604e-11	4.17265827254641e-10	16.1891148652794
FHL2	-0.699340599397444	7.69458229992754	-7.09927138473436	1.03283178488017e-11	4.23491231560662e-10	16.1719316278321
HSPB3	-1.04286093270466	6.21861548612319	-7.0922769106015	1.0780741303045e-11	4.40753164118366e-10	16.1304004638975
ZNF415	-0.56307327102056	7.79585535934783	-7.08909818221792	1.09927482205769e-11	4.4811426830567e-10	16.1115354385846
LAMC1	0.378499302577429	8.01599519985507	7.08731249481304	1.11136411514415e-11	4.51729245990331e-10	16.1009403557121
PITRM1	-0.442551945721645	8.22757912956522	-7.08486297395221	1.12816086545722e-11	4.57231208563773e-10	16.0864095267079
FOXO1	0.573356202884489	7.89333704992754	7.0687806523242	1.24481861696354e-11	5.0305739094178e-10	15.9910937051919
PPP4R2	0.422371411165157	8.48037974692029	7.06778592098732	1.25241204403655e-11	5.03580407927942e-10	15.9852031092429
SEZ6L2	-0.559293920526317	8.63304262402174	-7.06767063608307	1.25329503221031e-11	5.03580407927942e-10	15.9845204526895
TFE3	0.399008002616331	8.33020490173913	7.06118472307829	1.30397173065644e-11	5.22445587971294e-10	15.9461267119597
LGALS8	-0.366554519479986	7.62400479539855	-7.0591348460233	1.32040381101962e-11	5.27318940411836e-10	15.9339974246003
RHOB	0.442472414198436	8.29752133666667	7.05873213175069	1.32365590119779e-11	5.27318940411836e-10	15.9316148187287
ELK1	0.52091202725064	8.63164453202899	7.05501869540365	1.35401757443005e-11	5.37886358250216e-10	15.9096492031089
EIF3K	-0.46738768520374	9.61676046460145	-7.0536009482002	1.36578930600245e-11	5.41030040623512e-10	15.9012650982689
PRSS3	-0.481126753019616	7.85311585130435	-7.05283226123806	1.37221387954883e-11	5.42043809377836e-10	15.8967198172694
FYCO1	0.627941384825172	7.11808043213768	7.05147412735641	1.38363777491728e-11	5.45021138136659e-10	15.8886899496135
PARD3	0.569365277086072	7.32125009456522	7.05004738256574	1.39573964752245e-11	5.48248097400765e-10	15.8802555803711
JMJD6	0.427084716032918	7.1229216217029	7.04899446111723	1.40473747021986e-11	5.49626103827039e-10	15.8740318710583
BTBD7	0.380871375403544	7.27866932318841	7.04839050022584	1.40992441566221e-11	5.49626103827039e-10	15.8704622120603
TBC1D7	-0.667168727898939	7.17740361800725	-7.04826481616319	1.41100618539352e-11	5.49626103827039e-10	15.8697193938769
COPS4	-0.530904074018611	8.10079596202899	-7.0426445351931	1.46022470421804e-11	5.67222466128798e-10	15.8365117966831
KCNIP4	-0.645774757807453	8.12107772166667	-7.03968476977209	1.48681981830875e-11	5.75957853926618e-10	15.8190313281797
SYPL1	0.536420138296442	8.23707222963768	7.03843519479205	1.49819058292538e-11	5.78763816649109e-10	15.8116528308079
KCNJ10	0.768115652403392	8.43800197746377	7.03661988551418	1.51486205022528e-11	5.83596443140359e-10	15.8009354034742
DYNC1H1	-0.44320575308218	9.52190759380435	-7.03517714842208	1.52824202986367e-11	5.84957680248892e-10	15.7924189796625
RHBDD2	-0.442381760214523	10.1475100646377	-7.03515405815026	1.5284571128146e-11	5.84957680248892e-10	15.7922826885058
SLC12A7	0.644086505342548	7.78381603706522	7.03489098507614	1.53090971012867e-11	5.84957680248892e-10	15.7907299122051
FBXW12	0.650096679870135	8.24768084655797	7.03409114743862	1.53839031903829e-11	5.86218680540053e-10	15.7860091564544
TUSC3	-0.623342497632363	7.23923720177536	-7.03227534247513	1.55550676939191e-11	5.9033744690196e-10	15.7752934015186
SRP54	-0.549129615738469	8.0283662859058	-7.03205267342422	1.55761859340887e-11	5.9033744690196e-10	15.7739794792169
WDR54	-0.486286178968397	8.82112867753623	-7.03035257128862	1.57383591655513e-11	5.94876039295217e-10	15.7639484946443
ABHD4	0.523721141505336	7.54412855206522	7.02749607648591	1.60145918895061e-11	6.03689844264905e-10	15.7470983306754
PTPRN2	-0.560442899559909	8.84193755184783	-7.0228715636054	1.64719494885213e-11	6.19265811467919e-10	15.71982891044
PLCL2	-0.608295884168465	7.70554504855073	-7.01988229138204	1.67744013832292e-11	6.28950349189901e-10	15.702208679518
KIF9	-0.472867603109525	6.21370150282609	-7.01673493008775	1.70987572769361e-11	6.39402328785265e-10	15.6836622374956
CSRP2BP	-0.451407322603711	7.08974526304348	-7.01481720116932	1.72994105517568e-11	6.4518519725342e-10	15.6723644839208
LRP10	0.595486760314949	7.69670351228261	7.01219381214899	1.75776563922945e-11	6.53823542676778e-10	15.6569130183336
CNOT10	-0.830425197126561	5.86730088061594	-7.0095049446299	1.7867418465618e-11	6.62843410432174e-10	15.6410800699541
PFKM	-0.573587750875953	9.99351564264493	-7.00806161914757	1.80248905998213e-11	6.66920952193389e-10	15.6325830334701
NFATC4	0.503462581126767	5.89879339438406	7.00675522512364	1.8168600455605e-11	6.70469168918288e-10	15.6248931808921
FAF1	-0.400008401167255	7.73288804710145	-7.00344094866499	1.85382671439624e-11	6.82315276009935e-10	15.6053887744487
IDH3A	-0.471522870079927	8.54568279112319	-7.00079554165065	1.88386343298107e-11	6.91555416772081e-10	15.5898252598713
UACA	0.49002304875388	6.48410063134058	6.99680643892886	1.9300648837694e-11	7.06665792822408e-10	15.5663642413755
EEF1D	0.561495112475425	9.95452917974638	6.99409907043327	1.96205490970519e-11	7.16507708301978e-10	15.5504467719918
AHCYL1	0.585348968161318	11.0797948093478	6.98680139735116	2.05090590114988e-11	7.47009180566879e-10	15.5075628803794
CSNK2B	-0.465757111036337	9.20512934347826	-6.9828897246476	2.10014981940116e-11	7.62963754338405e-10	15.484589281843
GEM	0.852563337112887	7.06908522083333	6.96927854686296	2.28074269995601e-11	8.26430358694654e-10	15.4047197390201
RWDD2B	-0.778189515928806	6.91614346865942	-6.9685448382063	2.29090017475459e-11	8.27971472953185e-10	15.4004174787414
CHSY1	0.54394619012303	9.27191363894928	6.96596118135368	2.32702404806699e-11	8.38865250026824e-10	15.3852701685111
HDGF	0.536134405353074	9.41364447293478	6.96213755262505	2.38151580095834e-11	8.55091050419259e-10	15.3628604407451
HSPA2	0.793109401097849	9.55920082478261	6.96194934469757	2.38423019834508e-11	8.55091050419259e-10	15.3617576041282
AHSA2	0.395554878238602	8.44640668355072	6.95946759305959	2.42030890325856e-11	8.64327664415259e-10	15.3472173079078
ATXN10	-0.437319133621111	8.77847455789855	-6.95933089394313	2.42231171728729e-11	8.64327664415259e-10	15.3464165090844
MKKS	-0.551805646542928	8.65372672318841	-6.95677641094041	2.46003954450077e-11	8.75561790165844e-10	15.331454086869
C1QTNF5	0.607871604796259	7.29480905456522	6.95578260925391	2.47487299879422e-11	8.78611242078264e-10	15.3256341131375
NSUN6	0.700724379366424	8.14762186597826	6.95288737995583	2.51859067314728e-11	8.9187366185718e-10	15.3086821822831
RPH3A	-0.795013125434563	8.60818967130435	-6.94593221198943	2.62674273428586e-11	9.27829051961981e-10	15.2679790225655
RAB3C	-0.83021479584942	7.4988103776087	-6.94496168686082	2.64219316009523e-11	9.30941574975261e-10	15.2623015694409
GNG3	-0.787094635870444	9.91198418021739	-6.94170310475926	2.69472574752848e-11	9.47071156831876e-10	15.2432433352168
FXR1	0.400419955557075	9.01257741601449	6.93253770695562	2.84805740170797e-11	9.98457723603771e-10	15.1896720021629
SENP8	-0.633676643727849	5.67609709210145	-6.92847561081985	2.91872957941925e-11	1.02068191751113e-09	15.1659451348403
MUC1	0.517149127891058	6.27378653072464	6.92738761798947	2.937949603362e-11	1.02484744497376e-09	15.1595917840844
RNMT	-0.44507763448604	8.29809465228261	-6.92691659619591	2.94630905411542e-11	1.02521319766403e-09	15.1568414626342
NECAP2	0.48273753806562	7.72331224894928	6.92606389065512	2.96150200743998e-11	1.02794907550324e-09	15.1518628037427
EMP1	0.662764171381253	6.51093508224638	6.92256473039443	3.0246591057009e-11	1.04727887998133e-09	15.1314369040669
NECAP1	-0.794077280706659	9.31169038376812	-6.91778673655671	3.11304305355474e-11	1.07522666847286e-09	15.1035577009039
PHF20L1	-0.291143071898634	7.08398355318841	-6.91404594261217	3.18400989690228e-11	1.09703613720542e-09	15.0817399264993
NDUFA10	-0.481750750665654	7.75821415351449	-6.90849539352642	3.29225217167757e-11	1.13155029910379e-09	15.0493822593824
ATP6V0E1	0.461339112284033	9.5934392140942	6.90717844386625	3.31846098708214e-11	1.13776964356608e-09	15.04170761135
CAMK1G	-0.867425779468951	7.23172571753623	-6.90188179021457	3.42595939224132e-11	1.17176167213171e-09	15.0108512731197
RIMS1	-0.504267636465642	7.16556804195652	-6.90001293094236	3.46470068434462e-11	1.18212889772663e-09	14.9999679735613
NAV3	-0.547946691676217	7.97329048163043	-6.89867455102471	3.49270971988703e-11	1.18879292237805e-09	14.9921751964226
ZFHX3	0.560058409721858	6.58978798152174	6.89621786349733	3.54470312640254e-11	1.20356832788239e-09	14.9778737965352
SERPINB6	0.641522750507911	8.30078446894928	6.894170874865	3.58860661011054e-11	1.21553213752609e-09	14.9659601675691
C14orf2	-0.452041278509386	10.4282039108333	-6.88967007235787	3.687028963861e-11	1.24586041349935e-09	14.9397739291126
GSK3B	-0.349374146620221	8.95899218257246	-6.88517557532712	3.78796218717317e-11	1.27688927285407e-09	14.9136364188982
CPEB4	0.452480398466275	8.89569681083333	6.87653039739145	3.98980883723107e-11	1.34170477996382e-09	14.8633947072299
CDH2	0.442062225507131	10.3083272056522	6.87018467248311	4.14466542369037e-11	1.39044601044043e-09	14.8265447220377
NDUFS7	-0.45334526176455	8.29530848586957	-6.86907282158821	4.17240040147673e-11	1.39640980500974e-09	14.8200906168724
MECR	-0.790293282396031	6.77714386677536	-6.86109741266793	4.37676858525441e-11	1.46131966359578e-09	14.7738163853361
WASF2	0.547945959191866	7.81116302938406	6.86057598201806	4.39046783981863e-11	1.4624116512536e-09	14.7707923099846
PARP9	0.564441820905938	6.76516503380435	6.85746655880789	4.47303996136629e-11	1.48638481938956e-09	14.7527623592359
FAM120A	0.380109641346015	8.79191862565217	6.85331568855977	4.5856527818092e-11	1.5202035214967e-09	14.7287026103701
ZBTB20	0.740793234146899	9.04579990405797	6.85247412463406	4.60882203167363e-11	1.5242809280698e-09	14.7238258991952
GABRG1	0.704092566492987	7.75278237351449	6.84237733280536	4.89593796801895e-11	1.61542913236541e-09	14.6653499017904
KIFAP3	-0.94230347614017	8.97042085858696	-6.83892721877524	4.9980232199965e-11	1.64524130549322e-09	14.6453824336562
GABRA1	-0.976346011222988	8.65745931213768	-6.83783037263621	5.03091416493957e-11	1.65218991416739e-09	14.6390359542559
BMPR1B	0.596505537544562	7.63891763362319	6.83430100638329	5.13819984565902e-11	1.68348075784291e-09	14.6186195312344
HMGCLL1	-0.506432646848409	6.44988333503623	-6.83281789690365	5.18395194726807e-11	1.6945118451408e-09	14.6100423786588
NDUFAB1	-0.521610960094115	10.2367917543841	-6.82579833612225	5.40599011962294e-11	1.76298138249936e-09	14.5694646252
MEF2C	-0.7569945328929	10.2167956218478	-6.82377118946664	5.47183395726399e-11	1.78031386502814e-09	14.5577518747253
FBXO32	0.526322684285714	7.6431751890942	6.822845221674	5.50217214692511e-11	1.78604074111877e-09	14.5524025021347
ATP1A3	-0.903977259844892	7.97008139322464	-6.82176466302841	5.53778450252094e-11	1.79344923969633e-09	14.5461607008644
ATP6V1H	-0.645271661350225	8.81758226862319	-6.81773766084457	5.67251146999965e-11	1.83284857935035e-09	14.5229050814744
SUGT1	0.302280575915134	9.26498288076087	6.81422082480244	5.79280328823895e-11	1.86741334507988e-09	14.5026036166502
POU3F2	0.503964825307318	7.65677827231884	6.81277139723617	5.84310711159328e-11	1.87930942719891e-09	14.4942387456401
BRI3	0.31111217050528	8.11425732507246	6.81081230324767	5.91178266338643e-11	1.89409293654892e-09	14.4829345222024
TFEB	0.58162299083128	7.32796720891304	6.81069029579895	5.91608576059637e-11	1.89409293654892e-09	14.4822306000802
RABGAP1	0.31792428313476	9.79726124862319	6.80996293866834	5.94180300314359e-11	1.89799324631168e-09	14.4780342983895
SLC38A2	0.626927170617799	10.4902992077536	6.80873074937803	5.98562072775531e-11	1.90764453330256e-09	14.4709262237521
POU3F3	0.555737677244863	8.04466042956522	6.8054956696234	6.10218086570074e-11	1.94038281813427e-09	14.4522685215841
CASP7	0.722151456847891	6.30198450242754	6.79903388053604	6.34172042273199e-11	2.01198971692241e-09	14.4150202887438
COL5A3	0.644137147746978	7.45307071231884	6.79497788858311	6.49677478875497e-11	2.05652986146075e-09	14.3916528680385
YIPF6	0.264763598522531	8.75118769239131	6.79099488941005	6.65266426957147e-11	2.10113313180632e-09	14.3687156435723
RHOBTB3	0.618082043529107	9.21680495376812	6.78953733349729	6.71062550333163e-11	2.11467643670156e-09	14.3603242924797
DDX25	-0.632074540587831	7.91594752637681	-6.78656269015261	6.83046020862278e-11	2.14761308308335e-09	14.3432028440411
ENTPD6	-0.45084033938535	9.13199714706522	-6.78505044108636	6.89218596402961e-11	2.16217279135542e-09	14.3345006942091
RAB3B	-0.640933901762973	6.32360268192029	-6.77369036882661	7.37373928282152e-11	2.30807915095996e-09	14.2691740597578
C1QTNF4	-1.20004415426784	6.83269328456522	-6.77083527832733	7.49987701473885e-11	2.3423335273426e-09	14.2527680155782
CD99L2	-0.416548532983857	8.34724131210145	-6.7689611174135	7.58382810580727e-11	2.36103853765197e-09	14.2420013171714
CFI	0.691243556420949	5.60362194858696	6.7687477941785	7.59344206290406e-11	2.36103853765197e-09	14.2407759506866
UBR5	0.320004053507031	8.67872539148551	6.76821387369029	7.61755710829964e-11	2.36329653384261e-09	14.2377091376803
CAPN2	0.497363811252958	8.86128957268116	6.76719570533941	7.66375254936348e-11	2.37237973509325e-09	14.2318613078744
REEP1	-0.598539658653975	9.73803842166667	-6.76395507975587	7.81262423972616e-11	2.41313721836299e-09	14.2132530238763
GLOD4	-0.59624657870024	7.9644059076087	-6.76163857162827	7.92078152994382e-11	2.44116745921763e-09	14.1999551016389
TRAF5	-0.47319202282559	6.65410341173913	-6.7573650885372	8.12418561603353e-11	2.49836523889558e-09	14.1754317049571
SYDE1	0.451298542218305	7.01965393061594	6.75639205885433	8.17121153308914e-11	2.50732821287766e-09	14.1698495207476
DDIT4L	0.791357247423626	7.23932119257246	6.75597016539899	8.19168444742655e-11	2.50812207437255e-09	14.1674293344626
STAT4	-0.914551559084072	7.52151129833333	-6.75428100379919	8.27415944786892e-11	2.5278548570254e-09	14.1577405640637
PSEN2	-0.39881685948	7.48445690271739	-6.7535886817683	8.30819810997051e-11	2.53273613252427e-09	14.1537700124928
C12orf10	-0.568794706267941	8.88533023757246	-6.74908950007833	8.53278282754059e-11	2.595557778538e-09	14.1279737521623
FIG4	-0.612332860506866	8.8503514023913	-6.74861675336192	8.55672446922886e-11	2.59720665004321e-09	14.1252639520163
CTDSP1	0.669853998105572	8.03641924134058	6.74810819423567	8.58255351104826e-11	2.59942004072203e-09	14.1223490256469
MAGED1	-0.571903882368677	10.4444007601087	-6.7441321237956	8.78715218089585e-11	2.65565161708411e-09	14.0995646640199
KCNF1	-0.52224273162732	8.1392965034058	-6.74235346116973	8.88022261867352e-11	2.66797253084225e-09	14.0893753794878
ZNF160	0.686394343558026	8.37430303003623	6.74203504168936	8.89698621676682e-11	2.66797253084225e-09	14.0875514780578
FAM89A	0.686877946429366	7.57401157833333	6.74179299692627	8.90974977615306e-11	2.66797253084225e-09	14.0861650910049
PPT1	-0.310806710942742	10.5144007606522	-6.74163722150108	8.91797367842725e-11	2.66797253084225e-09	14.0852728574144
ARL6IP6	0.422002173359281	6.93323435855072	6.7415411622512	8.92304868405488e-11	2.66797253084225e-09	14.0847226670198
DGKG	0.572648068727069	7.75743679478261	6.73872978712745	9.07284320833494e-11	2.70698894277619e-09	14.0686226806925
TNRC6B	0.381362960786578	9.34455263043478	6.73813013813457	9.10511184221549e-11	2.71084890368127e-09	14.0651892754551
SYT13	-0.758313061819237	9.86969357963768	-6.73703486965667	9.16434246760885e-11	2.71871248465623e-09	14.0589186710986
BFSP1	-0.703378587555604	5.80620833855073	-6.73692511229283	9.17029883222134e-11	2.71871248465623e-09	14.0582903311922
EIF5B	0.451539778089277	8.92251546681159	6.73490359729048	9.28068628751212e-11	2.74071396301383e-09	14.0467188567452
AP4B1	-0.279093087306379	7.69629983463768	-6.734850571875	9.28359931848798e-11	2.74071396301383e-09	14.046415364311
TMCC3	0.478050356232715	7.40050564952899	6.73343675399262	9.36160182354674e-11	2.75793576410916e-09	14.0383239702694
PHF6	0.542415803383986	7.88468177855072	6.72933030310195	9.59183203773978e-11	2.81983774979507e-09	14.0148293273586
NUPR1	0.809152276424104	7.79471185807971	6.72851076377512	9.63844161510668e-11	2.82761227549458e-09	14.0101416466194
IMPAD1	-0.403398123103218	7.76806615181159	-6.72212206933663	1.00094976508131e-10	2.93033790307625e-09	13.9736130152626
PREP	-0.513515003646356	7.50592679728261	-6.72042409748581	1.01104549179936e-10	2.95372727739634e-09	13.9639087127691
RHPN2	0.746741606926766	7.80799795007246	6.71729840402282	1.02989244849178e-10	3.00253259983372e-09	13.9460492530841
TRO	-0.520480478534095	7.9524036415942	-6.71693346563494	1.03211529788656e-10	3.00277029507537e-09	13.9439644719874
WNK1	0.405357826696472	8.88497678847826	6.71498290595321	1.04407639830246e-10	3.03128019324956e-09	13.9328229021266
GPATCH2	-0.400194627662866	6.30306689507246	-6.71257574733714	1.05902534827951e-10	3.06832902043875e-09	13.9190764499744
CRB2	0.878162822616858	5.83284633967391	6.71105511733803	1.06857697447954e-10	3.08961956971683e-09	13.9103944819224
ANAPC13	-0.364661624384032	9.86970231565217	-6.70510664267108	1.10676163624747e-10	3.19344000516425e-09	13.8764455184259
ENAH	0.309824868015137	7.96650903673913	6.69953062692946	1.14377139107749e-10	3.29173087811059e-09	13.8446418996401
GALM	0.403113781521113	6.7620018259058	6.69927137382814	1.14552140663051e-10	3.29173087811059e-09	13.8431636748163
AQP4	0.761825717345816	10.1650055311594	6.69759251958797	1.1569179031547e-10	3.31768093168474e-09	13.8335920796715
GPRC5B	0.621728698398437	10.2571518511594	6.69101310154792	1.20266449463862e-10	3.43800081057731e-09	13.7960977085067
SH3GL3	-0.543303556164357	9.02492973634058	-6.69083444398964	1.20393116903302e-10	3.43800081057731e-09	13.7950799561031
GOT2	-0.611542353500717	10.2383993514855	-6.69048405427953	1.20641922489677e-10	3.43800081057731e-09	13.7930839598454
MTMR3	0.329651762036915	7.84589536210145	6.69016604352118	1.20868173687129e-10	3.43800081057731e-09	13.7912724755641
HMGCS1	-0.570797034880387	9.08985308235507	-6.68911322497451	1.21620188667331e-10	3.44637340504033e-09	13.7852757490662
CEP350	0.377970362374469	9.0071385884058	6.68906596066118	1.2165405658525e-10	3.44637340504033e-09	13.7850065532226
MCL1	0.465803749202379	8.07392619072464	6.68761450291202	1.22698643557641e-10	3.46223959968442e-09	13.7767403828496
NDUFV1	-0.537128959346441	8.7859540748913	-6.68760167573107	1.22707914215443e-10	3.46223959968442e-09	13.7766673367667
NMRAL1	-0.426197735882537	8.8973772567029	-6.68448154546567	1.24983509305167e-10	3.51580774626934e-09	13.7589023394995
SDC4	0.780795009814925	9.43978457068841	6.6843126045935	1.25107898836797e-10	3.51580774626934e-09	13.7579406161026
NRN1	-0.656787517121307	9.50704922068841	-6.67698086607325	1.30624982589275e-10	3.6635082616988e-09	13.716220380586
RGS7	-0.734391107799052	9.0515862398913	-6.67348441346336	1.33339546723134e-10	3.73194912286713e-09	13.6963359309254
ATOH8	0.535286069138238	6.99402631528986	6.67315574242456	1.33597551143072e-10	3.73194912286713e-09	13.6944671533748
WWC1	0.351509029007836	8.05735440688406	6.66554327225584	1.39712436573359e-10	3.8950049663384e-09	13.6512022964667
ADAM22	-0.491240393017502	7.54505068115942	-6.66367886153283	1.41251497645079e-10	3.93009871324791e-09	13.6406115034336
ARHGAP5	0.393466317926798	8.47554688061594	6.66121458692574	1.43311325556044e-10	3.97951429360874e-09	13.6266164636195
GABRG2	-0.790825625542874	9.39533434130435	-6.66044848780829	1.43957681903393e-10	3.98255005491704e-09	13.6222664165634
RRAGA	-0.522618677547186	9.86061083148551	-6.6604118642282	1.43988652773511e-10	3.98255005491704e-09	13.6220584704117
NIPBL	0.364197447439399	8.13038480018116	6.65657880149804	1.4726655314943e-10	4.06519463546152e-09	13.6002991729185
ATF7IP2	-0.409949525490296	6.72629901992754	-6.65257242328971	1.50771019278412e-10	4.15375639163296e-09	13.5775656832474
DVL1	0.455657828121881	8.53563207771739	6.65102521685649	1.52146212512937e-10	4.183424192292e-09	13.568788979962
CCNG1	0.484122728892675	8.55415614757246	6.65014102182925	1.5293763112398e-10	4.19695577544338e-09	13.563773946491
DOPEY1	-0.352357095607547	7.80461618666667	-6.64895858186611	1.54002324104717e-10	4.21457202400524e-09	13.5570680618837
TCF7L2	0.469556471091536	8.04770003974638	6.64876130474523	1.5418066378911e-10	4.21457202400524e-09	13.555949342617
IL17RB	0.663548759105105	7.8372063292029	6.6477593162497	1.55089604194784e-10	4.23117027164096e-09	13.5502676359622
SERPINA3	1.35255524458016	8.93185770619565	6.64677651504436	1.55986252230036e-10	4.23945712416022e-09	13.5446953311213
ATP1A1	-0.681105663186294	10.5704157832609	-6.64676368144746	1.55997994442464e-10	4.23945712416022e-09	13.5446225708922
PSAT1	0.637508103856142	9.50502469463768	6.64487938049693	1.57731509018184e-10	4.2782765008936e-09	13.5339406071885
HEPH	0.7097126519796	7.75938051594203	6.64384252734726	1.58693447596862e-10	4.29605833137218e-09	13.5280636972997
EIF2B1	-0.486939450557858	8.02439243884058	-6.64316797325915	1.59322355681585e-10	4.30477339830994e-09	13.5242406638949
SSPN	0.542806593016984	7.89050938213768	6.6407214894464	1.6162390009936e-10	4.35272747637335e-09	13.5103775803792
PTPRR	-0.587788067743834	7.44120550630435	-6.6406222308559	1.61717964429189e-10	4.35272747637335e-09	13.50981520621
FOXC1	0.968787209114565	8.70686561213768	6.63996320154474	1.62343871662154e-10	4.36120328030343e-09	13.5060814664362
HIP1R	0.547732672059527	7.98190454891304	6.63940599541306	1.62874929343686e-10	4.36710350704878e-09	13.5029248165484
SLC25A29	0.449213828576697	8.21705498731884	6.6380420654909	1.64182064631746e-10	4.38638139285563e-09	13.4951987738073
SYN2	-0.742391605548137	9.00738778927536	-6.63800314733688	1.64219513032105e-10	4.38638139285563e-09	13.4949783370237
VASP	0.742259700859144	6.15689030985507	6.635812795145	1.66340725953811e-10	4.43168353571512e-09	13.4825734450477
SLCO4A1	0.826860605067036	7.02713214786232	6.63560063193218	1.66547616296218e-10	4.43168353571512e-09	13.4813720323893
STS	-0.49149074404122	7.22752700594203	-6.63153655091992	1.70559843876235e-10	4.52984979294781e-09	13.4583638069383
MTX2	-0.764580729461587	8.36472452539855	-6.62576072793911	1.76425784405245e-10	4.67678407318478e-09	13.4256823639315
SLC25A18	0.831313544401915	10.2798946012319	6.62489953590985	1.77317222033039e-10	4.68411794895781e-09	13.4208112334782
TJP2	0.591321570016301	7.41861277905797	6.62484819286279	1.77370507801227e-10	4.68411794895781e-09	13.420520838087
SLC14A1	0.917828734089592	8.0587897567029	6.62253544096625	1.79787150641429e-10	4.73901355910668e-09	13.4074416450476
TASP1	-0.575883250938009	6.57299698235507	-6.62071835958616	1.81708517294086e-10	4.77268396984122e-09	13.3971679159226
AP3B2	-0.484528571461174	7.98322476065217	-6.62040245760278	1.82044601150966e-10	4.77268396984122e-09	13.3953820232198
GLUL	0.624925331776634	10.6432427745652	6.62036398973818	1.82085568271058e-10	4.77268396984122e-09	13.3951645565719
H2AFV	0.377737384212111	8.76976919742754	6.61985958170233	1.82623586239099e-10	4.77785550341583e-09	13.3923131203266
PSMD13	-0.427707156995628	7.90067031847826	-6.61921435598603	1.83314081550967e-10	4.78698950761491e-09	13.3886658664918
LAMB2	0.734481739248648	7.90285826597826	6.61860275615178	1.83970958780888e-10	4.7952132992275e-09	13.3852089269991
NDUFA9	-0.438955963433409	8.9186423165942	-6.61761023812901	1.85041877432107e-10	4.81417856629023e-09	13.3795994205853
ARMCX4	-0.431264695909881	6.09274688032609	-6.61362387825292	1.8940515171468e-10	4.91857118980549e-09	13.357075487962
PTP4A2	0.4693878368747	10.173958017971	6.61146145931028	1.91814142466637e-10	4.97192184807698e-09	13.3448613990235
PAK1	-0.631347456274774	9.27272011967391	-6.6109357633506	1.92404313500873e-10	4.97801787494972e-09	13.3418925247355
CASD1	-0.612445880907514	6.96250583644928	-6.6101401962185	1.9330084791037e-10	4.99200329695601e-09	13.3373998756201
VPS8	-0.385235424048587	7.41334196326087	-6.60860756550207	1.95039569169912e-10	5.0276468354222e-09	13.3287460593107
MAPRE2	-0.346593079656126	9.52862995311594	-6.5998398909663	2.05285506681883e-10	5.28205258752302e-09	13.2792684484813
NSL1	0.352276895355692	8.2579180109058	6.59840864680436	2.07007514742252e-10	5.31660509016593e-09	13.2711962035591
SKI	0.513974860306539	8.13775758554348	6.59344660290216	2.13088183026967e-10	5.46277073233485e-09	13.2432200333151
KLHL24	0.449894764248382	8.04176718884058	6.59156523297363	2.15439254137566e-10	5.5129647094363e-09	13.2326168071716
MSX1	0.690852425282091	7.3717587815942	6.58901895289602	2.18661848801908e-10	5.58523698679262e-09	13.2182697139855
PECAM1	0.657541348249651	7.47092942710145	6.58815534919915	2.19765546864979e-10	5.60322229761383e-09	13.213404628151
ATOH7	-0.717769225856774	5.59364375213768	-6.58483800446223	2.24056260841056e-10	5.70225217018898e-09	13.1947207789952
CAT	0.524307576991435	8.21158572318841	6.58382778180453	2.25379165218785e-10	5.7255290468533e-09	13.1890323935238
JAZF1	-0.615986446859975	7.5289113109058	-6.5805544298825	2.29718587603292e-10	5.81938517704921e-09	13.1706050906271
RALBP1	0.352091490706144	9.08560401528985	6.5804161587347	2.299036859506e-10	5.81938517704921e-09	13.1698268413895
DVL2	0.409336278477312	7.69314172130435	6.57117387692932	2.42613763289902e-10	6.13004108579152e-09	13.1178343258523
UQCRC1	-0.856660809369053	9.43036137873188	-6.57049461426119	2.43574647636651e-10	6.14325051044739e-09	13.114015229517
HMBOX1	0.438804904829899	8.49449774956522	6.56644703050281	2.4937831535358e-10	6.2783341404008e-09	13.0912640015645
SSSCA1	-0.9418988429949	5.84929300449275	-6.56304665787403	2.54358749176858e-10	6.3922450532385e-09	13.0721586092732
CD163	0.931215787683371	5.90113324619565	6.5625442570289	2.55102835061931e-10	6.39947595004197e-09	13.0693364231007
BCAR3	0.648495601353386	7.01895740804348	6.56173748132542	2.56302192415262e-10	6.41316944952054e-09	13.064804771479
CHDH	0.41374256793628	7.05182790485507	6.56128497171536	2.56977317491402e-10	6.41316944952054e-09	13.0622632070878
TM2D2	-0.599823844032798	8.33475301166667	-6.56125593623375	2.57020696757509e-10	6.41316944952054e-09	13.0621001308362
MRPS22	-0.350801464576477	8.67315216615942	-6.55882842221307	2.60672966466329e-10	6.49274779530609e-09	13.0484679881789
ENTPD2	0.691653604379833	5.51526230615942	6.55716808515474	2.63200290296277e-10	6.54407388444095e-09	13.0391461855687
FOXD1	1.02853073506336	5.5691573782971	6.55062601865774	2.73394721002043e-10	6.77743963213559e-09	13.0024331481963
PLCE1	0.383455145149585	6.62911356811594	6.55052647556423	2.73552794108874e-10	6.77743963213559e-09	13.0018747348138
MAP4K4	0.582221776041854	9.27678916456522	6.55019024795348	2.7408738277417e-10	6.77870788120314e-09	12.9999886226713
HPRT1	-0.822002321321841	9.09620553384058	-6.54633145791987	2.80296623912834e-10	6.92006964283393e-09	12.9783473045006
SNX31	1.09683568226458	5.36881328938406	6.54601009761021	2.80819915758803e-10	6.92080435621389e-09	12.9765454341479
SPCS1	-0.519681453689994	10.4643855308333	-6.54412676691284	2.8390600216718e-10	6.9845857340182e-09	12.9659868798668
LRMP	-0.740071844032809	6.01425328702899	-6.54113212200416	2.88881815608355e-10	7.09455289015055e-09	12.9492025141012
CKAP5	-0.411160928670276	8.81313398210145	-6.5405454986292	2.898665116582e-10	7.10629037234778e-09	12.94591526895
PHF21A	0.328233367355798	8.19817640514493	6.53759034076186	2.94877318586867e-10	7.21651769379342e-09	12.9293588099663
RBPMS	0.505893340798678	5.74665858641304	6.53545660349065	2.98548081132694e-10	7.29264908755758e-09	12.917407812719
OPA1	-0.404832201326572	8.67663054061594	-6.53517939509904	2.9902825539083e-10	7.29264908755758e-09	12.9158553863649
TRPS1	0.461382821765079	7.9778219490942	6.53299501401104	3.02838610961547e-10	7.37275319707253e-09	12.9036240693894
LLGL1	0.494423109633531	7.30904121144928	6.53117214249184	3.06054813335461e-10	7.43793903336656e-09	12.8934192939264
PODXL2	-0.79819720764656	7.45394841018116	-6.53087797484991	3.06576963651563e-10	7.43793903336656e-09	12.8917726837049
LETMD1	-0.634111784850933	8.4901545426087	-6.52799931260691	3.11732987299308e-10	7.54996836079137e-09	12.8756621685578
SLC1A3	0.64690064345392	11.5579684298913	6.52312717675884	3.20654175069899e-10	7.75264396035378e-09	12.8484069663895
CLTA	-0.302165222655235	9.37508568898551	-6.51889183413429	3.28612626345737e-10	7.93138529990753e-09	12.8247261531076
EFEMP2	0.585499668772284	8.077890015	6.51750389204231	3.31262586354416e-10	7.97341910072817e-09	12.8169682876132
MNT	0.540810181919664	9.78391002641304	6.5173845813616	3.31491359603831e-10	7.97341910072817e-09	12.8163014602089
PSMB2	-0.352854154657969	8.61224844086957	-6.51632241857091	3.33534860115583e-10	8.0088344921247e-09	12.8103654264617
WDR7	-0.672452681356537	8.74918208492754	-6.51557121734043	3.34987559895509e-10	8.02996675626448e-09	12.8061676694147
ADARB1	-0.446736639574635	7.74155952206522	-6.51389550899334	3.38250520234048e-10	8.09434649358711e-09	12.7968049894737
EPS8	0.672432496131764	7.7322149525	6.51333719839041	3.3934458265889e-10	8.10669349680685e-09	12.7936859343402
ATRNL1	-0.638909695504486	7.76316478695652	-6.50944047198081	3.47077905765084e-10	8.27733583765947e-09	12.7719219592626
KIAA1715	-0.40850111435775	6.97184841663043	-6.50357940805767	3.5903640728633e-10	8.53865294923558e-09	12.7392047617397
DNM3	-0.504660978667122	8.98162580757246	-6.50333373544351	3.59546393649466e-10	8.53865294923558e-09	12.7378338582438
MAPKAPK2	0.437287466352072	7.06801932373188	6.5031819035891	3.59861933466322e-10	8.53865294923558e-09	12.7369866243976
PPP1R14C	-0.811032724512849	6.97943371945652	-6.50143815403166	3.63505369311202e-10	8.6105334355591e-09	12.7272574032467
TUBA4A	-0.712232147569805	10.6724346391667	-6.50028268049838	3.65939564300951e-10	8.65357590251641e-09	12.7208115127192
TAGLN3	-0.623487591803988	10.7072530378261	-6.49997027620787	3.66600438154255e-10	8.65460933373251e-09	12.7190688877404
STMN2	-0.866605277969919	11.1531930680072	-6.49815192249329	3.70470379847095e-10	8.72500250354556e-09	12.7089271336832
NVL	-0.929438315905672	5.86163456184783	-6.49798548215795	3.70826605727245e-10	8.72500250354556e-09	12.7079989271572
HSPA1A	0.819709541153586	11.3555900826087	6.49736853801848	3.72149962581793e-10	8.74147223665743e-09	12.7045584976439
ELF1	0.649511552713601	6.56347272818841	6.49678650720979	3.73402678125183e-10	8.75623036011612e-09	12.7013129844071
LDLRAD3	0.550619588329564	7.1945401815942	6.49564472541731	3.75872190467163e-10	8.79942525362442e-09	12.6949468144108
GLTSCR1	0.506734925301544	7.67372892836956	6.49138287191652	3.85232359542725e-10	9.00352229644607e-09	12.6711914882839
NFIB	0.358434072860311	9.45830497641304	6.49105647786017	3.85958565751083e-10	9.00548580287427e-09	12.6693726585866
SPINT2	-0.51137209934749	8.80814364068841	-6.48561339713087	3.98268981191444e-10	9.27728558679006e-09	12.6390510129289
GABRA4	-0.706377113739942	7.11010772876812	-6.48530355785159	3.98981208130623e-10	9.27846348526654e-09	12.6373255605198
MORC2	0.353669814703713	7.91306151394928	6.48283845810892	4.04692437387512e-10	9.38731291915146e-09	12.6235999167991
CDC37	-0.901191851062088	7.95023396032609	-6.48270639299421	4.05000664343338e-10	9.38731291915146e-09	12.6228646881721
PPIH	-0.659246502502758	7.12646039311594	-6.48081927103317	4.09430268384523e-10	9.45899855865489e-09	12.612359966627
TMEM123	0.675157687989911	8.72623243927536	6.48081408943276	4.09442496263533e-10	9.45899855865489e-09	12.6123311261865
PON2	0.676871362439147	10.1621142217029	6.4800520648607	4.11244678893542e-10	9.4850067962568e-09	12.6080899330654
PPFIA2	-0.373099679772336	8.56823201568841	-6.47879174451835	4.14242425918496e-10	9.53845901256989e-09	12.6010761844989
MRPS9	-0.590666300514746	7.87197382764493	-6.47567003048728	4.21760253504727e-10	9.69564595884719e-09	12.5837080027454
MRVI1	0.663534005690627	8.32796172605073	6.46899645931816	4.38283665944993e-10	1.00590046604691e-08	12.5465991197475
ZNF462	0.493887945855725	8.49173825358696	6.46752327772195	4.42015890472869e-10	1.01280863269625e-08	12.5384111791968
SAT1	0.443464163869297	10.4682589506884	6.46592480116624	4.46100823200386e-10	1.02050111643377e-08	12.5295284023448
FGF2	0.515268095301018	6.29462932278985	6.45782275901633	4.67382247426083e-10	1.0674432012469e-08	12.4845300072293
BDNF	-0.747452012662599	6.49156459641304	-6.45739484772365	4.68533510135696e-10	1.06833258741998e-08	12.482154561747
SEMA3F	0.706530368247019	6.97909836438406	6.45457806624128	4.76181591304517e-10	1.0840088400752e-08	12.4665207791792
IFRD1	0.553510359512064	8.34785529231884	6.45331143264031	4.79660534167842e-10	1.09015877968163e-08	12.4594923110648
FBXL2	-0.520510831261378	8.44951699536232	-6.44857590727905	4.92889450539558e-10	1.11841242150748e-08	12.4332241946597
CSF1	0.406338840335454	6.22886455224638	6.44772944608711	4.95291502225834e-10	1.12204729171452e-08	12.4285303442693
DYNC1LI1	-0.473445736333145	7.56819232188406	-6.43942177251516	5.1948460159245e-10	1.17495686582757e-08	12.3824862301417
CARTPT	-0.776682663912927	7.52255615188406	-6.43892821248721	5.20957845017798e-10	1.17639160397497e-08	12.3797521216361
C1orf87	0.785720927608182	4.70597209978261	6.43634710575379	5.28729296756077e-10	1.19202104958368e-08	12.3654564296951
ZNF444	0.413466565135916	8.30512366144928	6.43391466734399	5.36157162937433e-10	1.20682694957811e-08	12.3519880240097
KCTD4	-0.767407941861818	6.7661871909058	-6.43142588277515	5.43863031317638e-10	1.22040094945679e-08	12.338211521218
PSMG1	-0.67149637958831	7.16667177583333	-6.43140496497547	5.43928256015472e-10	1.22040094945679e-08	12.3380957488013
PSMD8	-0.983238075282081	8.58168630192029	-6.42942272048359	5.50144123911576e-10	1.23237556703068e-08	12.3271260083207
IL6R	0.524125359971612	5.90352116702899	6.42873053755231	5.52331024790729e-10	1.23530111014998e-08	12.3232960566606
NIF3L1	-0.608849066708543	8.00770573518116	-6.42676208232586	5.58596931285042e-10	1.24732559990607e-08	12.312405964856
CLTC	-0.421456047458333	8.84255055460145	-6.42099523764883	5.7735784151861e-10	1.28716836432678e-08	12.2805162190808
TUBG1	-0.556496200665642	7.95064029427536	-6.42034869086183	5.79499358373691e-10	1.28989198451972e-08	12.2769422363231
TRIM37	-0.515402287701246	9.01126091931159	-6.41890491339912	5.84309659601209e-10	1.29853793289822e-08	12.2689622807659
TARBP1	-0.778967903459697	8.00826930036232	-6.41718425492201	5.90093632130058e-10	1.30931693091136e-08	12.2594536995115
CYBRD1	0.674369578721279	8.37436084384058	6.41275490238749	6.05242459782761e-10	1.34080805901006e-08	12.2349852004512
DGUOK	-0.320819724090121	8.17024291192029	-6.40825596689442	6.21019635264078e-10	1.37358964437037e-08	12.2101451124708
ACSS3	0.511720741881273	7.06159515333333	6.40797825294901	6.22006652272479e-10	1.37360618658535e-08	12.208612186209
WDTC1	0.352802279067783	8.1994712075	6.40688224365916	6.25916995878405e-10	1.38006824421429e-08	12.2025629109544
NLRC5	0.791595252705714	6.67494635336956	6.40388602756272	6.36730375250127e-10	1.40170644460479e-08	12.1860296112659
SLC4A11	0.597768554691624	6.79492016173913	6.400348628662	6.49732913256591e-10	1.42591071006148e-08	12.1665174060388
SGIP1	-0.830581517386301	8.68475995431159	-6.40034162126272	6.49758927283238e-10	1.42591071006148e-08	12.1664787613232
COLEC12	0.720211465034963	7.32786014166667	6.39565199214223	6.6739963248843e-10	1.46196940336811e-08	12.1406232187761
OSBPL11	0.498413388632945	7.47804655192029	6.3954223946548	6.68275253197573e-10	1.46196940336811e-08	12.1393577293063
GABBR1	-0.336444091174092	8.78213502855072	-6.39461626218378	6.71358549507842e-10	1.46554497837686e-08	12.1349147759652
ASNS	-0.678852769665074	9.12750188195652	-6.39444904359127	6.71999872421253e-10	1.46554497837686e-08	12.1339932121773
GLI2	0.343605463762034	6.09092993974638	6.3936092372445	6.75229826089025e-10	1.47030246137366e-08	12.129365198444
PDCL	0.459628620444295	7.42465230431159	6.39173373181143	6.82498221840521e-10	1.48382520385576e-08	12.1190312702134
SCARA3	0.514833535247908	7.73522552405797	6.39127245841583	6.84297580227722e-10	1.48543420550052e-08	12.1164900244725
COMMD1	-0.53970941563121	8.67571836822464	-6.3907604778293	6.86300187891566e-10	1.48747875344721e-08	12.1136695820976
RAB9B	-0.437312194257323	8.60376645239131	-6.38705859139873	7.00952107648998e-10	1.51689064900647e-08	12.0932813002216
RAB6A	-0.439544353334034	9.36328547398551	-6.38437429591356	7.11767882004827e-10	1.53792311392199e-08	12.0785029207877
VPS36	-0.377323296366788	8.41926670289855	-6.38199684767598	7.21483840913602e-10	1.55651813863561e-08	12.0654177371407
STARD7	0.367096716263728	10.7382435523913	6.37746576171468	7.40362604197267e-10	1.59341529565216e-08	12.0404892127889
STAU2	-0.438830482704139	7.90878144873188	-6.37714562969541	7.41714606430969e-10	1.59341529565216e-08	12.0387284502938
ABCA1	0.61269502524423	7.75150328318841	6.37707920762497	7.41995427555347e-10	1.59341529565216e-08	12.0383631295772
TGFB2	0.451990977811137	6.57364924155797	6.37636053078244	7.45040545139346e-10	1.59750819028885e-08	12.0344105948699
ATP1A2	0.703791090403815	11.4168956640217	6.37310632157852	7.58983092729774e-10	1.62491907012971e-08	12.0165174357012
SYS1	0.344267624370365	7.23742354601449	6.37040433695039	7.70753807399148e-10	1.64760375627412e-08	12.0016658203409
SLIT3	-0.468582765466111	7.02692966521739	-6.36953840183139	7.74563838494292e-10	1.6532281137299e-08	11.9969071477649
DND1	0.463800850486354	7.2486384326087	6.36718681400917	7.85004022046595e-10	1.67296525853486e-08	11.9839866227981
TOR1A	-0.397665007585044	7.27745144644927	-6.36520495868952	7.9390978160531e-10	1.68819928882999e-08	11.9731003034674
GPS1	-0.671858433783582	7.48639824677536	-6.36506110983265	7.94560030398481e-10	1.68819928882999e-08	11.972310240621
PRDM2	-0.368496149249173	7.75799610576087	-6.36309459926617	8.03501911849824e-10	1.70461532675795e-08	11.9615108815269
CMTM7	0.508443925975079	6.95411094623188	6.36121125018844	8.12158121471825e-10	1.7203766370694e-08	11.9511705409953
COL6A1	0.38654527520585	7.64905483195652	6.36003854239672	8.17594222580782e-10	1.72927960531679e-08	11.9447330556199
PREX1	0.528500198256481	8.48518049101449	6.35898704986152	8.22498755340227e-10	1.73703313947831e-08	11.938961722242
ATF7IP	0.414993697231722	8.50555083496377	6.35869226795455	8.23878892030227e-10	1.73733138390073e-08	11.9373438784007
MAML2	0.574063938464162	7.01025881322464	6.35761031904357	8.28963948403097e-10	1.74542964691541e-08	11.931406324598
LGALS3	0.537543359018878	8.58973937586956	6.35519030349793	8.40449446293665e-10	1.76695990785248e-08	11.9181284068544
C10orf54	0.618848928809611	7.90202283474638	6.35474728281355	8.42568872923295e-10	1.76876396781488e-08	11.9156980891829
TCF12	0.453595367148638	8.15458560072464	6.3458339234904	8.86341397615621e-10	1.85787225990491e-08	11.8668280812134
MAPK9	-0.494108967216993	8.60156264818841	-6.34455903074702	8.92781797475725e-10	1.86857897701524e-08	11.8598422970794
NXN	0.580041781483778	7.65611904681159	6.34357722315894	8.97772865406648e-10	1.87622487207115e-08	11.8544631877515
MRAS	0.477839097838482	9.00937480822464	6.34126876051513	9.09616077885205e-10	1.89814676490837e-08	11.8418180683355
TSPYL5	-0.526264496023444	8.24807425902174	-6.34068855794275	9.12616723272236e-10	1.90157864939771e-08	11.8386404184426
TRIM47	0.768154726998268	6.70722055992754	6.33115373446693	9.63341145913618e-10	2.00429271352324e-08	11.7864512013292
CDK5	-0.848759825081764	8.57647614134058	-6.32975769902961	9.70996219132104e-10	2.01722666383548e-08	11.7788148632287
TMEM163	-0.502767367221733	7.92100493018116	-6.3287381259741	9.76624633344466e-10	2.02591822979134e-08	11.7732385745384
EHMT1	0.422640493087441	6.87108244706522	6.32769119831699	9.82437335144142e-10	2.03465122164432e-08	11.7675133742608
NLN	0.575398721424365	7.92372837322464	6.32745805688211	9.83736381854704e-10	2.03465122164432e-08	11.766238519507
SNX14	-0.50295380238498	7.24042359898551	-6.32543939049449	9.95054878492659e-10	2.05503012681923e-08	11.7552015933576
AP2A2	-0.392988363544877	8.25466018050725	-6.32293415441255	1.00927917580982e-09	2.08134145329135e-08	11.7415080336454
ZDHHC23	-0.563016830779746	7.48484326449275	-6.32161064152977	1.01687412701954e-09	2.09392450560867e-08	11.7342753786578
RAB11A	-0.478520107362641	9.20879818807971	-6.31753128114378	1.04063763787165e-09	2.13971577652114e-08	11.7119898421204
HRASLS	-0.455041931989072	6.94590669818841	-6.31703833328793	1.04354581738579e-09	2.14255387953161e-08	11.7092975964905
AMPH	-0.874113060505804	9.09542642144928	-6.31447967157937	1.05876928436187e-09	2.17063182377288e-08	11.6953259295522
HES1	0.533534680433775	6.58944591235507	6.30800324457203	1.09828213454269e-09	2.24835187922513e-08	11.6599800584881
RASEF	0.720447916985123	8.11446773630435	6.30477759414016	1.1184975559653e-09	2.28639813809058e-08	11.6423858002764
EPHA5	-0.573837019331719	7.19371369960145	-6.30349535192899	1.12663438724571e-09	2.29967889553808e-08	11.6353936995736
RWDD2A	-0.456810217430982	7.81915712913043	-6.30272334674806	1.13156131679045e-09	2.30637853856867e-08	11.631184447735
POP4	-0.381539466275827	7.32726221775362	-6.30181693305617	1.1373729981938e-09	2.31485944175205e-08	11.626242844047
TTLL1	-0.665369420585211	6.95219923322464	-6.2992510289191	1.15398398134111e-09	2.34526338700673e-08	11.6122568803577
TRAP1	-0.372309034411899	8.43954941	-6.29844948905379	1.15922150845765e-09	2.352498294226e-08	11.6078888034193
RSF1	0.348684016720648	8.58253761568841	6.29781240557171	1.16340103533586e-09	2.35756831192411e-08	11.6044172456584
MID1	0.403674706746411	7.71430742148551	6.29721454677237	1.16733666393751e-09	2.36213016427067e-08	11.6011596676689
GBP1	0.720152050025764	6.10398165043478	6.2911685434311	1.2078771840269e-09	2.44064290369009e-08	11.5682295629918
UROS	-0.413304418463115	8.3504200509058	-6.29070735964191	1.21102561175513e-09	2.44348376311398e-08	11.5657186555597
PTPN13	0.431049181936486	7.47223642626812	6.28412214371756	1.2568689235282e-09	2.53155980862758e-08	11.5298805929878
SLC27A4	-0.74894115452495	7.0472185209058	-6.28392208345733	1.25828794595552e-09	2.53155980862758e-08	11.5287922650207
GNA13	0.439602080949566	8.48473559471014	6.28047948877001	1.28295358982213e-09	2.57748684671573e-08	11.5100686138225
NUDT18	-0.758404425033391	6.54747115786232	-6.27953887504702	1.28977495347979e-09	2.58748414487083e-08	11.5049541227822
SAV1	0.322037643959198	6.74926515065217	6.27924395933846	1.29192100224453e-09	2.58808688778214e-08	11.5033506669491
BTF3L4	-0.350438013426046	7.93780412554348	-6.27731248967754	1.30606272029993e-09	2.61268438327616e-08	11.4928506673596
TMEM35	-0.596138914341974	7.2710679909058	-6.2769712402571	1.30857697980336e-09	2.61369637772e-08	11.4909957934461
PRELP	0.581589440157212	6.57212961141304	6.27673824916138	1.31029633711557e-09	2.61369637772e-08	11.4897294051019
EFNA1	0.610748816597617	7.9973556301087	6.27488436580015	1.32405618344273e-09	2.63739202562747e-08	11.4796541543334
PRPF38B	0.414391632236189	7.49089821992754	6.27335008377174	1.33555089657378e-09	2.65651492519916e-08	11.4713175199525
CDK7	-0.874124096897317	7.09517813271739	-6.27101890939311	1.35320326413875e-09	2.68781435878437e-08	11.4586538382001
ELMO1	-0.703512971609443	7.61667688	-6.27021769319427	1.35932295392453e-09	2.69615074722541e-08	11.4543021916812
GPSM1	0.499898697181244	9.02050829771739	6.26859199002303	1.37182353259618e-09	2.71710189231586e-08	11.4454737896894
SH2D2A	0.63175416158263	5.71639848992754	6.26758168998292	1.37964875190857e-09	2.72874674866203e-08	11.4399882075425
SLC8A3	-0.460271385741104	6.99023478648551	-6.2588029664063	1.44951093398337e-09	2.86288617285193e-08	11.3923506875932
C16orf45	-0.419833668037754	9.58156854952898	-6.25825905584409	1.45395167730072e-09	2.86761805496315e-08	11.3894008197624
ATP6AP1	-0.719369610728746	9.78296675489131	-6.2533429285191	1.49469876718305e-09	2.94384281070337e-08	11.3627472189548
SLC1A1	-0.526578560714552	7.85239301018116	-6.25301551012574	1.49745195005431e-09	2.94512884931438e-08	11.3609726245649
PAX6	0.537485688325358	7.68789444268116	6.25024438238938	1.52095355993005e-09	2.98716131245085e-08	11.34595602061
SNCA	-0.554282965670641	9.95387690518116	-6.24874668851767	1.53380537351603e-09	3.00818919619795e-08	11.3378421738373
GABRD	-0.970583515274726	7.2564796690942	-6.24796278217652	1.54057448545267e-09	3.01724525272386e-08	11.3335958966233
MT1X	0.721462448457331	10.5879809301812	6.24664293192555	1.55203771297167e-09	3.03545674323594e-08	11.3264474139333
ANKRD39	-0.727663878646616	7.07616492268116	-6.24576967387487	1.55966807066703e-09	3.04613166503673e-08	11.3217183574144
ADK	-0.404405628586147	6.78034942956522	-6.24381245580721	1.57690360748324e-09	3.07551033209145e-08	11.3111210107918
BMPR1A	0.305047233068508	7.21514031264493	6.24039816873079	1.60741807027941e-09	3.13066994437891e-08	11.2926403505013
SMAP2	-0.412320683806191	9.22286694192029	-6.23819913763445	1.62737693895304e-09	3.16514657627441e-08	11.2807415844627
SCN2A	-0.595434258727593	10.1739771999275	-6.23790890981491	1.63002917751243e-09	3.16591401056188e-08	11.2791714226204
MICALL2	0.443876827686524	7.01714736380435	6.23689582478616	1.63932045840289e-09	3.17955612561325e-08	11.2736909609516
SLC6A15	-0.505307243256215	7.21460019721015	-6.23548582126606	1.65233839916441e-09	3.20037864246996e-08	11.2660644136151
CBFB	0.456330335111205	7.98383806536232	6.23306978455303	1.67488043237936e-09	3.23956528320769e-08	11.2529993647734
SMYD2	-0.500323076885746	7.63396723416667	-6.23221961897443	1.68288406018852e-09	3.25056242093988e-08	11.2484028845529
TRIM5	0.542722406075507	5.15394502880435	6.22784455409076	1.72466803306052e-09	3.32230209735399e-08	11.2247562518694
EPC1	0.376443904761557	7.92826831224638	6.2278346722157	1.72476355050539e-09	3.32230209735399e-08	11.224702855826
PRMT8	-0.482197290938004	7.63836211177536	-6.22500737647617	1.75230589835205e-09	3.3707250497381e-08	11.2094283751874
PPEF1	-0.901156415526579	5.69665920688406	-6.22264780093361	1.7756213551018e-09	3.41089565240993e-08	11.1966847547909
NEK7	0.607377301954892	7.82419536101449	6.2184642449	1.81770924809676e-09	3.48696809658835e-08	11.1740991100537
CECR6	-0.75129954253273	7.07747498699275	-6.21741172271965	1.82845087149158e-09	3.49899854408174e-08	11.1684186907824
RBL2	0.468771696045003	8.54310399144928	6.21736091859029	1.82897092834052e-09	3.49899854408174e-08	11.1681445213036
MPPE1	-0.422997164518118	7.67625619923913	-6.21599708524937	1.84298609856824e-09	3.52100736515292e-08	11.1607850917382
SPPL2A	0.459418738418945	7.34090440605072	6.21443249046013	1.85919394878533e-09	3.54713969303629e-08	11.1523438252303
KIF13A	0.466968854596449	7.28595048626812	6.21286807661904	1.87553949456967e-09	3.57346336037371e-08	11.143905136822
LEAP2	0.722078482251433	6.25288383485507	6.21101398575974	1.89509402144188e-09	3.60440131853418e-08	11.1339059606722
MSRB3	0.443179761864982	6.68769834213768	6.21084199501031	1.89691804398362e-09	3.60440131853418e-08	11.132978522685
SCFD2	-0.352283034635888	7.55062012094203	-6.21000895653292	1.90577707445474e-09	3.61633449459795e-08	11.1284867439894
ZC3H7B	0.574945667538775	7.26704991434783	6.20964199462755	1.90969241323622e-09	3.61886712308264e-08	11.1265082140605
PABPC3	0.531663386407812	8.91451251365942	6.20718630604952	1.936097172475e-09	3.65992510929833e-08	11.1132702721779
ALMS1	0.411785807958354	7.97407013	6.20714182046997	1.93657878563743e-09	3.65992510929833e-08	11.1130304990777
TCIRG1	0.916730232900785	5.93721169572464	6.20461673080727	1.96410932473007e-09	3.7069589583701e-08	11.0994226282293
NHP2L1	-0.515998936491933	9.03300571876812	-6.20235964620611	1.98904207510701e-09	3.7489700294658e-08	11.087262590594
PPP2R1A	-0.568411153740469	9.4907246251087	-6.20125275683256	2.00138228837099e-09	3.76716561474179e-08	11.0813004472348
TTC28	0.386205394218419	7.72277118231884	6.20045437306614	2.01032962798446e-09	3.77893463448072e-08	11.077000535562
DBI	0.408919263776228	10.1877183495652	6.19698863333635	2.0496258148699e-09	3.84764428405898e-08	11.058339702578
PSMC3	-0.758309491145697	7.92341531702899	-6.18831995794461	2.15123904921921e-09	4.03299801967927e-08	11.0116988361094
PTCHD1	0.581483664494449	7.89408776833333	6.18530652038672	2.18770497710876e-09	4.09588610066704e-08	10.995496919338
CCK	-0.948347117313745	9.22920708452899	-6.1846809080043	2.19535111340756e-09	4.10472115510856e-08	10.9921340269134
NR2F1	0.445371202557448	10.0118639315942	6.18315684409619	2.21408768545862e-09	4.1342412267891e-08	10.9839427095307
VPS33B	-0.309382192141012	8.40009397068841	-6.18223951623572	2.22544055195894e-09	4.14991394416493e-08	10.9790131248279
DIRAS1	-0.537295787045584	7.40358016789855	-6.1815173420359	2.2344182804851e-09	4.16112185222345e-08	10.9751326562264
SMOX	0.430718097793783	7.58012717253623	6.18013215680308	2.25173761474838e-09	4.18307722910509e-08	10.9676905807001
FAM81A	-0.528861189819656	7.46761337485507	-6.18008879163815	2.2522819376172e-09	4.18307722910509e-08	10.9674576164591
ARRDC2	0.565829133128451	8.33633976960145	6.17985992668546	2.25515680325426e-09	4.18307722910509e-08	10.9662281397139
ZCCHC12	-0.679120210782375	8.24839539742754	-6.17701673382591	2.29117230973717e-09	4.24426807126081e-08	10.9509572026489
CALB1	-0.774097552376046	7.0969665684058	-6.17489104140138	2.31846642086397e-09	4.2860039251205e-08	10.9395434711858
TDRKH	-0.412826537884748	6.12369696018116	-6.17478662673037	2.31981528857338e-09	4.2860039251205e-08	10.9389829017476
ABCC10	0.455781038196539	8.49948609775362	6.17281724291838	2.34540093696014e-09	4.3275733340779e-08	10.9284112447499
DCLK1	-0.554190544446081	9.78935485557971	-6.17112480977653	2.36760913488236e-09	4.3611410031218e-08	10.9193282987476
MID1IP1	0.587512080169834	8.13056275344203	6.17095767078651	2.3698134809804e-09	4.3611410031218e-08	10.9184313999117
JUND	0.507114502836126	10.9520495257971	6.16706701335744	2.42169783692826e-09	4.4507822761789e-08	10.8975586069425
FEN1	-0.460271615801569	7.28439499315217	-6.16654810714094	2.4287013030835e-09	4.45781130538481e-08	10.89477550634
GAD2	-0.65267091833587	6.93793504351449	-6.16578932948351	2.43897793204928e-09	4.47082190080093e-08	10.8907061989722
PPP1R11	-0.405890672910772	8.75836583126812	-6.16306792716373	2.47618708639216e-09	4.5331033306106e-08	10.8761144994855
NFE2L2	0.445209020765029	7.43252864525362	6.15928104072032	2.52889070074845e-09	4.62355075574909e-08	10.8558179743572
RALGDS	0.507329128250698	8.69106941521739	6.15902246821099	2.53252914761924e-09	4.62417398920112e-08	10.8544324514474
RPAIN	-0.322485988952104	7.66180989405797	-6.15844124435405	2.54072643244858e-09	4.63310881173295e-08	10.8513182094592
F11R	0.435612283233611	6.46824399224638	6.15793218665429	2.54792725918083e-09	4.64020570850556e-08	10.8485908222385
TSR2	-0.3691167535943	8.9841065748913	-6.15748421639121	2.55428050582159e-09	4.64574261130171e-08	10.8461908655708
PLK2	-0.876351670836005	8.82838538047101	-6.15565579489149	2.58037295992748e-09	4.68131004519015e-08	10.8363966493965
STAG1	0.278826618623487	7.06822258985507	6.15564606609293	2.58051249014618e-09	4.68131004519015e-08	10.8363445415132
SERPING1	0.603695259579371	7.75288248413043	6.15425324732832	2.60056468708204e-09	4.71159155128571e-08	10.8288851857305
DAZAP1	0.441304471315005	8.68310220007246	6.15280782702587	2.62153547988723e-09	4.74345703670433e-08	10.8211454712175
CDH18	-0.638453423784638	8.38944499101449	-6.14932485839898	2.67275043695585e-09	4.82722664502556e-08	10.8025010694286
FKBP5	0.542034751791366	8.64180231942029	6.14919245116628	2.67471661070018e-09	4.82722664502556e-08	10.8017924487957
VTA1	-0.371124032590563	7.87571650028986	-6.14858126125381	2.6838108110172e-09	4.83741375358537e-08	10.7985216159886
RAB11FIP3	0.615494664131658	9.65855538463768	6.14783728477542	2.69492166871095e-09	4.85120494997864e-08	10.7945404978079
NMNAT2	-0.532719231404903	8.54846771967391	-6.14692240923712	2.70864655795625e-09	4.86966034387441e-08	10.7896453767759
LSM4	-0.361847498727585	8.73264196413044	-6.14271644845362	2.77262959065926e-09	4.97830790650637e-08	10.7671481301672
PSMD4	-0.373286010955358	8.93164717144928	-6.14247756235406	2.77630771016169e-09	4.97853747053674e-08	10.7658707039698
TES	0.467282466929911	5.46769249644928	6.14206490790715	2.78267258969752e-09	4.98357825355406e-08	10.7636641528786
WARS	-0.493895982722536	8.52161189057971	-6.14056845590142	2.80587427799493e-09	5.01297330458886e-08	10.7556632495931
VEZF1	0.422294773375569	8.46547487605072	6.14054525375188	2.80623550174874e-09	5.01297330458886e-08	10.7555392090491
ZIC1	0.837271802860824	7.04163471496377	6.13768411904671	2.85112991533805e-09	5.08095166365175e-08	10.7402460816541
ARSG	-0.503032279628264	5.95778738025362	-6.13765843975142	2.85153601889319e-09	5.08095166365175e-08	10.7401088470694
MRPL37	-0.793218995666964	7.41177461786232	-6.13644735063236	2.87075315622355e-09	5.10289704718256e-08	10.7336370730013
PDK3	-0.498840760466907	8.23834880014493	-6.1364236732029	2.87113012210443e-09	5.10289704718256e-08	10.7335105560785
GOLT1A	-0.881226767095009	4.57634466688406	-6.13481334334342	2.89688205591715e-09	5.14214899621851e-08	10.7249068611542
WDHD1	-0.40767653374625	5.35321709724638	-6.13255251943667	2.9334184397593e-09	5.20042057910805e-08	10.7128305908756
GLS	-0.634611007624477	9.37416162199275	-6.12705805973637	3.02410310860757e-09	5.35441892575808e-08	10.6834958380773
MRPS17	-0.374386094802035	8.09908612347826	-6.12653301832013	3.03291107829125e-09	5.35773379636468e-08	10.6806937038952
FZD8	0.536201772566901	6.22109845380435	6.12649102366152	3.03361665429192e-09	5.35773379636468e-08	10.680469587233
DCTN3	-0.38977709713865	9.67380962521739	-6.12553927494581	3.04965067758176e-09	5.37927691216717e-08	10.6753906175795
KIAA0513	-0.466817954738419	9.72907410938406	-6.12446995027858	3.06776446349085e-09	5.4044297828558e-08	10.669684923997
AMACR	-0.326198828465217	6.44959432775362	-6.1205962042432	3.13426971803293e-09	5.50784193207665e-08	10.649021763587
TRUB2	-0.584103354764708	7.78693402423913	-6.12054622054671	3.13513700402372e-09	5.50784193207665e-08	10.6487552077827
CLIP3	-0.59340871145065	10.3313191042029	-6.12036701604318	3.13824838032464e-09	5.50784193207665e-08	10.6477995497618
SERINC3	-0.277368990809709	9.78053302561594	-6.1177686952885	3.18370188433287e-09	5.58063144049997e-08	10.6339456704971
ST6GALNAC5	-0.702007480017883	8.04462927543478	-6.11532139179387	3.22710254074702e-09	5.64964530947508e-08	10.6209010862274
CCNH	-0.455392726353119	7.94083929844203	-6.11470387576322	3.23814478827924e-09	5.6619082750673e-08	10.6176102379317
EBP	-0.342352298701292	7.17966388768116	-6.11394435347144	3.25177707761753e-09	5.67866375584442e-08	10.6135629607999
ZC3HAV1	0.424478874013355	6.75233217528986	6.1120177846698	3.28660855874251e-09	5.73235221632416e-08	10.6032985424685
FAM84B	0.515533584009676	6.57969061318841	6.10856318655183	3.34998286549748e-09	5.82942749708165e-08	10.5848992196701
YES1	0.5168876308481	7.40394977065217	6.10853093247863	3.35058016305199e-09	5.82942749708165e-08	10.5847274705437
DGKE	-0.358201416713814	6.72633065855072	-6.10745363026117	3.37059019298035e-09	5.85697475541058e-08	10.5789913602434
LRFN5	-0.536599946593933	9.32722816047101	-6.10428155840649	3.43019053879886e-09	5.95316360465054e-08	10.5621060941298
ALAS1	-0.583804085057047	7.66277382282609	-6.10264028696047	3.4614322010032e-09	5.99995843691816e-08	10.5533720592685
RASSF8	0.451063026973551	7.03362246641304	6.10183084469937	3.47694233255905e-09	6.01940275672537e-08	10.5490652665991
BLVRA	-0.353697298350071	8.08677943347826	-6.09864984038359	3.53855673882398e-09	6.11851802078035e-08	10.5321443394981
COPS5	-0.568791956850513	8.98219296442029	-6.09310242908697	3.64857361848867e-09	6.30097879951559e-08	10.5026517153894
USP47	0.30671833899153	8.71862310956522	6.09267373801439	3.65721345718097e-09	6.30663012556361e-08	10.5003734454112
PRDM16	0.662877827348966	6.88754048387681	6.09249405667633	3.66084070613191e-09	6.30663012556361e-08	10.4994185689433
COX5B	-0.335175158573001	10.7811402445652	-6.09172085318159	3.67648967138846e-09	6.32581774992396e-08	10.4953097960958
ANKDD1A	0.508151268920566	8.62086364782609	6.08941679544398	3.7235109940291e-09	6.39887189574388e-08	10.4830684821142
KANK2	0.583050255814718	6.9893839123913	6.08889716815345	3.73419662612342e-09	6.40938057382236e-08	10.4803082229932
STON2	0.522016293651616	7.29188493652174	6.08773072815081	3.7582927414598e-09	6.44285319235828e-08	10.4741127502974
GTPBP10	-0.388994582321367	5.86642231373188	-6.08582303819274	3.79802977501139e-09	6.50302460744623e-08	10.4639821263013
SMARCC1	0.382350047006155	7.88562788960145	6.0852798251473	3.80941986767026e-09	6.51457253711464e-08	10.461097883022
CCAR1	0.399805699552033	8.21315934905797	6.08504875696586	3.81427503314378e-09	6.51493042506397e-08	10.4598710632493
ACTL6B	-0.841410776895737	8.07775732630435	-6.08228762888866	3.87276196000988e-09	6.60678113932099e-08	10.4452140427159
AKAP10	0.370199246959886	7.83830365105072	6.08030521758776	3.91529421496055e-09	6.67122366663326e-08	10.43469385026
EEF1E1	-0.502094616317372	7.22721457021739	-6.07885876565447	3.94661564536551e-09	6.71643097026221e-08	10.427019520297
CUL2	-0.46194030170304	7.31321741677536	-6.07733082833499	3.97996783935255e-09	6.764980486211e-08	10.4189143733006
FAM107B	0.745727568944739	9.11326383797102	6.0767381131095	3.99297988279158e-09	6.77888098019204e-08	10.4157706551887
THYN1	-0.548135319373255	8.79512900768116	-6.07471613469271	4.03768292591387e-09	6.84648460339664e-08	10.4050479914447
FNBP1	0.411002950126717	9.17319281586957	6.07411084638725	4.05115996176899e-09	6.86104059708775e-08	10.4018386439176
UTP11L	-0.389059584883019	7.2973080675	-6.07324518245327	4.07051090558469e-09	6.88549751857829e-08	10.3972491623511
SMYD3	-0.693859844416115	7.65866116322464	-6.07196538323407	4.099285176279e-09	6.92290855258538e-08	10.3904649792643
PPM1E	-0.875186986463007	8.64000939847826	-6.07182290340575	4.10250089652603e-09	6.92290855258538e-08	10.3897097648764
SORCS3	-0.594710501147797	6.71605854387681	-6.07143217613408	4.1113321462726e-09	6.92947243836306e-08	10.3876387842732
BRD9	-0.501987172040064	8.28359498264493	-6.07061291508296	4.12990958417876e-09	6.95242762292182e-08	10.3832967668885
DPY30	-0.304484019980544	8.75962205387681	-6.07013238584941	4.14084418120766e-09	6.96007855300787e-08	10.3807502090323
ICT1	-0.511298092400757	7.45041216952899	-6.06997721974324	4.14438108233728e-09	6.96007855300787e-08	10.3799279413456
LTBP1	0.479288605660139	6.90051544148551	6.06972027234624	4.15024451699733e-09	6.96158838060449e-08	10.3785663420392
NFIC	0.682031078251743	9.02519644460145	6.06852196007882	4.17769688229273e-09	6.99926444210167e-08	10.37221690344
MFHAS1	0.44558992959409	8.00138881793478	6.0619737488943	4.33087850705574e-09	7.24724454706953e-08	10.3375371397207
ARV1	-0.464051783123719	8.0294848109058	-6.06120226306047	4.34928370359639e-09	7.26936893629704e-08	10.3334531838182
STAR	-0.748856849320155	5.90813341934783	-6.05903664577389	4.40135831297002e-09	7.34764852652126e-08	10.3219913438483
PDK4	0.713657009574116	8.2958169998913	6.05521366866896	4.49477879431394e-09	7.49468288141075e-08	10.3017653352836
PPAP2A	0.374239102024292	9.04224146594203	6.05439386996554	4.51506302858858e-09	7.5195639964249e-08	10.2974293441747
LRRC49	-0.531024808129237	8.60777837054348	-6.05388996681062	4.52757548905426e-09	7.53145801696416e-08	10.2947643766912
CGNL1	0.539908167427843	8.09359195155797	6.05351400554305	4.53693310509575e-09	7.53808210103764e-08	10.2927761596247
PACS2	0.395014328475209	8.38920811271739	6.05291194308363	4.55195776896446e-09	7.55409512357261e-08	10.289592435715
SFT2D2	0.479832314884066	7.597950315	6.05239043981092	4.56501138702535e-09	7.56680315369462e-08	10.2868349069665
LAMB1	-0.587851602134701	6.88517332391304	-6.05058077846956	4.61059322352692e-09	7.63333515625951e-08	10.2772674543937
ZNF385D	-0.462194323774639	7.13662427351449	-6.04966867545657	4.63373578175865e-09	7.66260340419829e-08	10.2724461100328
STAT3	0.431164536125453	7.82808125221015	6.04807073295928	4.67455421290298e-09	7.72099808333787e-08	10.2640007834032
GHITM	-0.462954426035022	10.0935431917391	-6.04639685834821	4.7176894881766e-09	7.78307761090593e-08	10.2551559774727
NETO1	-0.557343333650563	6.87046961485507	-6.04588907373178	4.73085176094391e-09	7.79562094520757e-08	10.2524731981645
BPTF	0.262417836729059	8.17217062445652	6.04559150374279	4.73858175286237e-09	7.7991938873696e-08	10.2509011263103
NEUROD6	-0.90418526035911	7.63717608619565	-6.04354677538216	4.79203293519268e-09	7.87792237399846e-08	10.2401003626492
PSPH	0.490426587332146	6.41129026344203	6.03676881804682	4.97346749039726e-09	8.16661997866988e-08	10.2043175199798
CMTM4	0.342717369520997	9.4301803926087	6.03615064948973	4.99034532891932e-09	8.18182128984785e-08	10.2010555559899
BGN	0.603761718448389	8.4457496167029	6.03600265852146	4.99439422670595e-09	8.18182128984785e-08	10.2002746723149
EXOC6	-0.395516289170299	7.02788602938406	-6.0328261886226	5.08207833210546e-09	8.31575081109858e-08	10.183517365956
NOTCH1	0.473668745235292	7.71443751228261	6.03085682317907	5.13719551804571e-09	8.39614134610199e-08	10.173131473529
ADCY1	-0.456482436014506	8.84235821565217	-6.03053195668321	5.1463436557038e-09	8.40130117391553e-08	10.1714184666379
PPARA	0.353412531052633	6.07338603539855	6.03027202834364	5.15367462886119e-09	8.40348596750238e-08	10.1700479267647
SMAD1	0.415612610372786	7.39602986681159	6.02971698315723	5.16936323701137e-09	8.4192776623241e-08	10.1671214580666
ITGA6	0.598909030579415	6.73663449228261	6.02837481170325	5.20749364330803e-09	8.47154099305202e-08	10.1600457296971
TFAP2C	0.663853972998051	5.25734392771739	6.02763983295343	5.22849044523043e-09	8.48263484946253e-08	10.1561715428075
ZBTB40	0.335175295204273	7.86949368539855	6.02759019521005	5.22991147276572e-09	8.48263484946253e-08	10.1559099076278
ZWILCH	-0.491957481344971	6.88938037934783	-6.02750119382697	5.23246034713335e-09	8.48263484946253e-08	10.1554407950956
UBE2T	-0.870375363113198	5.71866330634058	-6.0267106147028	5.25515481789504e-09	8.5095884539656e-08	10.1512740079055
ATP8A2	-0.470013697585564	8.62625121978261	-6.02289939386704	5.3659180605994e-09	8.67892375591526e-08	10.1311926579982
ZHX2	0.457146169161371	8.06910369507246	6.02226889700671	5.38446061343182e-09	8.69888147259843e-08	10.1278715049397
EHD3	-0.40747802100163	8.86814334061594	-6.02038922321251	5.4401134571432e-09	8.77867790673407e-08	10.117971874065
PIM1	0.513366388691836	6.97283232278985	6.01708826919607	5.53921175932111e-09	8.91372449366673e-08	10.1005925617301
TNFRSF13C	0.615856294085912	5.40238481253623	6.01700678901519	5.54168007893467e-09	8.91372449366673e-08	10.1001636662939
FGFR1	0.353690733810925	6.94523245923913	6.01688426375359	5.54539382278754e-09	8.91372449366673e-08	10.0995187261237
ARHGAP20	-0.497843383887161	6.66966529076087	-6.01675787140544	5.54922732865368e-09	8.91372449366673e-08	10.0988534412085
TNFRSF10B	0.540408288904779	6.74706109434783	6.0164037361563	5.55998213351647e-09	8.92078140255165e-08	10.0969894548127
PCSK1	-1.0669963909827	6.8029920807971	-6.01606683351474	5.57023251831134e-09	8.92701378334628e-08	10.0952162502006
BRWD1	-0.323797317768536	7.95032594376812	-6.0115095115309	5.71072001499219e-09	9.14171538473007e-08	10.0712373920693
APOO	-0.721822324727903	8.48012508985507	-6.01126546022482	5.71834029455931e-09	9.14347616312488e-08	10.069953682517
HDAC1	0.636915505157475	8.69947386619565	6.01022084381211	5.75107002372898e-09	9.18533655384413e-08	10.064459453863
ARHGEF10	0.414355280332301	7.60759951565217	6.00947444190109	5.77456829992076e-09	9.2042427126887e-08	10.0605341531902
ATP6V1C1	-0.424353615854674	8.28247547528986	-6.00942795864413	5.77603479081941e-09	9.2042427126887e-08	10.0602897118077
LRRC8A	0.424651467232241	9.43724231655797	6.00899175291258	5.78981431550778e-09	9.21572827995069e-08	10.0579959086233
SMAD4	0.307255738726535	7.82210942072464	6.00762688254592	5.8331378956505e-09	9.27416017128197e-08	10.0508195160096
FSD1	-0.716967252858722	8.30290086826087	-6.00074227493837	6.0565471849905e-09	9.61845539922104e-08	10.0146398282188
PSMB4	-0.407644385414057	9.64494522365942	-5.99969472438588	6.09126618043026e-09	9.66264996020063e-08	10.0091375814663
PSMD14	-0.485985450969027	9.73444465311594	-5.99920260993571	6.10764346094821e-09	9.67768183648325e-08	10.0065530111501
RREB1	0.312017796364156	5.80904904148551	5.99822782443788	6.14021097065946e-09	9.71830456450989e-08	10.0014339481759
TM9SF4	-0.302516560755031	7.96375126594203	-5.99791918499659	6.15055794225407e-09	9.72370620340799e-08	9.99981326876394
PPP1R7	-0.445641430772385	9.08365622833333	-5.99666884261678	6.19264972724348e-09	9.77922602760533e-08	9.99324832148545
TJAP1	0.498801456876285	8.39003598438406	5.99530955600921	6.23872861502705e-09	9.84091016518833e-08	9.98611255447011
PCSK5	0.538774680013674	7.17190675268116	5.99478597514681	6.25656694956471e-09	9.85795936334225e-08	9.98336427468584
CISD1	-0.439093263089539	9.51109125253623	-5.99372847480701	6.2927480843764e-09	9.903839100697e-08	9.97781401062598
FBXO4	-0.393266753009096	5.76309865782609	-5.99200106420166	6.35228993508064e-09	9.98634100444348e-08	9.96874935933411
UCHL3	-0.675251986481938	7.4883145576087	-5.98938703808263	6.44344139050757e-09	1.01182954780613e-07	9.95503598280698
TP53INP1	0.541237866164879	6.62715529373188	5.98790298335161	6.49575844958524e-09	1.01890403510664e-07	9.94725256974365
CUL3	-0.462078369362738	8.00205107525362	-5.98620177633883	6.55624179928259e-09	1.02724222068536e-07	9.93833208552203
XBP1	0.367739022324518	7.95192674373188	5.98491095335254	6.60250177839548e-09	1.03333574150044e-07	9.93156480125576
CDC42BPA	0.350093756226933	8.99816361826087	5.98372446967404	6.64530389185024e-09	1.03887510006038e-07	9.92534551841221
LRRC23	0.467607672565329	6.86435843608696	5.9830594393517	6.66941322830424e-09	1.0414830924333e-07	9.92185999293114
HIBCH	0.466919400713492	8.41826287394928	5.98071940688987	6.7549282334384e-09	1.05366361087327e-07	9.90959789680347
SLC39A9	-0.265662765554446	7.1868402773913	-5.97952474623013	6.7989987895766e-09	1.05935955584703e-07	9.90333913278497
ZNF134	-0.629383607261683	6.07669694626812	-5.97837826485798	6.84155631754143e-09	1.06480737226286e-07	9.89733368299254
TOMM70A	-0.472695398293284	9.59684757601449	-5.97614796600303	6.9250927347771e-09	1.07661391817937e-07	9.88565356790795
PLD3	-0.683286503480204	8.96091578634058	-5.97488728457097	6.97275218892072e-09	1.08282285653638e-07	9.87905284193213
ZNHIT3	-0.567158204339353	7.97189668373188	-5.97392198396749	7.00946155038571e-09	1.08731946151614e-07	9.87399940795357
RNF175	-0.60550406832956	8.67089647434783	-5.97318193617236	7.03773267939966e-09	1.09049862279803e-07	9.87012561839113
KIAA1324	-0.406111682585309	6.93196926097826	-5.97283367382058	7.05107546037718e-09	1.09136016755926e-07	9.86830276266189
GTF2F1	-0.304177215528155	8.27143382648551	-5.97160814376628	7.09822544609566e-09	1.09744669714002e-07	9.86188881161256
ADSL	-0.381974415673271	8.49282912692029	-5.96938341598972	7.18460663423467e-09	1.1095786214964e-07	9.85024803775711
TTC19	-0.457130593083233	9.20202463822464	-5.9686746879716	7.21234017756733e-09	1.1126363730476e-07	9.84654035702313
CLIC1	0.632576129209735	7.6721166373913	5.96368700490054	7.41049720904264e-09	1.14194947650994e-07	9.82045710327707
SLC9A6	-0.598965739666646	9.76640017478261	-5.96288123827882	7.44300519394002e-09	1.14569991036906e-07	9.81624489777658
MRPS11	-0.389992671823442	7.68665249952899	-5.96124707762349	7.50936269318157e-09	1.15464685357988e-07	9.80770354828972
MBD6	0.389110146549767	7.31876563547101	5.96077866958221	7.52848950106968e-09	1.1563199153724e-07	9.80525562948276
KIAA0907	0.299824545665389	9.0342118809058	5.96005671131667	7.55806299643793e-09	1.1595920940815e-07	9.8014829378684
CYP4X1	-0.613721976518748	8.21281593721015	-5.95958669284568	7.5773773133163e-09	1.16128483130748e-07	9.79902698156229
KPNA1	-0.327954649363267	7.5048469857971	-5.95860490944564	7.61787720423285e-09	1.16621716195368e-07	9.79389741603519
LAMA5	0.620694692510133	8.73601700742754	5.95579004223195	7.73517095641207e-09	1.18288224996474e-07	9.77919407467595
ITPR2	0.458775675919875	6.68196754985507	5.95370219020348	7.823308979746e-09	1.19505731833309e-07	9.76829173031417
DMAP1	-0.80511289624218	7.59589464858696	-5.95239514225879	7.8789844612939e-09	1.20225243852801e-07	9.76146809001808
TOMM20	-0.571450894310429	9.87021674721015	-5.94989629703125	7.9865062818146e-09	1.2173345390205e-07	9.74842571242161
PITPNC1	0.404067402721493	8.46238195608696	5.94593952171098	8.15970096439284e-09	1.24238313380761e-07	9.7277825202308
OGFRL1	0.464980516985648	9.15457321068841	5.94510975263566	8.19648428194092e-09	1.24663014192687e-07	9.72345481456975
RBP4	-0.812840137717017	6.86601436768116	-5.94217148941372	8.32804401226617e-09	1.26526718509218e-07	9.7081338949036
CRH	-0.679322644763659	5.61493719608696	-5.94180473457399	8.34460953280537e-09	1.26565397074814e-07	9.70622194422779
ING5	0.345271203581158	7.12661354068841	5.94171558767635	8.34864096799567e-09	1.26565397074814e-07	9.70575722120268
NXPH1	-0.66424823270256	7.27610778981884	-5.94110251671487	8.37641710729192e-09	1.26849348915286e-07	9.70256142651217
DDX28	-0.410563697126555	6.59782111721015	-5.93937029234299	8.45538730912997e-09	1.27907115680614e-07	9.69353312567473
GLMN	-0.553542802761448	6.95904622478261	-5.93830542507026	8.50429411198733e-09	1.2850831501336e-07	9.68798407969955
RPL5	0.320566597249595	11.4355127868478	5.93776886811057	8.52904153512274e-09	1.28743540847176e-07	9.68518836137263
POLDIP3	0.248400532492246	7.77972549025362	5.93425947836234	8.69264839281675e-09	1.31072052056419e-07	9.66690757874718
CAMK4	-0.429273434331455	7.79660361612319	-5.93307600442561	8.7485101942132e-09	1.31772672882333e-07	9.66074462197642
EXOSC9	-0.612042659581477	7.30785156688406	-5.93081848237986	8.85604336337028e-09	1.33249244725903e-07	9.64899118113633
PIK3C2A	0.310867527323207	7.14382989304348	5.92908955872469	8.93927012605013e-09	1.34331908961006e-07	9.63999214588054
RAB27B	-0.726192369729743	8.09439392039855	-5.92892650643353	8.94715845179913e-09	1.34331908961006e-07	9.63914356460256
EBNA1BP2	-0.520436812494351	8.9619338282971	-5.92692462773353	9.04456382462501e-09	1.35649110708788e-07	9.62872655771377
ATP2A2	-0.447330915398807	9.82427663257246	-5.9265415258818	9.06332218877918e-09	1.35785221210738e-07	9.62673335328431
LRRFIP1	0.44389263510911	9.38874736673913	5.925362771475	9.12127801571847e-09	1.36507664476435e-07	9.62060114863537
PFDN1	-0.593050135622795	8.33855432271739	-5.92493928731958	9.14218777121236e-09	1.36674732532741e-07	9.61839829804724
STK11	0.425389795770024	7.49964588025362	5.92253189463979	9.26194714532614e-09	1.38237259578319e-07	9.60587800454095
ITGA10	0.556647353156317	6.25593199362319	5.92244254885765	9.26642116548672e-09	1.38237259578319e-07	9.60541341354856
VPS35	-0.436762088402642	10.0691055322826	-5.92219416765048	9.27887003834387e-09	1.38275870932727e-07	9.60412187944342
ARHGEF1	0.456374168351648	7.53400634072464	5.9214938507339	9.31405801412775e-09	1.38652903961904e-07	9.60048059307148
PADI2	0.400497321654653	7.77334163242754	5.92019188340681	9.37982330521272e-09	1.39483841154823e-07	9.59371192117363
TMEM141	-0.59376756686892	7.49290206797101	-5.91801706509471	9.49069173832681e-09	1.4098301932898e-07	9.58240803897498
AP1M1	-0.386406743695257	8.89335680282609	-5.91616001923503	9.58637347754522e-09	1.42253666958324e-07	9.57275836327199
SRM	-0.334871015159063	8.4821592882971	-5.91563903859532	9.61338518598747e-09	1.42503700278121e-07	9.57005163859008
UBL7	-0.752324941288186	7.40105966275362	-5.91467838581411	9.66338808759809e-09	1.43093654859966e-07	9.56506110688484
PGRMC1	-0.492413802176774	10.6001479101449	-5.91434809090874	9.68063889979722e-09	1.43181049224998e-07	9.56334539033339
GPM6B	0.466183433484415	12.012199377971	5.91417462370431	9.68971088315786e-09	1.43181049224998e-07	9.56244434483965
PLXDC2	0.29904073176981	7.74637057713768	5.91389440906007	9.70438309365007e-09	1.43246909602374e-07	9.56098886141287
RGS4	-0.770427386669649	9.80371026916667	-5.91341148884247	9.72972005647284e-09	1.43469888908432e-07	9.55848061547067
ZNF7	-0.332498281981168	6.14538957173913	-5.91298108084557	9.7523563789608e-09	1.43652544287205e-07	9.55624524720053
SYTL4	0.67198404029444	6.29236191985507	5.91278671702649	9.7625953580337e-09	1.43652544287205e-07	9.55523583999569
TSPAN31	0.462500337822707	8.85065150235507	5.91210163490601	9.7987689432592e-09	1.44033686468893e-07	9.5516781460241
IMPDH2	-0.566520216361539	8.6246875523913	-5.90838965923674	9.9970571531364e-09	1.46794484249667e-07	9.53240707170545
LRRC41	-0.30643348986803	7.08834816884058	-5.90742740146213	1.00490961701354e-08	1.4740426317344e-07	9.52741294994721
NUPL2	-0.67751293743783	6.86367236054348	-5.90688210197823	1.00787034356494e-08	1.47684073435854e-07	9.52458312327478
ZNF217	0.670648363355594	5.67171677456522	5.90177579203307	1.03601211932301e-08	1.51649247904662e-07	9.49809380199426
AP2M1	-0.684120541273462	9.81199474550725	-5.90088808665292	1.04098214389749e-08	1.52217858226012e-07	9.49349058393753
GAD1	-0.724645087188064	8.86173851380435	-5.89912885518925	1.05090053641719e-08	1.53508106481023e-07	9.48436963262498
NAGPA	-0.529305706112311	8.80890788786232	-5.89877151439909	1.05292644547697e-08	1.53643991102222e-07	9.48251721321013
NPL	0.465190494474476	7.38264142728261	5.89652681088026	1.06574012797857e-08	1.55352118655338e-07	9.47088288233144
PDLIM1	0.715488170903835	6.93909917775362	5.8906163892894	1.10021236060687e-08	1.60210570433957e-07	9.44026551598447
N4BP1	0.253987832777232	8.38237704952899	5.88737962932017	1.11954979357078e-08	1.62857331485924e-07	9.4235084419756
RNF41	-0.334836755996103	7.44885064648551	-5.88059218465851	1.16118453758134e-08	1.68738764461172e-07	9.38839229510818
DEK	0.46174363395447	8.83772449833333	5.87949247651286	1.16807112477618e-08	1.69563782429983e-07	9.38270570618569
NAPA	-0.547702948270159	7.73371592626812	-5.8786908783726	1.17311601395239e-08	1.70120019272537e-07	9.37856116426414
UHRF1	0.754224283916613	5.89078273235507	5.87513003902786	1.19578477829427e-08	1.73190559529595e-07	9.36015569122081
C3orf14	-0.443718684128504	8.49094695101449	-5.87497833633376	1.1967599813462e-08	1.73190559529595e-07	9.35937175402092
ELF2	0.312839720798675	7.31845424822464	5.87378268993284	1.20447329471597e-08	1.74107461640904e-07	9.35319369531837
MAGI3	-0.385720946956729	6.58221705068841	-5.87361190470564	1.20557901485644e-08	1.74107461640904e-07	9.35231130586823
MTHFR	0.347151776947788	7.17995779858696	5.87234698703617	1.21379943706572e-08	1.75114295328936e-07	9.34577652541797
OLFM3	-0.740053278217041	7.5299957901087	-5.8709232431051	1.22311754295955e-08	1.76221738335942e-07	9.33842253036127
MSN	0.554984224730011	7.57083795876812	5.87079063727211	1.22398896911651e-08	1.76221738335942e-07	9.33773765850182
TBCC	-0.53224584507335	7.48233971213768	-5.87008967292156	1.2286054788383e-08	1.76704970561533e-07	9.33411757447377
NDUFB5	-0.500535532101056	9.90094334931159	-5.86936093194181	1.23342295614345e-08	1.77216087233603e-07	9.33035439624722
DHX30	-0.231540347267991	7.97974543778986	-5.86885242588395	1.23679545463275e-08	1.77518758038025e-07	9.32772871422109
SMYD5	-0.686851627600822	6.69594315862319	-5.8668391261915	1.25023665301459e-08	1.79264504961387e-07	9.31733473468304
MT1G	0.687400808820653	9.61263732347826	5.86511772927366	1.26184212010216e-08	1.80615081696341e-07	9.3084499493959
TSG101	-0.380426905825741	9.19405077862319	-5.86506018265853	1.26223190517303e-08	1.80615081696341e-07	9.30815296442643
GUCY1B3	-0.507971637405745	9.02782453746377	-5.86244880545653	1.28004405464738e-08	1.82977143509891e-07	9.29467862727061
HN1	-0.481813842076338	8.35652929402174	-5.86119794728448	1.28866287094832e-08	1.84021582885014e-07	9.28822602986429
ESF1	0.454802527708081	7.61588102985507	5.85825271797527	1.3091809236352e-08	1.86761384457136e-07	9.27303718933795
HSP90AB1	-0.596646089857517	10.456579034058	-5.85647677537574	1.32170694421065e-08	1.88356671531158e-07	9.26388134862331
RNF213	0.324542482316635	5.73935586282609	5.85406839036648	1.33888085539712e-08	1.90610418631816e-07	9.25146841506792
INPPL1	0.574767862478046	7.66216458807971	5.85324733225107	1.34478539272625e-08	1.91256851543613e-07	9.24723755027036
DNAJA4	-0.424855198866398	8.5404813242029	-5.85285741443461	1.34759833750777e-08	1.9146273036344e-07	9.24522848824196
TMEM25	-0.537713764479725	7.09947701043478	-5.85203993822735	1.35351444042807e-08	1.9210863358424e-07	9.24101675844432
GKAP1	0.381564164386669	7.72677395474638	5.85181109648472	1.35517511530582e-08	1.92149854822382e-07	9.23983782200699
PEX11B	-0.511882692209367	8.39515042431159	-5.85047696839257	1.36489640274422e-08	1.93332750057396e-07	9.23296543671856
DUS4L	-0.620441580769751	5.85115086891304	-5.84599019275892	1.39809213892878e-08	1.97834975420769e-07	9.20986203123847
FAM129B	0.498539588089286	7.37050530764493	5.84498224772635	1.40565725332356e-08	1.98704956283834e-07	9.2046737978882
PLOD3	0.390407606994589	8.93605492605072	5.84330794657452	1.41831214027255e-08	2.00291955116234e-07	9.19605714555353
MAP3K5	0.468012850643044	9.7749011207971	5.84218975881447	1.42682564614423e-08	2.01291509415297e-07	9.19030355634323
ACACA	-0.403862961124667	8.11344236452899	-5.83940036609973	1.44828126373644e-08	2.03970663520687e-07	9.17595459203773
WDR81	0.344694453310374	7.67312116605072	5.83933537740209	1.44878488493431e-08	2.03970663520687e-07	9.17562034621584
MRPS12	-0.399203168179707	6.33371865242754	-5.83915545365461	1.45018007223936e-08	2.03970663520687e-07	9.1746949887342
ENC1	-0.898293276894167	11.1860295172101	-5.83766255439455	1.46180722122e-08	2.05400026685051e-07	9.16701778532027
GLIS1	0.552611077668647	7.23986022442029	5.8370211529189	1.46683056216557e-08	2.0589954928176e-07	9.16371986167339
HSPA12A	-0.517916993633209	9.1632916209058	-5.83628633801767	1.47260622076124e-08	2.06467632907171e-07	9.15994197721377
PLXNB1	0.683955733448129	6.90028029583333	5.83613198017139	1.47382229580032e-08	2.06467632907171e-07	9.1591484284342
GPATCH4	-0.262795120552599	7.08921282945652	-5.82915936836514	1.5297891056129e-08	2.14094138004089e-07	9.12331952681337
ACTR1B	-0.366497226042377	8.90842830688406	-5.82811518107517	1.53834715726694e-08	2.1502376651802e-07	9.11795682721292
GPAM	0.612430093009106	7.81746882253623	5.82779889432504	1.54094862333074e-08	2.1502376651802e-07	9.11633260102087
ATP6V1D	-0.397868498650295	9.71746643771739	-5.82778879372675	1.54103177173651e-08	2.1502376651802e-07	9.11628073258894
PEX7	-0.37921346009359	6.67875007623188	-5.82746882701099	1.54366801540643e-08	2.1517750079567e-07	9.11463768090494
C11orf73	-0.615494331845523	7.49814166083333	-5.82611554563397	1.5548666443161e-08	2.1652328652676e-07	9.10768926410953
TRIOBP	0.442279057547192	6.75781835061594	5.82435323510842	1.56956903779693e-08	2.18353835486372e-07	9.09864257744079
ZNF622	-0.473811445832068	8.3923679157971	-5.82374886658492	1.57464228212451e-08	2.18842504680199e-07	9.0955405897228
PRMT7	-0.837520619981072	6.40984568673913	-5.82215147438936	1.58812846623733e-08	2.20498272099466e-07	9.08734300909817
RBM38	0.416641652435985	7.0306730284058	5.82111327807218	1.5969539694495e-08	2.21504307750646e-07	9.08201608054273
CAMKK1	-0.426455292253537	7.85967973474638	-5.81868272082176	1.6178033698775e-08	2.24174472883321e-07	9.06954792565686
HIST1H2AC	0.559383946034495	7.57688075286232	5.81666320741912	1.63532877844768e-08	2.26379224680867e-07	9.05919141714567
PSMC2	-0.403515368627158	9.43266678202898	-5.81619230032214	1.63944190121826e-08	2.26558699436033e-07	9.05677690584682
VPS39	-0.542622722493822	7.62705187163044	-5.81614489496743	1.6398565209126e-08	2.26558699436033e-07	9.05653384987846
FAM19A1	-0.648356412023242	8.93938950974638	-5.81358255286815	1.66242041246131e-08	2.29450014212057e-07	9.04339855374791
IGFBP7	0.63610447893107	10.0730386756159	5.80987581819161	1.69559908955717e-08	2.33799272692824e-07	9.02440477960869
SEC22A	-0.354110700596771	7.08100676431159	-5.80938985110786	1.69999659296968e-08	2.33994098210785e-07	9.02191532527025
PLEKHM1	0.381623587000895	8.12828298916667	5.80935092377736	1.70034932665471e-08	2.33994098210785e-07	9.02171592001617
LCMT1	-0.336817574229984	9.54231326072464	-5.80891712020154	1.70428500561151e-08	2.34305770918531e-07	9.01949383183339
ELK4	0.297617789326982	6.9192632809058	5.80861593252929	1.70702275764064e-08	2.34452302942162e-07	9.01795112331774
MYD88	0.512593340736633	7.14934503807971	5.80834811564269	1.70946078022656e-08	2.34557421928738e-07	9.0165793952871
ZHX3	0.376586142183609	8.02549148358696	5.80145095492797	1.77343214276685e-08	2.43097154819351e-07	8.98126994995084
EXOSC5	-0.706845856675431	6.64260976655797	-5.80026882729145	1.78462854460904e-08	2.44393028135279e-07	8.97522143893175
SYCE1	-0.512151821166727	5.72413488039855	-5.79904268091881	1.79631476990585e-08	2.45753385545266e-07	8.96894871907616
RAB31	0.588382763430259	10.3521563486957	5.79569380063641	1.8286144303486e-08	2.49928461567041e-07	8.95182180398557
ERCC3	-0.520056949272828	7.97334512442029	-5.7918140883407	1.8667431374185e-08	2.5489132440136e-07	8.93198977805788
BANP	0.417495479185019	8.89325704514493	5.79156693542642	1.86919820615762e-08	2.54978272810781e-07	8.93072675231712
IMP3	-0.486567145336771	8.15945147144927	-5.79085628349948	1.87627496961238e-08	2.55694887258254e-07	8.92709534228842
CADPS	-0.521299108289602	8.49848177797101	-5.78981460449055	1.88669543041743e-08	2.56865340007219e-07	8.92177302432051
REEP3	0.50563892049477	7.19013644554348	5.78664955000926	1.91870492022886e-08	2.60969923340149e-07	8.90560620669548
B2M	0.549506783022778	11.1143088443116	5.78546050302028	1.93086670866486e-08	2.62292854097367e-07	8.89953444919686
TOMM22	-0.305620335647509	7.84190655565217	-5.78531983573496	1.93231044711076e-08	2.62292854097367e-07	8.89881620947946
SBF2	0.383155573958146	7.79392208054348	5.78515119074433	1.93404272364457e-08	2.62292854097367e-07	8.89795513510937
NHS	0.415229843335615	7.46823932173913	5.78211426569666	1.96549789018718e-08	2.66269871524163e-07	8.88245244657401
DAGLB	-0.347634090234501	6.99528940721015	-5.78195461010847	1.96716527775108e-08	2.66269871524163e-07	8.88163762403352
LZTS2	0.344002303722599	7.79997358442029	5.78160661228353	1.97080443212793e-08	2.66458196011213e-07	8.87986163409308
SEH1L	-0.573492568994164	8.84372750398551	-5.78145834721657	1.9723568955262e-08	2.66458196011213e-07	8.87910499599322
PCGF2	0.318709594114309	7.78716834775362	5.78022331612194	1.98533520640593e-08	2.67953374392978e-07	8.8728028777571
LRPPRC	-0.307442262551138	8.882893195	-5.77801251370716	2.00877586409927e-08	2.70856384060231e-07	8.86152422734174
C1orf115	-0.500008255951938	8.98458974655797	-5.77760485005875	2.01312763342651e-08	2.71182409255908e-07	8.85944485590604
SLC39A11	0.500002943285141	7.338565545	5.77718565311226	2.01761211511044e-08	2.7152566881184e-07	8.85730677645816
ZNF266	-0.44505814929176	7.6980798465942	-5.7762113371278	2.02807284506389e-08	2.72671768996461e-07	8.85233782792552
DTNB	-0.561240915562337	6.78829197086957	-5.77499731614007	2.04118125782798e-08	2.74171310139098e-07	8.84614731869914
PSMG2	-0.34584289519954	9.08470262391304	-5.7729878963988	2.06305992876429e-08	2.7684487445992e-07	8.83590317135955
PSMC4	-0.637864288569327	7.57029485978261	-5.77240620221722	2.06943605175384e-08	2.77435007205967e-07	8.83293817983057
MPPED2	-0.420148968112936	7.4953770876087	-5.77213376745354	2.07242889956447e-08	2.77570873530015e-07	8.83154961530299
CSPP1	0.282068201136233	7.6861476425	5.77183383919643	2.07572866414575e-08	2.77747548256831e-07	8.83002097945185
PLCD1	0.624070794884061	8.01061049094203	5.77160040366619	2.07830043402553e-08	2.77826568029933e-07	8.82883127830505
LIN7B	-0.347202544079085	8.39878481913044	-5.77116695699281	2.08308398648476e-08	2.77997431072657e-07	8.82662232304879
UNC5B	0.453257509671904	7.3902157682971	5.77112537395697	2.0835434647177e-08	2.77997431072657e-07	8.82641041208797
ACTR10	-0.533704452378675	8.5432786309058	-5.76961587485383	2.10029004367037e-08	2.79965468463779e-07	8.81871867710029
FABP3	-0.532013116655976	7.81747081507246	-5.76890747691276	2.10819432321186e-08	2.80752222169041e-07	8.81510954086825
BMP7	0.42074058582102	7.61050683873188	5.7665159440091	2.13509400028654e-08	2.84064735920476e-07	8.80292775930229
ARHGEF6	0.383352730069408	9.56446235387681	5.76610457416291	2.13975468147129e-08	2.84414975339071e-07	8.80083275892117
UNKL	0.356585057263799	7.67638755398551	5.76491254186507	2.15331614581946e-08	2.85946518113885e-07	8.79476270852647
MAP2K1	-0.626201618141325	9.57466479713768	-5.76431156865449	2.16018504195157e-08	2.86470011060696e-07	8.79170281443041
ANKRD13A	0.349779005530264	8.19523242586956	5.76421035144408	2.16134401841415e-08	2.86470011060696e-07	8.79118748506583
SLC25A14	-0.427641025767391	8.44506968655797	-5.76135779895596	2.1942575499756e-08	2.90423773058635e-07	8.7766671433863
C19orf54	0.504382295476631	7.02640845184783	5.76126673716049	2.19531626215612e-08	2.90423773058635e-07	8.77620370464314
SOSTDC1	-1.03468788406541	6.46205082637681	-5.76059985328065	2.20308486530125e-08	2.91176805524217e-07	8.77280992277947
SLC25A12	-0.574978105957731	8.55548894518116	-5.75856306417036	2.22697810811149e-08	2.94057570716077e-07	8.76244658240068
FARSB	-0.347004016585518	8.04233131623188	-5.75611815102754	2.25599308992666e-08	2.9760857102579e-07	8.7500104753675
SMUG1	-0.344213816668069	6.79635386547101	-5.75483000394533	2.27142821056427e-08	2.99363137187432e-07	8.74345995358963
GABRA5	-0.618826004262579	6.90620509380435	-5.75357816876404	2.28652694048483e-08	3.01051133846089e-07	8.73709518927821
GNG4	-0.395756394166884	7.1496251776087	-5.75329350913232	2.28997394199752e-08	3.01051133846089e-07	8.73564803272928
C1R	0.548747378095065	6.79164055097826	5.75323554531862	2.29067645877328e-08	3.01051133846089e-07	8.73535336238787
RAI1	0.291439563079555	8.60482547873188	5.74915152977901	2.34070741040585e-08	3.07338389664057e-07	8.71459734465078
CDC14A	0.397418226262161	5.13034317913043	5.74834493188229	2.35071391449751e-08	3.08363528746479e-07	8.71049937600481
SPG21	0.31490900631	8.46645019322464	5.74813842648248	2.35328248613994e-08	3.08411965449911e-07	8.70945028566524
SCN3B	-0.847224005544977	9.84881639355072	-5.74677307712502	2.37033412594617e-08	3.1026187826314e-07	8.70251477247089
FCGRT	0.652291430411169	7.07437382706522	5.74665431945151	2.37182295869704e-08	3.1026187826314e-07	8.70191158484059
DNASE1	0.307713929072506	6.1752624275	5.74485884852826	2.3944437866279e-08	3.12839879137785e-07	8.69279331856877
ALDH6A1	0.475658082739901	9.19876479344203	5.74473652832934	2.39599251368453e-08	3.12839879137785e-07	8.69217219915627
U2AF2	0.364058100976918	7.09583639797101	5.74422217754292	2.40251554248215e-08	3.13399771648625e-07	8.68956053447433
SERPINF1	-0.796409606540827	7.5411908	-5.74394530411159	2.40603403960807e-08	3.13567057039256e-07	8.6881547595883
EFNB3	-0.570071293275674	8.5115627017029	-5.74107031956579	2.44286768119604e-08	3.18071805881264e-07	8.67356069274621
GRIK1	-0.485825854469737	6.77056068666667	-5.73967071806081	2.46099760461351e-08	3.20135152221663e-07	8.66645808042666
UBE2D2	-0.286434531460118	8.04259771478261	-5.73903403714385	2.46928831584781e-08	3.20915941178256e-07	8.66322754158167
TRAPPC2L	-0.351448836559224	8.09000015376812	-5.73842597449047	2.47723180477558e-08	3.21650199984889e-07	8.66014247580495
RPP40	-0.629269151307647	7.35142338057971	-5.7346612981277	2.52696997048455e-08	3.27667404740621e-07	8.64104774302301
GTSE1	0.366244808854831	6.03853453452899	5.73456556530471	2.52824739306391e-08	3.27667404740621e-07	8.64056230717964
TRAPPC1	-0.737096138319046	7.2834909348913	-5.73116459460347	2.57403968777861e-08	3.33002396742536e-07	8.6233210203738
RB1	0.499840333968141	7.42071278775362	5.73115566289492	2.57416100740861e-08	3.33002396742536e-07	8.6232757515003
POLB	-0.448727867306386	7.7042117307971	-5.72930798149523	2.59937842506455e-08	3.35954688061569e-07	8.6139122805318
SLC17A7	-0.607588478385825	11.0189161700725	-5.72869396905169	2.60781178529078e-08	3.36734297100669e-07	8.61080118369322
MED13	0.30032479928072	8.34531290057971	5.72844256743028	2.61127244221015e-08	3.36870960967001e-07	8.60952745007092
CRY1	0.520217313795679	7.45352345231884	5.72382106548598	2.67569354468495e-08	3.44864435451444e-07	8.58612031605483
RCOR3	-0.424235556182234	7.93990522757246	-5.72358717756969	2.67899470103535e-08	3.449728438257e-07	8.58493610831958
NES	0.534070109206064	7.6744774690942	5.72234368867664	2.69661246182256e-08	3.46922904148053e-07	8.57864078730254
RNF181	-0.580464988840633	8.07914274391304	-5.71995671191172	2.73074844115603e-08	3.50992533366921e-07	8.56655943186169
WWOX	0.37521006344604	7.6192855842029	5.71973985016019	2.73387057191385e-08	3.5107204239879e-07	8.56546201258642
SLC16A9	0.825114317771705	7.80252722789855	5.71826971366974	2.75512794672223e-08	3.53478126229514e-07	8.55802331628822
SERGEF	-0.332717824499713	8.00714786927536	-5.7174743661987	2.76669536213232e-08	3.54637742807875e-07	8.5539995911494
CLCN4	-0.525458577765391	7.59821763202899	-5.71649483480307	2.78100663752675e-08	3.56146630849659e-07	8.54904467105839
KIAA1244	-0.405765501401234	8.35131389003623	-5.71571780199478	2.79241068176748e-08	3.5728079370826e-07	8.54511455767871
ASPH	0.357350453550658	7.70534043710145	5.71400844441421	2.81765868803303e-08	3.601825686626e-07	8.53647036954204
CCDC132	-0.500235557079766	6.94875387934783	-5.71358664096867	2.82392309454063e-08	3.60654586108772e-07	8.53433763112009
MAP2K5	-0.329049392335031	6.86434040050725	-5.7126019814282	2.83859966985771e-08	3.6219911893007e-07	8.5293594414907
MAFB	0.433893232585835	8.06633415996377	5.7097544285452	2.88146306547247e-08	3.67334150610186e-07	8.51496674009901
PARP10	0.375400969467374	6.33033507355072	5.70915008535079	2.8906409508324e-08	3.68169464609653e-07	8.51191286916962
VLDLR	-0.55728883668279	7.08467232496377	-5.70818755173906	2.9053174151639e-08	3.697029592817e-07	8.50704951429883
EIF5A2	-0.514552398388977	7.11907912434783	-5.70794872440853	2.90897023245959e-08	3.69832181049691e-07	8.50584290116073
HIF1A	0.323638514871449	9.80988504934783	5.70755586854989	2.91498863323582e-08	3.70261644962553e-07	8.5038581854305
ARHGEF10L	0.3301877247032	7.19971255177536	5.70502248921416	2.95409174936805e-08	3.74888946618898e-07	8.49106208897737
GPD1L	-0.400416977263268	9.67987925648551	-5.70444847477002	2.96302259604448e-08	3.75682331503904e-07	8.48816336516812
ELOVL6	-0.309654692387086	7.66991851148551	-5.70336365896238	2.97997275452861e-08	3.77223282057829e-07	8.48268576639558
ADORA2A	0.563791377555079	7.01381720565217	5.70332642522512	2.98055620423643e-08	3.77223282057829e-07	8.48249777535634
MYO1C	0.420574458353753	8.06502467822464	5.70114316435709	3.01496323732159e-08	3.81233809530754e-07	8.47147630709277
MAD2L1BP	-0.537614712080553	7.18639678775362	-5.69993664165358	3.03414327504506e-08	3.8331343374736e-07	8.46538700567018
CMTM6	0.390473686296339	7.09235609677536	5.69787919455847	3.06712526885815e-08	3.87131391945975e-07	8.45500544762695
RNF25	-0.672357910009466	5.70612893221015	-5.68978865517816	3.20024548135015e-08	4.03570525044722e-07	8.41421053486308
SNX10	-0.726104290674588	9.17642321007246	-5.68890625634035	3.21510065351497e-08	4.05079572904226e-07	8.40976398478492
DNAJC8	-0.326417603175774	8.51284610144928	-5.68667412346353	3.25297943665224e-08	4.0948411705722e-07	8.3985183387271
GTF2B	-0.542015895363055	8.15146569047101	-5.6858687481509	3.26675302954251e-08	4.10849127652687e-07	8.39446165571645
RGS1	1.10773133365266	6.17110381021739	5.68567721915648	3.27003693520821e-08	4.10893619555777e-07	8.39349698917487
IL13RA1	0.503434726582369	7.42430727648551	5.68491269756055	3.28317732334371e-08	4.12175430664716e-07	8.3896466091084
KCNN3	0.501522625416694	7.64784838405797	5.68460090224346	3.2885511462804e-08	4.12384959054642e-07	8.38807642364046
KCNV1	-0.615141858486767	6.86771508086956	-5.6844747476403	3.29072786980065e-08	4.12384959054642e-07	8.38744113476404
FOXF1	0.658092385440874	6.47025883442029	5.68372619939223	3.30367256191528e-08	4.13637502997661e-07	8.38367182743524
ANKRD13D	0.49764041137389	7.57827189188406	5.68131601147896	3.34569033911641e-08	4.18524671056462e-07	8.37153801443185
AKR1C3	0.654038623946056	8.32371619634058	5.67908388529858	3.38506841480818e-08	4.2307321195058e-07	8.36030426009757
REPIN1	0.321743494036488	8.74929962478261	5.67824380857948	3.40000538839888e-08	4.24561670182702e-07	8.35607725964117
C4orf27	-0.333938170743992	7.80270658572464	-5.67735182041553	3.41593572374395e-08	4.26171411513002e-07	8.35158959825041
PLCG1	0.348832698563012	8.41132527177536	5.67553033955668	3.44869258962254e-08	4.29875699415795e-07	8.34242731837063
SP3	0.25645263432673	7.21884140934783	5.67446392518052	3.46801255632822e-08	4.31900000687306e-07	8.33706419753261
RAB27A	0.321248613694201	5.97246124728261	5.6741589392861	3.47355729110835e-08	4.32206689380766e-07	8.33553053484333
ATP5L	-0.366732021022145	10.0460699200725	-5.6734259543102	3.48691855351596e-08	4.33484564503142e-07	8.33184488763808
MERTK	0.416711794873552	6.93105064746377	5.67275155772745	3.4992560916702e-08	4.34633021908691e-07	8.32845417133294
GJA4	0.705948426380469	6.53091646771739	5.67168009740787	3.51894517393588e-08	4.36312101376836e-07	8.32306776222858
CHERP	0.332320358467847	8.62737793949275	5.67167727035241	3.51899726632819e-08	4.36312101376836e-07	8.32305355121528
SLITRK4	-0.599516074850943	8.77189652148551	-5.67016113068636	3.54704283468222e-08	4.39400898151491e-07	8.31543304311604
PEX1	-0.423907132904468	6.61338116003623	-5.66930778325512	3.56292379575342e-08	4.40900100463016e-07	8.31114460810344
AMOTL2	0.51568663296124	7.97839121728261	5.66903679564332	3.56798141589364e-08	4.40900100463016e-07	8.30978288651875
EXOSC4	-0.407184073442347	6.91967583043478	-5.6688753859329	3.57099723741058e-08	4.40900100463016e-07	8.3089718219294
RGMA	0.453334633419215	8.20950834275362	5.66883663936505	3.57172155833977e-08	4.40900100463016e-07	8.30877712775519
MT1H	0.726004206561337	9.58525241257246	5.66843213484247	3.57929184782362e-08	4.41445994564914e-07	8.3067446319057
CACNG3	-0.628985241685157	8.09963224807971	-5.66773407891029	3.59239275378223e-08	4.42672439246821e-07	8.30323741121824
PHF2	0.475236255614916	6.78127130297101	5.66661962591692	3.61340544208171e-08	4.44870803461913e-07	8.29763880802569
SLC22A3	0.552547442027969	7.14008126844203	5.66391923535937	3.66481874965158e-08	4.50804853740036e-07	8.28407664888005
IARS2	-0.469730301974341	8.27794608532609	-5.66271920478511	3.68789464517213e-08	4.53226118084963e-07	8.2780513826781
PRPF40A	0.277981837149698	8.06862307518116	5.66256001161001	3.69096646119253e-08	4.53226118084963e-07	8.27725216124195
SCAMP2	0.379747168474688	7.44484200673913	5.66236420861184	3.69474812733079e-08	4.53293551964652e-07	8.27626916639364
THOC5	-0.409308084713706	7.11462334851449	-5.65955171313266	3.7494862575699e-08	4.5926112881901e-07	8.26215249162881
RARS2	-0.349342753362428	7.19581448333333	-5.65952860121334	3.7499393317961e-08	4.5926112881901e-07	8.26203650966042
SEC14L1	0.339843962240394	8.81074990960145	5.65791799521223	3.7816446401283e-08	4.62739989428613e-07	8.25395496932371
GPRASP1	-0.615214878788045	9.74376356119565	-5.65430525019735	3.85371627464353e-08	4.71147892932225e-07	8.23583391794904
HACL1	-0.607164684216843	7.01440189797101	-5.65393228771876	3.86123241789448e-08	4.71655594042982e-07	8.23396370947012
C21orf91	0.585945540953781	7.70513557028985	5.65351213838046	3.86971661503257e-08	4.72280557812026e-07	8.23185700102123
SLC5A3	0.553281252697829	8.56134886586957	5.64833991201256	3.97566155571348e-08	4.84788713006696e-07	8.2059326388262
CWF19L2	0.326371443877698	7.23848357764493	5.64784840302242	3.98587523011325e-08	4.85611888374266e-07	8.20347006338554
SDCCAG3	0.310264282948103	7.22600409807971	5.64737739898255	3.99568680563397e-08	4.85806396563083e-07	8.20111038190191
SLC39A3	-0.407477495594398	7.37622220351449	-5.64735124916211	3.99623222689115e-08	4.85806396563083e-07	8.20097937857798
CHD1	0.356310886230085	7.94296742438406	5.64727299718572	3.99786480520429e-08	4.85806396563083e-07	8.20058736082237
CBL	0.254334387272201	7.64005183365942	5.64623254592287	4.01963372970552e-08	4.88028777416974e-07	8.19537543684394
BMI1	0.495211396411495	9.91398059547102	5.64532451686968	4.0387264347496e-08	4.89922671232644e-07	8.19082747633482
LANCL2	-0.320682250909615	8.25510756648551	-5.64491428573261	4.04738113908192e-08	4.90548191126584e-07	8.18877297999411
EPB41L4B	-0.324093736282134	6.45241995235507	-5.64458273114089	4.05438920176128e-08	4.90973227774597e-07	8.18711259354446
RAD18	-0.2815642337126	5.17890353789855	-5.6440175934235	4.06636178063192e-08	4.91998198876629e-07	8.18428262842402
SLC30A5	-0.311866085003939	6.44761174213768	-5.64361324763695	4.07494908742249e-08	4.92612164249359e-07	8.1822579775536
PPP1R3D	0.409666300776592	6.95799846923913	5.64170875997083	4.11563400286521e-08	4.97101943343487e-07	8.17272332314081
TUBG2	-0.493409831421735	9.20176622271739	-5.64148071863258	4.12053203656314e-08	4.97265238801419e-07	8.17158182474913
DMXL2	-0.626482581542665	7.52481275115942	-5.64011379537792	4.1500111176049e-08	5.00392140173461e-07	8.16474023269013
RBM45	-0.319734117911559	6.64758045043478	-5.63980460774588	4.15670751596318e-08	5.0076898192742e-07	8.16319289896961
PSMD12	-0.405356983894526	8.96366567112319	-5.63752441293911	4.20641837678171e-08	5.06322788820686e-07	8.15178371037028
NEK6	0.304346029172935	7.19485140043478	5.63716095434957	4.21439555268772e-08	5.06669789583059e-07	8.14996544615107
C7orf25	-0.417310921216152	7.01366770532609	-5.63706393368986	4.21652745092655e-08	5.06669789583059e-07	8.14948009930655
ACP2	-0.402516192388137	7.60518477394928	-5.63608946687662	4.23799843217943e-08	5.08813801493597e-07	8.14460568656399
RHOJ	0.434655801272408	7.09098322173913	5.63520807708427	4.25751035728007e-08	5.10719142345067e-07	8.1401974332076
ATP6V0B	-0.511432724982908	9.43309520416667	-5.63404380214121	4.28341898085698e-08	5.13387900585961e-07	8.13437517385045
FBXO2	0.374081366803198	9.18998713547101	5.63356718782405	4.29406936009182e-08	5.1421859970669e-07	8.13199201545217
CCND2	-0.309057245414577	8.55612384557971	-5.63340570026929	4.2976837970209e-08	5.1421859970669e-07	8.13118458454432
GLTP	0.444050180370159	9.21028202021739	5.63238865984773	4.32051558142279e-08	5.16509718655514e-07	8.12609984770924
GFM2	-0.313293727116037	7.1505350092029	-5.63190677130692	4.33137485124852e-08	5.17366861491125e-07	8.123690879803
RARRES2	0.800990405734272	7.46029225862319	5.62887957756426	4.4002031109616e-08	5.25070147415964e-07	8.10856163491165
IFI16	0.562562360455338	7.20057002282609	5.62874205252216	4.40335515482546e-08	5.25070147415964e-07	8.10787446846777
CHD9	0.340278093245185	8.94639367242754	5.62759898116507	4.42963940529447e-08	5.27755593716605e-07	8.10216344052776
CADM1	0.367645413123197	9.4155204748913	5.62711991430984	4.44070068282633e-08	5.28624326615226e-07	8.09977019428761
GRIA4	-0.573478972374469	6.55068429394928	-5.62383311118392	4.51731966483739e-08	5.37289004749913e-07	8.08335486615434
SOX5	0.353501179210267	6.98403181376812	5.61946472668602	4.62114834653024e-08	5.49172570028759e-07	8.06154956874795
PRKX	0.557228167763287	6.72407478105072	5.61857715914984	4.64252673376123e-08	5.51245998200964e-07	8.05712081755631
RPS6KC1	-0.312392835375674	8.67126083068841	-5.61712816130301	4.67763529795962e-08	5.54944837422062e-07	8.04989185666726
ZBTB7A	0.447764180984281	8.28832127036232	5.61612668300817	4.70205174526176e-08	5.57370005273082e-07	8.04489640895097
DDX59	0.492722563257797	7.78866188043478	5.61591207912396	4.70730001174774e-08	5.57520845141373e-07	8.04382604099712
SP100	0.330779209616701	5.73980377427536	5.61495892501612	4.73067903403806e-08	5.59816979698867e-07	8.03907243956383
THNSL1	-0.512531025303641	6.13393749184783	-5.61471312145824	4.73672644862795e-08	5.60059991476473e-07	8.03784666398646
CASC3	0.386468508579323	9.5759633917029	5.61438048290797	4.74492223013501e-08	5.60076126798412e-07	8.03618792672099
VIM	0.644688568669755	9.3241900640942	5.61432323951306	4.74633402604107e-08	5.60076126798412e-07	8.03590248436177
PCBP2	0.249961188615593	9.06025527550725	5.61422147493465	4.74884486032455e-08	5.60076126798412e-07	8.03539504425431
TTC9C	-0.461833693677903	6.74532827833333	-5.61321198276794	4.77382224139982e-08	5.62411405175763e-07	8.0303616963709
MRTO4	-0.520014064591718	6.29759361771739	-5.61309734352929	4.77666678716632e-08	5.62411405175763e-07	8.02979014834414
NACAP1	0.414201634753672	8.5846869592029	5.61125283329872	4.82266239385631e-08	5.67350627089321e-07	8.02059539120044
KHK	-0.438310554278876	6.16095655945652	-5.61065231856281	4.83773004346481e-08	5.68646172669799e-07	8.01760238468761
ACBD6	-0.548882904858299	7.57466160615942	-5.6091150683329	4.87651087129168e-08	5.72724555679424e-07	8.00994178466711
MPND	-0.560091040674068	6.75444947847826	-5.60874464072608	4.885900997052e-08	5.73347193988788e-07	8.00809607724368
RFWD3	-0.70002499536621	5.15985731481884	-5.60766841369164	4.91328280487695e-08	5.76078300775832e-07	8.00273417514748
ANKRD16	-0.533892841740364	5.74002790224638	-5.60688735000346	4.93324853146072e-08	5.77936041409136e-07	7.99884332729682
COPS7A	-0.361791299445818	9.08491663014493	-5.60353138331804	5.01993787145577e-08	5.87600907941772e-07	7.98213057343541
ATPIF1	-0.262683032886057	9.71901978123188	-5.60319930921799	5.02859608479683e-08	5.88123460359516e-07	7.98047727317647
MRPL15	-0.511409802867655	8.26916669123188	-5.60088749013787	5.08927703434968e-08	5.94724432105713e-07	7.96896955906564
NSDHL	-0.37480216512277	7.13257375539855	-5.59983654342238	5.11709777660749e-08	5.97477619661672e-07	7.96373943237789
GGA3	0.397024552981756	7.66379165463768	5.59935215332825	5.12997042667926e-08	5.98482323571741e-07	7.96132908632313
TCF7L1	0.59002659523845	5.61331876130435	5.59858379163365	5.15045436115874e-08	6.00372581101655e-07	7.957506025599
PDLIM5	0.405104860518956	6.78041382800725	5.59826405444637	5.15900177262992e-08	6.0042033461143e-07	7.955915264137
CARD6	0.717310392598979	5.31291852362319	5.59816293012005	5.16170796622672e-08	6.0042033461143e-07	7.95541216385244
PRKAR2A	0.214929957552974	8.34585993442029	5.5980881864472	5.16370907467293e-08	6.0042033461143e-07	7.95504031373044
HMOX2	-0.364941554310956	8.08473038144928	-5.59754168998419	5.17836338265377e-08	6.01625432601109e-07	7.95232161131457
ARRB1	0.311026088243864	8.52842632981884	5.59589987367592	5.22263286269418e-08	6.06266395973183e-07	7.94415519861725
MT1E	0.547938394435041	10.5683525089855	5.59479441095056	5.25264775819656e-08	6.09246315245578e-07	7.9386576887223
PLRG1	-0.414219238378987	8.32712720692029	-5.59455416703786	5.25919292193411e-08	6.09501341688282e-07	7.93746306058569
GRM8	-0.435843183831959	5.58011601702899	-5.59220275391199	5.32367537238825e-08	6.1646490294798e-07	7.92577266506326
C21orf62	0.52667652541248	5.25705506471015	5.59171591690993	5.33712176015494e-08	6.17512033355221e-07	7.92335277231118
HAGH	-0.474458440008419	9.20049384652174	-5.59141059454345	5.34557161036755e-08	6.17979807849828e-07	7.92183520952505
RBM28	0.393646990921181	7.31558804235507	5.59082185402251	5.36190192256643e-08	6.1935708945757e-07	7.91890914208583
PLEKHB2	-0.381390561832903	9.13749675398551	-5.5902699705844	5.37725403500745e-08	6.20619204386086e-07	7.91616647880792
C10orf35	-0.49957663984279	8.54464980938406	-5.58969539668485	5.39328284567915e-08	6.21957280797358e-07	7.9133112811132
HYLS1	-0.551694090042067	7.19540472742754	-5.58940758805776	5.40132929384376e-08	6.22141515923607e-07	7.91188117776921
LDLRAP1	0.515735477123933	6.74452124369565	5.58932095661404	5.40375359334631e-08	6.22141515923607e-07	7.91145072294158
SNAP23	0.351562543104273	6.87721640181159	5.58910964823517	5.40967130712316e-08	6.22311901064709e-07	7.91040079490803
POP7	-0.406837514580154	8.80448169637681	-5.58881175336251	5.41802461109204e-08	6.22761960011013e-07	7.90892069821666
YWHAH	-0.509333106657548	9.54885605884058	-5.58695510745259	5.47037098814119e-08	6.28263819547125e-07	7.8996973315516
DDX20	-0.388256484482886	6.56191848789855	-5.58504525378289	5.52473154523113e-08	6.33987810628283e-07	7.89021218846097
LAMP1	0.395668410756087	11.548331656558	5.58217541902817	5.60740712677221e-08	6.42949060823603e-07	7.87596422998362
ZNF615	-0.436410694620646	7.54055620192029	-5.58128210376501	5.63338728422704e-08	6.45042212240156e-07	7.87153035049429
GADD45G	0.520688793636364	7.11514633481884	5.58123151395321	5.63486208367818e-08	6.45042212240156e-07	7.87127927002389
CCDC113	-0.480583047390511	7.38585471536232	-5.58033269859836	5.66112723642512e-08	6.47520287409375e-07	7.86681869428999
SPTBN1	0.300921763478637	8.92365326521739	5.57859662337878	5.71219685994123e-08	6.52829148874946e-07	7.85820464681522
MXRA8	0.585422342606867	6.67075387724638	5.57843531540741	5.71696473445357e-08	6.52841990808162e-07	7.85740437836446
DGKB	-0.474769961544243	6.91239783721015	-5.57550731351467	5.80418632709408e-08	6.62262854880718e-07	7.84288141123467
TCAP	0.668656008813814	6.02269905286232	5.57362044299418	5.86107931437818e-08	6.68210692890449e-07	7.83352570412116
KDELC2	0.671064735432457	6.35778805387681	5.57324369543076	5.87250390762557e-08	6.68969311914162e-07	7.83165797168276
HAX1	-0.3556250720164	8.37941863463768	-5.57171465279153	5.91909409598789e-08	6.73729354773038e-07	7.82407875028432
COPS6	-0.277595136751144	9.05943308076087	-5.56997334458636	5.97259062796838e-08	6.79267140113549e-07	7.81544938205519
ALOX15B	0.428748750671433	6.23442364224638	5.56905456422963	6.00100694695796e-08	6.81945870479671e-07	7.81089706659026
EIF6	-0.3771047276697	8.34029684945652	-5.56869039073484	6.01230662391704e-08	6.8267672702177e-07	7.8090928482931
BPGM	-0.46849599328355	6.92913767905797	-5.56387509068419	6.16368004787265e-08	6.99298424848853e-07	7.78524534339485
NDUFA4	-0.432249047033491	11.4937439793841	-5.56232936362679	6.21305379408101e-08	7.0433026155536e-07	7.77759370658725
IARS	-0.418635873344551	9.48184887094203	-5.5579233138218	6.35591578209316e-08	7.19943513831118e-07	7.7557922521332
ZMYND8	0.292916236003991	8.81186728869565	5.55568787692058	6.42961608996447e-08	7.27703845274994e-07	7.74473642204716
KIF1C	0.590093782931815	7.61968360630435	5.5546378529013	6.46452108787929e-08	7.31064348510737e-07	7.73954453012723
CYC1	-0.607387189555711	9.45989871275362	-5.55347989536375	6.50322801876925e-08	7.34849045182927e-07	7.73381986466154
PRKAG1	-0.664058024092225	6.79591594880435	-5.55223378581438	6.5451337490992e-08	7.38988812911579e-07	7.72766046155355
TPI1	-0.399393090513691	10.2385385310145	-5.55120362857942	6.57997564112764e-08	7.4232500736551e-07	7.72256932418793
BAZ1A	0.513077468552496	6.14662289565217	5.55099714575803	6.58698098591772e-08	7.42517961137655e-07	7.72154895676342
CD81	0.448570461293448	11.2807218486232	5.55073804604169	6.59578174130171e-08	7.42523371473703e-07	7.72026861754658
ATRX	0.274662949312264	8.36128855655797	5.55068399670619	6.59761906051654e-08	7.42523371473703e-07	7.72000153919704
GGA1	0.320013483113726	9.33379161673913	5.54902705644545	6.65418654213702e-08	7.48289157019948e-07	7.71181497449244
CDKN2D	-0.518303242944953	6.60346520213768	-5.54773819161715	6.69851437376602e-08	7.52670409161225e-07	7.7054483369821
EFTUD2	-0.454306940247652	8.05192777822464	-5.54533979071368	6.78176915798291e-08	7.61415123317808e-07	7.6936040423841
SYN1	-0.533243162262995	9.50136908101449	-5.54426685864582	6.81933887440225e-08	7.65020712285942e-07	7.68830678562763
SUZ12	0.311109002586367	8.46437402996377	5.54388509840868	6.83275539267122e-08	7.65913100491036e-07	7.68642216493665
KCNIP1	-0.609886763048004	5.97318786981884	-5.54354087435279	6.8448747820414e-08	7.66658778502928e-07	7.68472293655859
MTHFD1	-0.34163823657606	8.23413005826087	-5.53882478636742	7.01304122162036e-08	7.84867334802732e-07	7.66145092385307
GDA	-0.691164158278033	8.65645179141304	-5.53802240542289	7.04205024118142e-08	7.87485410941684e-07	7.65749307040591
RASGRF1	-0.398509602035864	6.02140904724638	-5.53637989268811	7.10179799368183e-08	7.93533970242234e-07	7.64939258238972
C4orf19	0.471970818286453	5.62570739663043	5.53534738496245	7.13960869046202e-08	7.97123667725708e-07	7.64430147988786
ZNF584	-0.508042701686207	6.48192585213768	-5.53481866855709	7.15904623871555e-08	7.98657958675482e-07	7.6416947722004
RIOK3	0.362209440975871	7.72080002376812	5.53436854830856	7.17563490623264e-08	7.99872243959462e-07	7.63947572071034
VSNL1	-0.731277756792164	11.7754398572826	-5.53345482093802	7.20942447506607e-08	8.03000471913038e-07	7.63497157265151
SYNJ1	-0.552886347047679	8.89648628224638	-5.53261177129328	7.24073777764261e-08	8.05848141713351e-07	7.6308163526375
MBD3	0.350063639201847	8.14164249760869	5.5321209690096	7.25902854555032e-08	8.0724311890763e-07	7.62839752140267
MSH2	-0.786081952659448	5.90065649061594	-5.5304804539446	7.32049285899353e-08	8.13433212057577e-07	7.62031378246615
PEX19	-0.414575929271248	7.68494972344203	-5.52874493597305	7.3860681900999e-08	8.20069946395652e-07	7.61176399918854
RHBDD3	0.38940838463695	7.98402157873188	5.52616438456018	7.48463122345136e-08	8.30355883278943e-07	7.59905524912802
ERO1L	-0.342424038260162	7.69598832496377	-5.52329325231416	7.59579813024634e-08	8.42022744509442e-07	7.58492102264911
THBS2	0.474037530630427	7.94385465572464	5.52188825527386	7.65078219823463e-08	8.47448015527995e-07	7.5780065402333
CUX1	0.545374664573326	7.96675576869565	5.52002111567753	7.72445207680421e-08	8.54678521319753e-07	7.56881987227041
ZMIZ2	0.419010738790163	8.74440371394927	5.51992535290818	7.72824905536224e-08	8.54678521319753e-07	7.56834876902319
KCNS2	-0.416682833658444	7.13128545742754	-5.51863202814218	7.77970751585694e-08	8.59051293962133e-07	7.56198692189715
GNG12	0.471524252005886	6.09101805833333	5.5186236748429	7.78004095651365e-08	8.59051293962133e-07	7.56194583601099
STMN1	-0.454583865111722	8.3345989315942	-5.51784141264407	7.81132844559676e-08	8.61827370516155e-07	7.55809848293918
IL17D	0.449454008067733	9.94475087942029	5.51752583877664	7.82398483781038e-08	8.62545120916785e-07	7.55654653865022
GRIA1	-0.646890679376939	8.13246619235507	-5.517188538439	7.8375346650904e-08	8.63360161889731e-07	7.55488782549322
CINP	-0.296032842904469	6.62985757826087	-5.5170066223222	7.84485197122295e-08	8.63487905749289e-07	7.55399326580928
TMEM106C	0.349462260265531	8.18338723938406	5.51627825362983	7.87421620720222e-08	8.66040265675268e-07	7.55041180078956
WBSCR22	-0.306161205009726	7.59856947449275	-5.51598700333577	7.88598790957367e-08	8.66655238683006e-07	7.54897979865894
GTF2I	0.324422432237229	9.97337365710145	5.51569537193306	7.89779218187549e-08	8.67272825109162e-07	7.54754598340575
CPEB2	0.277405983310896	8.45637251402174	5.514131090547	7.96140330647435e-08	8.73574010693973e-07	7.53985617981645
P2RX5	-0.405111782711499	7.02274224684783	-5.51182303475554	8.05617166787259e-08	8.83281433139775e-07	7.52851326984801
ATG16L1	-0.4798610857737	6.83542301706522	-5.51102166042599	8.08933210207597e-08	8.86224250526651e-07	7.52457581622613
EIF2S1	-0.278207691680422	7.97002000177536	-5.51029283453396	8.1196058757645e-08	8.88846473035484e-07	7.52099521878134
CMTM3	0.385254143977604	6.54654267184783	5.50972049915839	8.14345667756084e-08	8.9076203579903e-07	7.51818369863846
ECHDC2	0.458014839159262	8.23613786887681	5.50878884991698	8.18242703211364e-08	8.94327157220028e-07	7.51360759835132
YARS	-0.28820872742836	9.76247399391304	-5.50825477997152	8.20484867719121e-08	8.96079384737168e-07	7.51098461866182
MRPS21	-0.28157443374204	10.5088074615217	-5.50770837079831	8.22785025292133e-08	8.97892171958878e-07	7.50830124825194
SLC25A46	-0.418301898201272	8.03071153923913	-5.5064027464769	8.28306615529461e-08	9.03214904321122e-07	7.5018902990074
ORMDL1	-0.311924178901625	7.5042839975	-5.50380296253993	8.3940894234737e-08	9.14610069816408e-07	7.48912832438894
TRIM36	-0.55193288573006	6.83520094891304	-5.50293671662999	8.43140302568481e-08	9.17962458301072e-07	7.48487711815419
KLHDC9	-0.38456596007045	8.18711116833333	-5.50155015709361	8.49146548134987e-08	9.23784487548249e-07	7.47807352702795
NELL1	-0.747311755603871	7.1100890898913	-5.50018868725198	8.55084627998927e-08	9.29523390575888e-07	7.4713943844199
HDAC4	0.306456638511486	8.18573933423913	5.49936424249844	8.58700090611479e-08	9.32730547687434e-07	7.46735044139007
SPSB3	0.378908378620855	9.39810035025362	5.49906533152997	8.60014585977452e-08	9.33435335848438e-07	7.46588438815358
DOCK6	0.406444044319897	6.06146734913044	5.49546866974357	8.75985711488457e-08	9.50034619659909e-07	7.4482490391801
ATRN	-0.359646452674165	8.13291862561594	-5.49448808700858	8.80389878398862e-08	9.54009426774282e-07	7.44344259839291
NGDN	-0.290126766704874	7.45580868884058	-5.49422443582351	8.81577707112862e-08	9.54009426774282e-07	7.44215039873288
WDFY2	0.295180118853775	7.12573886173913	5.4941991605901	8.81691661626949e-08	9.54009426774282e-07	7.44202652309451
FERMT2	0.48384113140018	8.89259259456522	5.49375558676663	8.8369386925929e-08	9.55438637519122e-07	7.43985261205131
ZSCAN29	0.41439710292024	7.2854327815942	5.49293417250513	8.87413268818464e-08	9.58720821929223e-07	7.43582731467963
CNR1	-0.667339555269467	7.53131560902174	-5.49228346481938	8.90370513892322e-08	9.61175189862358e-07	7.43263889882733
MRPL2	-0.430832354487092	7.59407576496377	-5.4915000475341	8.93943606552369e-08	9.64290091898759e-07	7.42880061874728
OCIAD2	-0.628398367970982	8.5080947415942	-5.49030098536999	8.99439459665755e-08	9.69472678162405e-07	7.42292677641179
PROSC	-0.450860282538523	8.29208312028985	-5.48837333276982	9.0834377925461e-08	9.78318342280138e-07	7.41348594865173
TSPO	0.717164769643512	7.03019618931159	5.48463863241845	9.25840103981212e-08	9.96397220117309e-07	7.39520253981694
EMP3	0.71137260119091	6.45483892336957	5.47959619667416	9.49984126592038e-08	1.0210810403508e-06	7.3705329084492
COX7B	-0.415381456031334	9.57996698485507	-5.47954501594818	9.50232302401626e-08	1.0210810403508e-06	7.37028260512951
WDR46	-0.720219817290602	6.33326478315217	-5.47336982925661	9.80643500866932e-08	1.05295281873331e-06	7.3400961637589
MRPL1	-0.403754597566648	7.64862076753623	-5.47180820275234	9.88482913738396e-08	1.06055821724205e-06	7.33246672943467
RASL12	0.802784649898522	6.93225582557971	5.47070633320271	9.94050994276363e-08	1.06571690311448e-06	7.32708452273956
FLT1	0.474497201341816	6.78369460927536	5.46989892063148	9.98150459340605e-08	1.06929441492233e-06	7.323141177828
PPIC	0.486264104895104	6.62403188478261	5.46591879006293	1.01860036108118e-07	1.08989196486875e-06	7.30370934723195
HEY2	0.563935023116886	6.81182885717391	5.46585488346292	1.01893201593306e-07	1.08989196486875e-06	7.30339743463085
C10orf88	-0.41013630594037	7.02125304043478	-5.46521917992743	1.02223684094639e-07	1.09259353815482e-06	7.3002948797157
SWAP70	0.431254390308108	7.29214878228261	5.46426476986431	1.02721811514787e-07	1.09708146448732e-06	7.29563742074474
REPS1	-0.360558912408639	7.92312635688406	-5.46082079841791	1.04539010399509e-07	1.11563968252079e-06	7.27883650582714
ITGA5	0.592869741781906	6.39584692228261	5.45780850943036	1.0615404804663e-07	1.13201385228737e-06	7.26414847941911
PTP4A1	-0.251490509119829	7.31896967336957	-5.45376206559998	1.08361804632564e-07	1.15467901699274e-06	7.24442814545859
NT5C2	0.345248383629526	9.31862898061594	5.45315668120383	1.08695923355249e-07	1.15735985817059e-06	7.24147881874227
SRPR	-0.394536467586623	8.00483863192029	-5.4496504304117	1.10650868473958e-07	1.17728158468158e-06	7.2244021646939
SPECC1L	0.289838282309265	9.47659676565217	5.44896597334363	1.11036465047913e-07	1.18048851354578e-06	7.22106965397041
PPP2R1B	0.387182564003887	6.57681874663044	5.44848394303178	1.1130880644076e-07	1.18248741872634e-06	7.21872292869615
TM9SF2	-0.568171757913136	8.71520856757246	-5.44763652790164	1.11789162214471e-07	1.18669146232667e-06	7.21459776263343
NDUFAF1	-0.549208737834798	8.41534313246377	-5.44732216215729	1.11967872241313e-07	1.18768946478058e-06	7.21306758046802
REPS2	-0.464751461266106	7.94565248094203	-5.44696259146609	1.1217262106797e-07	1.18896195407116e-06	7.21131744944467
GNG5	0.396428830459017	8.34615807137681	5.44598949374506	1.12728556500378e-07	1.19395207538127e-06	7.20658157769191
MBTPS2	-0.338465131120983	7.09397524177536	-5.44540396590766	1.13064362112087e-07	1.19660494331909e-06	7.20373225945103
DDX1	-0.548717484161108	10.2417535652899	-5.44397926787736	1.13885509462155e-07	1.20438650014163e-06	7.19680036971539
ENTPD3	-0.531259510015776	6.65502987873188	-5.44239854679822	1.14803373156563e-07	1.21317837360549e-06	7.18911105793947
KIAA1429	-0.249592156018196	7.28183193902174	-5.44063448752104	1.15836191894423e-07	1.22317087269239e-06	7.18053203455459
DLG5	0.329174926695414	8.07303039949275	5.43857180304664	1.17055315731994e-07	1.23511414033841e-06	7.1705035716425
ZDHHC2	0.368246148577215	7.16386332851449	5.4377733345108	1.17530583838997e-07	1.23919652419117e-06	7.1666223602341
TCEAL7	-0.609882298764401	9.12635969057971	-5.43731934515673	1.17801645990089e-07	1.24112132360557e-06	7.16441580480398
TAC1	-0.977085711887055	7.04648182992754	-5.43580506708675	1.18710176056047e-07	1.24975435347894e-06	7.15705692975971
HAS1	-0.646250689386922	6.32875495851449	-5.43327167343246	1.20245412920312e-07	1.26496731086387e-06	7.14474919609828
AHCTF1	0.279784448486248	8.33797610173913	5.43154758757623	1.2130123518506e-07	1.27511785682167e-06	7.13637588774711
GPRC5C	0.389738711705138	6.68406540637681	5.43117524093177	1.21530439804306e-07	1.2765703051504e-06	7.13456780606906
USP34	0.304718203813028	8.99744316869565	5.42768083179403	1.23702115947779e-07	1.29840926043092e-06	7.1176041435339
PPM1J	-0.625404560779745	6.04846211699275	-5.42409761765296	1.25968165695585e-07	1.32120537587822e-06	7.10021852382474
C1orf74	-0.292829781031601	6.15536438289855	-5.42288687589196	1.26742934277994e-07	1.32833794273566e-06	7.09434614488883
IL17RC	0.434278982441239	6.50248915018116	5.42115503956969	1.27859219259904e-07	1.33903646876896e-06	7.08594817551721
SEZ6	-0.472813730529478	7.11891005717391	-5.41917420578744	1.29147725134015e-07	1.35152130563754e-06	7.0763454298532
SNRPB2	-0.319943478482574	7.80812714355072	-5.41594656268068	1.31274364718798e-07	1.37275198840544e-06	7.06070443471531
ASXL1	0.213899844256794	7.98823559043478	5.4152881220475	1.31712363728907e-07	1.37630586927755e-06	7.05751458888084
GBA	-0.460670156713815	7.5240602107971	-5.41153125230884	1.34238779562484e-07	1.40166076381587e-06	7.03932025397055
GRTP1	0.628442854164788	5.18634029884058	5.41088704455096	1.34676703278338e-07	1.40518706106557e-06	7.03620141205774
LAGE3	-0.330196235551815	9.44029296275362	-5.41061101652909	1.34864768291886e-07	1.4061030823473e-06	7.03486515273273
ZNF789	-0.330233217434668	6.00779844177536	-5.4091338681926	1.35875536059411e-07	1.41445157313323e-06	7.02771517262074
IFITM2	0.712990116385194	10.0828323525	5.4089078385543	1.36030849734707e-07	1.41445157313323e-06	7.02662123924605
FGFR3	0.672366562914457	10.4160538344565	5.40885595757694	1.36066523508081e-07	1.41445157313323e-06	7.0263701520215
GPR37L1	0.503492976629165	8.6755532290942	5.40885239948042	1.36068970416939e-07	1.41445157313323e-06	7.0263529320514
ANKMY2	-0.488362325369893	8.78573269952899	-5.40699175499578	1.37354418169078e-07	1.42675630072962e-06	7.01734930317384
COMMD4	-0.369240266751143	7.11248660789855	-5.40567409445843	1.38271873888131e-07	1.4352231587959e-06	7.01097467916379
HGSNAT	-0.285790848670804	6.73060043221014	-5.4054065421956	1.3845889069086e-07	1.43610134922924e-06	7.00968045888714
IFRD2	0.356384223325623	7.06197875503623	5.40516921008432	1.38624989711869e-07	1.43676144178089e-06	7.00853246472223
BCAT1	-0.398480351446977	7.72530708402174	-5.4043465893882	1.39202209332042e-07	1.44167842057845e-06	7.00455369879961
RSRC2	0.254466320193494	9.18545141043478	5.40299222584325	1.40157639700454e-07	1.45050227418411e-06	6.9980041210044
GPR22	-0.630269638289081	6.39525924615942	-5.40252709696728	1.40487231710851e-07	1.45284104003043e-06	6.99575510658619
ITGAV	0.552657306804248	9.38462355083333	5.40107764223311	1.41519161659895e-07	1.46243419598873e-06	6.98874763449256
AGTRAP	0.312234758928963	6.64246440257246	5.40080525332704	1.41713908200446e-07	1.46336828769871e-06	6.98743092438702
LSM11	-0.404224767974133	7.65573971557971	-5.40020114693443	1.4214674902792e-07	1.46675780840216e-06	6.98451090530332
ACAD11	0.419224025571273	8.32383392326087	5.39907927632801	1.42953979624562e-07	1.47400268843767e-06	6.97908891287753
OR2L13	-0.781243547583992	5.53709904384058	-5.39706149494641	1.44417086384638e-07	1.4879947115149e-06	6.96933928305555
HIP1	0.322065845506071	6.5199667342029	5.39687912284743	1.4455004080862e-07	1.48827108829609e-06	6.96845823250562
HCCS	-0.418583897623954	7.39617990858696	-5.39672881949508	1.44659705666594e-07	1.48830744868866e-06	6.96773212609515
PRPS1	-0.382640766175407	7.88370225228261	-5.39626640314011	1.44997603049926e-07	1.49069016683953e-06	6.96549832320313
WBSCR17	-0.516105216074452	8.93315828565217	-5.39571913245258	1.45398496951844e-07	1.49371657344741e-06	6.96285481302705
PKN2	0.321638133806196	7.77732193326087	5.39477342419054	1.46093801331547e-07	1.49976089024325e-06	6.95828722022442
FAM131A	-0.346208491148323	9.29618047989131	-5.39416021266366	1.46546373859897e-07	1.50330636476762e-06	6.95532587016704
GATA2	0.40395912444976	6.01765881967391	5.38846360912776	1.50816351706833e-07	1.54597785086617e-06	6.92782858194712
ZNF652	0.325425128490454	8.0136498415942	5.38639182759031	1.52399087919279e-07	1.56106092760558e-06	6.91783400240733
MRPS23	-0.464129035240024	7.70794409061594	-5.38549149708933	1.53091917797146e-07	1.56701311187546e-06	6.91349164514654
SCIN	0.502738116583944	5.81614028271739	5.38427858092774	1.54030134590701e-07	1.57546650427819e-06	6.90764259438465
PRR3	-0.708056994159522	5.57321495594203	-5.3839059817408	1.54319468787454e-07	1.57727544519422e-06	6.90584602190034
DNTTIP1	-0.590568166270043	6.73695529286232	-5.3831092546455	1.54939924757262e-07	1.58246363064172e-06	6.9020047571364
LRRTM1	-0.67267645556864	7.72469179717391	-5.38224688095561	1.5561423663032e-07	1.58810313005675e-06	6.89784750883988
LMBR1	-0.329175397528263	6.78397445047101	-5.38211374724823	1.55718591159383e-07	1.58810313005675e-06	6.89720575870142
LRCH4	0.384065721140968	7.7536225265942	5.38156628216465	1.56148427653133e-07	1.59132950652608e-06	6.89456692431515
USP53	0.354789293035386	6.79351526637681	5.37996398348204	1.57413094701619e-07	1.60305288816326e-06	6.88684493965016
SPOCK1	-0.528843921835522	10.7287280425	-5.37966509566877	1.57650101222777e-07	1.60430142920682e-06	6.88540471073838
GJC1	0.491368077871078	7.37504594199275	5.37915697054489	1.58053821308894e-07	1.60665033591915e-06	6.8829563939928
SLAIN1	0.537993106864187	9.00031649221014	5.37908627999319	1.58110066574088e-07	1.60665033591915e-06	6.88261579812014
RGL3	0.443168797293235	5.9998637215942	5.37882401312646	1.58318910486773e-07	1.60676179331798e-06	6.88135219540377
CD2BP2	-0.308448569330666	8.14564185036232	-5.37878475365828	1.58350195989834e-07	1.60676179331798e-06	6.88116304743766
COG7	-0.647242785923027	6.22362070394928	-5.37713717119457	1.59668571509001e-07	1.61896773555367e-06	6.87322617758189
TRPC4AP	-0.458207274145851	7.7248197407971	-5.37464846318486	1.6168026031442e-07	1.63818084565687e-06	6.8612411035211
MAP3K6	0.421037585774229	6.26633989681159	5.37380641389585	1.62366473223928e-07	1.64394588737844e-06	6.85718699592637
TMEM59	-0.337365100059937	8.77247076623188	-5.37343198979294	1.62672511988028e-07	1.64585615844741e-06	6.8553844691453
M6PR	-0.354435009334352	8.34300463373188	-5.3719044301953	1.63926896808159e-07	1.65735174761414e-06	6.84803165135526
SLC6A16	0.45427107337242	6.0683920648913	5.37106801164269	1.64617716476856e-07	1.66313705918945e-06	6.84400631792246
GNPDA2	-0.572055448755976	6.56323394648551	-5.36941588569205	1.65990575246626e-07	1.675799738433e-06	6.83605681798208
ZNF540	-0.433541588691829	8.00369437865942	-5.36890593033682	1.66416573492752e-07	1.67889180581933e-06	6.83360347681725
NME4	0.495736191604189	8.64168936797101	5.36830344340083	1.66921238848095e-07	1.68277248912066e-06	6.83070521942874
F8A1	-0.501049912268783	8.49856359014493	-5.36482799776289	1.69861572240513e-07	1.71118450253499e-06	6.81399177079076
APEX1	-0.458052818357965	8.77069149003623	-5.36437363059753	1.70249682389732e-07	1.71386309845744e-06	6.81180736377999
RYK	0.266934529952679	7.42376837612319	5.3636842685202	1.7084016630625e-07	1.71857363853124e-06	6.80849348614889
STXBP1	-0.528730563000147	11.6829956271739	-5.36299130366277	1.71435742342512e-07	1.72332861280935e-06	6.80516263744035
UBQLN4	0.321080394942951	8.9603279176087	5.36265137865644	1.71728631819064e-07	1.72503624928277e-06	6.80352886000006
CDC123	-0.422515023098484	8.6492986440942	-5.36233793463086	1.7199913546963e-07	1.72651673349364e-06	6.80202243220372
NAP1L5	-0.602378119527311	10.7982877993841	-5.36119244240374	1.7299122747495e-07	1.73523317802663e-06	6.79651774617692
SMARCA4	-0.26955608441032	9.20777222246377	-5.3609512691737	1.73200811314163e-07	1.73609362191458e-06	6.79535890490453
LEF1	0.491211404875648	5.91876870105073	5.3591639980514	1.74761691788905e-07	1.75048800282558e-06	6.78677235612298
CGREF1	-0.644465961251385	6.61238052927536	-5.3588067517841	1.75075321690797e-07	1.75237775593865e-06	6.78505632397215
RGL1	0.327888652576897	10.3335644582609	5.35747123112791	1.76252640450266e-07	1.76290354995298e-06	6.7786419735896
ZWINT	-0.558528715488717	6.46877408391304	-5.35521765317491	1.78256735298872e-07	1.78167797512194e-06	6.76782124210296
ACO2	-0.504924577642358	8.74552256108696	-5.35504403364521	1.78412049788615e-07	1.78196023802404e-06	6.76698774756631
PCCA	-0.353241097154945	7.4828991925	-5.35394182834375	1.79401119695987e-07	1.7905636309586e-06	6.76169690678484
SCG5	-0.674238238538829	11.1036676919928	-5.35343419828204	1.79858434676138e-07	1.79385123005938e-06	6.75926046217
SSH3	0.347011076847363	6.85159226405797	5.35137709199482	1.81723271373413e-07	1.81116235569963e-06	6.74938899965148
NRIP3	-0.622392179053577	9.79401865630435	-5.35079136833511	1.82257677765516e-07	1.81519844837062e-06	6.74657884321698
ZNF510	-0.519767886257949	5.84426442746377	-5.35024603468154	1.82756605648415e-07	1.81887571398703e-06	6.74396269244935
MCF2	-0.472286769979488	6.51655543797101	-5.34955389660434	1.83391757218494e-07	1.82390256132975e-06	6.7406425827115
FARSA	-0.316221346118615	7.86424264786232	-5.34896515511457	1.83933713299517e-07	1.82799607483992e-06	6.73781872942583
TRIM17	-0.649529441458545	5.61185168442029	-5.34873731123193	1.84143868620068e-07	1.8287885762459e-06	6.73672596148321
YTHDF2	-0.291225875313632	8.79403993525362	-5.34783461665472	1.84978778941516e-07	1.83578019610536e-06	6.73239689614027
CPNE6	-0.615708813066407	8.54642107815217	-5.3458743083465	1.86804574301442e-07	1.85137379366252e-06	6.72299786063698
ATP6V1F	-0.414943294195801	10.0779324542391	-5.34586414547827	1.8681408529077e-07	1.85137379366252e-06	6.72294914030764
ZNF516	0.474934135312584	6.58564936894928	5.34542843693492	1.87222288963393e-07	1.85410886873846e-06	6.72086044405173
ORAI3	0.468268696805304	7.13807659065217	5.34400119558299	1.88565512417017e-07	1.86609328202105e-06	6.71401951369481
STAM	-0.476425661179871	8.45553213862319	-5.34381123077933	1.88744999174868e-07	1.86655227322226e-06	6.71310910263489
CACNA1E	-0.441935094178449	8.51569140311594	-5.34165127826083	1.90797525283073e-07	1.88516157947761e-06	6.70275932504448
ZFP36	0.717523538116621	8.25998189681159	5.34154860340954	1.90895631666419e-07	1.88516157947761e-06	6.70226742576351
AGPAT3	0.235368910768184	8.87390649094203	5.34130830966085	1.91125425309737e-07	1.88610263132895e-06	6.70111624572192
TPD52	-0.366173861669902	8.5205819365942	-5.34092881340175	1.91488886326375e-07	1.88749982969221e-06	6.69929827113327
CAV1	0.569254331292392	7.10350440163043	5.34087945453254	1.91536208917636e-07	1.88749982969221e-06	6.69906182547354
KIAA1324L	-0.346758856266891	7.25014151514493	-5.33690695297128	1.95382320236172e-07	1.9240493515954e-06	6.68003802249826
INHBB	0.687274449247068	6.88696258547101	5.33629571127947	1.95980737544322e-07	1.92858798777827e-06	6.67711188513646
DUSP8	0.449216652263001	9.69904465460145	5.33358256431138	1.98658526945222e-07	1.953568389448e-06	6.6641267909611
CITED1	-0.603213088623479	6.69010927865942	-5.33268161310351	1.99555574519039e-07	1.96101459108653e-06	6.65981603470928
FAM122A	-0.284676097487774	6.84701478565217	-5.3318990718772	2.00337918079896e-07	1.96732396725096e-06	6.65607231181984
DPP8	-0.261717426495085	8.8426172709058	-5.33119903241768	2.01040305556351e-07	1.97283989140427e-06	6.65272366070224
SIGLEC15	0.527428780574691	7.08772212228261	5.33016570954315	2.0208146886281e-07	1.98167023626797e-06	6.64778139576108
ASH1L	0.305284858281194	9.07329763351449	5.32855227458426	2.0371763052836e-07	1.99631889091488e-06	6.64006607890655
MED8	-0.255730369119297	7.10157370130435	-5.32757140827622	2.04718596524907e-07	2.00472687085808e-06	6.63537658307983
SLC16A6	-0.497874943458118	6.9077128051087	-5.32727269768339	2.0502437630099e-07	2.0063201876265e-06	6.63394859511174
F12	-0.558810987943634	6.32623915615942	-5.32656489711503	2.05750700022423e-07	2.01199276820338e-06	6.63056520975943
ZMAT2	-0.326736063894524	9.18630190315217	-5.32642844598734	2.0589100922569e-07	2.01199276820338e-06	6.62991299639128
CYP2C8	-0.46411042164415	5.96933024619565	-5.32481250009285	2.07559730853748e-07	2.02688726028002e-06	6.62219008110135
ARMCX2	-0.506147435016567	8.18048365963768	-5.32224664038593	2.10236421206078e-07	2.05159731007156e-06	6.60993126201875
NUP50	-0.34357521659656	7.02494438532609	-5.32144775350519	2.11076640373592e-07	2.05836420581285e-06	6.60611542916294
LFNG	0.591880744560707	6.01118046231884	5.32119751894619	2.11340491731891e-07	2.05950501428513e-06	6.60492029541096
ZNF593	-0.515785049476844	7.29093055072464	-5.31526568109329	2.17689782949231e-07	2.11990543492852e-06	6.57660291080335
CDC27	-0.249048549878541	7.98872264123188	-5.31424742563307	2.18798174306855e-07	2.12922054011452e-06	6.57174455216884
PPP1R2	-0.32391735708134	7.31154072865942	-5.31317375439605	2.19972824587149e-07	2.13916707294424e-06	6.56662261138143
PAIP2	-0.39173092038698	9.45441863869565	-5.31274362018208	2.20445129797917e-07	2.14227446649771e-06	6.56457089565375
SUPT7L	-0.282249853672649	7.85029555869565	-5.31237721195984	2.20848238116484e-07	2.14470557001901e-06	6.5628232559524
HERC3	-0.322207986946734	5.82058620065217	-5.31223655349418	2.21003175314058e-07	2.14472493247684e-06	6.56215239009245
COPS7B	-0.272411573997052	7.55382833387681	-5.31183010283946	2.21451479834618e-07	2.14755006222724e-06	6.56021391853356
CDKN2C	0.373448947410487	6.80561576521739	5.31169509939528	2.21600580477988e-07	2.14755006222724e-06	6.55957007782658
NRGN	-0.616691600769235	10.7709476203261	-5.30990424677575	2.23587686440824e-07	2.16531086116e-06	6.55103063933598
USE1	-0.466072995343604	7.58063307637681	-5.30972682929567	2.23785486207343e-07	2.16573076127369e-06	6.55018477574356
PAPSS2	0.5470892565892	7.22421244532609	5.30844650832507	2.25217942537713e-07	2.17809048841818e-06	6.54408134205092
ANAPC1	-0.237158857238025	7.50077520677536	-5.30808528030978	2.25623702202862e-07	2.18051080357735e-06	6.54235954440338
CUL1	-0.480948769691889	7.63465864271739	-5.30682958381823	2.27039731247208e-07	2.19268467718981e-06	6.53637499457951
GOPC	-0.313605290925915	7.82269797550725	-5.30566640433579	2.28359129914409e-07	2.20390920770114e-06	6.53083240250106
EPHA4	-0.521585299061462	9.27984292300725	-5.30420140642453	2.30031482976264e-07	2.21852234234948e-06	6.52385304313104
NEFL	-0.705205206510321	10.8847606592029	-5.29908589905408	2.35964846597179e-07	2.27301300191883e-06	6.49949470122287
SERPINB1	0.394594183855094	6.80324942615942	5.29905117256072	2.36005628666749e-07	2.27301300191883e-06	6.49932941068655
DCTN1	-0.362663443792002	8.9188824984058	-5.29887884337635	2.36208109770655e-07	2.2734017318558e-06	6.49850917440654
RIT2	-0.631507094056464	7.58715095007246	-5.29799036591772	2.37254721890399e-07	2.2819087551914e-06	6.49428062780059
IL6ST	0.338514719209214	8.15622293594203	5.29652936264398	2.38985560813296e-07	2.29698047929051e-06	6.48732850557827
SPR	0.615935848573008	7.06050565481884	5.29588665103445	2.39750854594211e-07	2.30275769450316e-06	6.48427068465869
RASSF4	0.422223149608288	7.59043658550725	5.29280584865328	2.43452420888099e-07	2.33670999186434e-06	6.46961739108376
NPTX2	-0.683271445650135	8.64696647007246	-5.29244331809458	2.43891632202495e-07	2.33932445853323e-06	6.46789353560043
ZNF449	-0.395845671816601	6.53222365782609	-5.29182065379607	2.44647796153281e-07	2.34497337351843e-06	6.4649329526377
CHORDC1	0.502885114233137	8.02273508115942	5.2911605503263	2.45451912577973e-07	2.35107388666729e-06	6.46179466780058
UQCRFS1	-0.503420449399018	9.26050328202898	-5.2909514406695	2.45707178053809e-07	2.35191246269527e-06	6.46080057863547
ZNF785	0.390763778994693	6.33267719384058	5.28991904754111	2.46971230026218e-07	2.36239942609663e-06	6.45589314090253
NFATC1	0.332736848592462	6.14194609688406	5.2886593688026	2.48522124302479e-07	2.37561400756214e-06	6.44990636849103
CHAF1B	-0.621460335147479	5.58106486663043	-5.28798726457697	2.49353472496514e-07	2.38193715587099e-06	6.44671258936811
OXA1L	-0.549009240173516	7.78661979282609	-5.28766237530166	2.49756306610166e-07	2.38416112157546e-06	6.44516886332783
CAPN1	0.337920262097903	8.34316431492754	5.28477889007668	2.53359380859722e-07	2.4169106107455e-06	6.43147124444097
HAPLN1	-0.357352482005891	5.82672838583333	-5.28392593862287	2.54434830669186e-07	2.42536516563502e-06	6.42742057868701
RBM25	0.449655615196376	9.82571413934783	5.28380192280741	2.54591565557637e-07	2.42536516563502e-06	6.42683167210674
ZCCHC17	-0.346294078246489	9.23034001735507	-5.28354236647182	2.54919904133342e-07	2.42684440981796e-06	6.42559916876854
SLC7A14	-0.627748531672009	7.61631587206522	-5.2821841096989	2.56644815575957e-07	2.44085508482927e-06	6.4191502918845
CRBN	-0.252657734758932	9.5618321407971	-5.28210962734302	2.56739731164741e-07	2.44085508482927e-06	6.41879669571887
SP1	0.301094542688896	6.69986300217391	5.28065719200819	2.5859745085268e-07	2.45685098462543e-06	6.4119022443525
TRAPPC2	-0.267586567885798	6.70593642007246	-5.27984909146196	2.59636686825548e-07	2.46505433944121e-06	6.40806700531467
VPS26B	-0.311230996333669	8.02647331771739	-5.27809080632812	2.61911913480974e-07	2.48497345246529e-06	6.39972385290157
MANEAL	-0.48377440747305	7.24756538300725	-5.27637528641167	2.64150456197235e-07	2.50451781423518e-06	6.39158581024073
PTRH2	-0.635103560220827	8.32434544376812	-5.27408054145993	2.67173882152347e-07	2.53147253339348e-06	6.38070343093534
RPS6KA2	0.32443725583259	8.62435943202899	5.2725914979046	2.69153709669988e-07	2.54850943328983e-06	6.37364400117229
TFCP2	-0.324503902410223	7.21160240137681	-5.27045600727217	2.72017935457525e-07	2.5732794892532e-06	6.3635226622543
FAM49A	-0.326338491558968	8.30155338231884	-5.2703679032583	2.72136738398523e-07	2.5732794892532e-06	6.36310515774916
ERC2	-0.659362628571426	9.12886473913044	-5.26854527959241	2.74605768177398e-07	2.59487647382187e-06	6.35446944556708
DIS3L	-0.437827425460856	7.84345222710145	-5.2655622646519	2.78693731736972e-07	2.63173212131149e-06	6.34034098812229
PURA	0.231148777951002	9.38481383713768	5.2636613264904	2.81329561307871e-07	2.6535020277996e-06	6.331340983486
CBS	0.315299180007886	7.92959025655797	5.26362687122579	2.81377559390858e-07	2.6535020277996e-06	6.33117787930762
PARP2	-0.340199748147118	8.56197567851449	-5.26264955555174	2.82742329983573e-07	2.66458043908578e-06	6.32655183013702
NFASC	0.314942236814769	8.55613739326087	5.26249628295845	2.82956949370085e-07	2.66481215649208e-06	6.32582638970344
TOLLIP	-0.369177756623902	8.55399547757246	-5.2616907080502	2.84087555467241e-07	2.67288135780401e-06	6.32201388101703
DUSP1	0.53110599917609	8.71319782786232	5.26161433342033	2.84194972864992e-07	2.67288135780401e-06	6.32165245094929
PDCD2L	-0.495213257946787	6.90920708199275	-5.2597762823038	2.86792033420397e-07	2.69397401044197e-06	6.31295547733021
SLC35F3	-0.457393410728221	7.28066150753623	-5.25975525395153	2.86821878170853e-07	2.69397401044197e-06	6.31285599336836
CYB5R3	0.442004064231032	10.3445463606159	5.2594680322767	2.87229823084486e-07	2.69549765622447e-06	6.31149719619605
KCNJ16	0.618939845342021	7.66410820463768	5.25929428722677	2.87476868957972e-07	2.69549765622447e-06	6.31067526719475
DLD	-0.464494958045631	7.6533403082971	-5.25922537875581	2.87574906156396e-07	2.69549765622447e-06	6.31034929069913
USP14	-0.245359376930972	8.77410209039855	-5.25910027473618	2.877529766361e-07	2.69549765622447e-06	6.30975748602918
MRPL30	-0.227854332715181	7.02211035858696	-5.25635424936	2.91688684664336e-07	2.72889778518827e-06	6.29677031001305
ABHD14A	-0.44073028201535	9.03895519257246	-5.25626360753215	2.91819482922026e-07	2.72889778518827e-06	6.29634171903652
NDFIP1	-0.377005255347816	10.6048288964493	-5.25620620074677	2.91902351692392e-07	2.72889778518827e-06	6.29607027981873
TCP11L1	-0.372079167091854	6.47432799724638	-5.25605101964254	2.92126475589834e-07	2.72917359573368e-06	6.29533654180033
STYK1	-0.53887877987644	6.64943203655797	-5.25580895950661	2.92476410109685e-07	2.73062363446612e-06	6.29419205171097
SMG5	0.275289149980544	8.20453708855072	5.25381724496195	2.95371225826463e-07	2.75581550217198e-06	6.28477661705864
FOXRED1	-0.360284789497348	8.1862696817029	-5.25295028529113	2.96639961159439e-07	2.76581261658166e-06	6.280679149327
C14orf79	-0.659777471420155	6.44677905717391	-5.25218232142876	2.97768240529851e-07	2.77448773219275e-06	6.2770500224794
ARHGDIG	-0.538375110599926	7.76387390398551	-5.24773623174921	3.04382695003689e-07	2.834235413039e-06	6.25604789986737
DYRK4	-0.498021754229456	7.78122189213768	-5.2468554663435	3.05709832352528e-07	2.84470403389482e-06	6.25188912993275
BOC	0.351285011219313	7.13760937007246	5.24656794906252	3.06144278203069e-07	2.84685756846262e-06	6.25053166370625
PCCB	-0.43620698649192	7.6163010501087	-5.24518912456314	3.08236058856425e-07	2.86440971063198e-06	6.24402261343743
GPR4	0.579889950761342	5.94034610322464	5.24395046620036	3.10127021603234e-07	2.88007365823983e-06	6.23817644285885
CIAPIN1	-0.332619230532097	7.75314612764493	-5.24144808310897	3.13981628185893e-07	2.913940683025e-06	6.22636924273144
MDH2	-0.3605593676187	10.5513406825362	-5.2412622229306	3.14269770335096e-07	2.91468583955625e-06	6.22549246741835
GRM1	-0.55766066565698	7.03854134677536	-5.24075171115128	3.15062546648729e-07	2.92010713262071e-06	6.22308431423322
ZC3H10	0.295692621902833	6.96347934713768	5.23978794988679	3.16564470945228e-07	2.93208954825954e-06	6.2185386453908
SLC2A1	0.472681379118265	8.43465775163043	5.23872204610905	3.18233667381922e-07	2.94532707737972e-06	6.21351200919297
DCTN6	-0.39548236332825	8.62286348036232	-5.23860738226725	3.18413738095105e-07	2.94532707737972e-06	6.21297132226157
ST6GAL2	-0.359635971987482	6.59757750800725	-5.23809306307366	3.19222654089695e-07	2.95086307073157e-06	6.21054621604465
BLOC1S2	-0.312807878984174	8.27692494057971	-5.23692576458532	3.21065976835793e-07	2.9659474263296e-06	6.20504292014045
ESAM	0.751776916733794	6.27919714811594	5.23406011261458	3.25635150320528e-07	3.00617624288662e-06	6.1915368993818
ATP5F1	-0.423671654710031	9.54727847286232	-5.23300328525167	3.27336099372886e-07	3.01989086941183e-06	6.18655752559103
SLC15A2	0.369636670895948	7.16027899713768	5.23238735199853	3.28331409486904e-07	3.02708175886578e-06	6.18365585927846
NARS	-0.329188403050111	11.3724900770652	-5.23010780743272	3.32040627059133e-07	3.05849508461715e-06	6.1729193416115
SDHA	-0.302398285770018	9.36719147181159	-5.22993275316579	3.32327146375108e-07	3.05849508461715e-06	6.17209500505143
IPO7	0.27741382290394	8.80586362365942	5.22989256245898	3.32392962201849e-07	3.05849508461715e-06	6.17190574882289
ATP5A1	-0.507563819499978	11.3759661633696	-5.22735236048531	3.36578532463579e-07	3.09497754802411e-06	6.15994647041593
EPDR1	-0.652499666625481	9.6856949682971	-5.2265567178738	3.37900025111942e-07	3.10509308790613e-06	6.15620156198821
PODNL1	0.498291055404595	7.19340516528985	5.22629640437285	3.38333475198036e-07	3.10704015894044e-06	6.15497642711085
PARP4	0.455099263436037	7.02415301945652	5.22592905134095	3.38946075812052e-07	3.10980402834571e-06	6.15324760836459
TRIM32	-0.410108348626107	6.69736044797101	-5.22585004436627	3.39077969003822e-07	3.10980402834571e-06	6.15287580264678
CNTNAP5	-0.488661370213993	6.70800767789855	-5.22550434928822	3.39655653743964e-07	3.11306616500105e-06	6.15124902063133
FIGNL1	-0.349206049270725	6.7353022273913	-5.22484235542521	3.40764566547188e-07	3.1211897561667e-06	6.14813403675101
NEO1	0.305122409535729	8.51904860028985	5.22382855488482	3.4246960767085e-07	3.13336001675708e-06	6.14336426866168
THRA	0.306756146750093	8.84829927942029	5.22373306225757	3.42630636102263e-07	3.13336001675708e-06	6.14291503034952
CYP2R1	-0.340254108084021	6.22994271286232	-5.22365423240183	3.42763621600611e-07	3.13336001675708e-06	6.14254418594056
EPB42	0.45478314921815	4.73637115195652	5.22207795135982	3.45433337247547e-07	3.15450990914262e-06	6.13512974785101
PTPRT	-0.717207901155155	7.79129289018116	-5.22200580939467	3.45556004315624e-07	3.15450990914262e-06	6.1347904537077
MITF	0.350073205368317	6.80398710181159	5.22187357793601	3.45780954710365e-07	3.15450990914262e-06	6.13416855992457
TIAL1	0.188595118384774	7.81551103652174	5.22175837346184	3.45977054857117e-07	3.15450990914262e-06	6.13362675576363
RAMP1	0.336112125142224	8.88891701681159	5.22053301330129	3.48069543301189e-07	3.17152644945587e-06	6.12786451988496
ZNF18	-0.442975282794579	7.48394785902174	-5.21976898806115	3.4938044263922e-07	3.18140386177259e-06	6.1242722651254
CSRP2	0.491406380536301	8.29740023210145	5.21809507138027	3.52269284020731e-07	3.20471044117995e-06	6.1164034365917
BCAP29	-0.285296213951309	7.53802254485507	-5.21780270300853	3.5277622476328e-07	3.20471044117995e-06	6.11502926954634
GPR161	0.283850724897732	7.05258000068841	5.21768860311273	3.52974255811668e-07	3.20471044117995e-06	6.1144930032365
MIB1	0.267276040854933	7.42631890746377	5.21768335199911	3.52983372206803e-07	3.20471044117995e-06	6.11446832338131
STEAP3	0.439335309182924	6.08429335126812	5.21762619091224	3.5308262366277e-07	3.20471044117995e-06	6.11419967171443
HINT1	-0.380444395868865	11.2685242333696	-5.21742173949461	3.53437843877021e-07	3.20585956318723e-06	6.11323878927281
GABRB3	-0.434470874416627	8.97471384677536	-5.21586796280117	3.56148778765397e-07	3.22836090796843e-06	6.10593734614609
SEL1L	-0.301906207037704	6.93361918677536	-5.21551819945905	3.56761800893061e-07	3.2318286394854e-06	6.10429399871134
UBE2V2	-0.392775384519159	8.06463079126812	-5.21447902311797	3.58589187383509e-07	3.24628545815297e-06	6.09941200843262
PPP1R13L	0.680072151544246	6.09433431036232	5.21390852737229	3.59596259713688e-07	3.25330216126777e-06	6.09673219179871
ZNF174	-0.326914460489508	6.21812335634058	-5.21193677266279	3.63098093604619e-07	3.28286561355098e-06	6.08747202779431
C18orf21	-0.321128600062046	6.93682782775362	-5.21109188623158	3.64608717246394e-07	3.29439951156326e-06	6.08350497626999
KLF6	0.357695319851199	7.54977544873188	5.2086943158603	3.68928759283478e-07	3.3312865366595e-06	6.07225037849117
MPZL2	0.407680253066404	5.93131446851449	5.20560978831057	3.74559687567433e-07	3.37995527590612e-06	6.05777734136187
ARIH1	-0.20637636419633	7.34489726865942	-5.20404066153111	3.77456101022915e-07	3.40390154639507e-06	6.05041747874435
ZFP41	0.296260229840687	6.64868509934783	5.20293902044072	3.79502565134404e-07	3.42015711496128e-06	6.04525140856004
ZNF562	0.308024462156271	7.94098090054348	5.20184764626576	3.81540569664891e-07	3.43631561233832e-06	6.04013436995739
CORO2A	-0.46704627227404	6.06911320818841	-5.20084198000359	3.83427922746978e-07	3.45109740736898e-06	6.03541996359398
SYT1	-0.794112826912032	10.5080114814493	-5.19658268599677	3.91522326956293e-07	3.52169184792053e-06	6.01546135900131
CCDC85B	-0.337846599293346	7.83680918884058	-5.19576561440657	3.93093936330738e-07	3.53239283280235e-06	6.01163418290867
CCT4	-0.444892548428932	8.6571271217029	-5.19570238877358	3.93215803466054e-07	3.53239283280235e-06	6.01133805366574
RARRES3	0.514587830596771	8.22045756507246	5.19552823144376	3.93551680527275e-07	3.53314674522022e-06	6.01052237009177
CXCL16	0.535478953487046	7.19987180655797	5.1953050956144	3.93982423504561e-07	3.53475081561386e-06	6.00947732356059
SOAT1	0.329176019483148	6.70417484981884	5.19508607858143	3.94405660280139e-07	3.53628553331739e-06	6.00845160308734
SNRPD1	-0.389805878932117	7.50741454155797	-5.1934142902007	3.9765085195682e-07	3.56310408753385e-06	6.00062330250846
MTUS1	0.37566013703192	7.74365369322464	5.19283074868268	3.98789680457237e-07	3.57102662136133e-06	5.99789130393349
STAT2	0.305173225419843	8.73224027166667	5.19268331713288	3.99077905336278e-07	3.57132703671387e-06	5.99720110541852
PSMB6	-0.386846436757454	9.75632915663043	-5.19143338367672	4.01529625703435e-07	3.59097572783117e-06	5.99135020834857
ZNF512	-0.359372694052784	7.52910117003623	-5.19026344021766	4.03837681609906e-07	3.6093153659756e-06	5.98587479068458
PID1	-0.392217161886012	7.30373471365942	-5.18930151201221	4.05745002563486e-07	3.62325387339379e-06	5.98137365888293
DLGAP2	-0.522966513889793	8.55487709163043	-5.18921649909469	4.05913986672013e-07	3.62325387339379e-06	5.98097589258498
SALL2	0.335094697582944	8.58610666047101	5.18836908422958	4.07602168664764e-07	3.63600840406233e-06	5.97701122238976
SFTPB	0.333698629016776	5.90373337358696	5.18786287757836	4.08613858108528e-07	3.64271591370368e-06	5.97464316477094
SNAPC5	-0.3130036200226	7.87702155387681	-5.18731171785736	4.09718159233379e-07	3.65023999169611e-06	5.97206503065317
PCP4	-0.707182162212522	9.92450638347826	-5.18438801713951	4.15624653871749e-07	3.69906129777423e-06	5.9583927381424
FAHD1	-0.410332569547821	7.58556053771739	-5.18433838203192	4.1572563683179e-07	3.69906129777423e-06	5.9581606809624
PRMT1	-0.436863677668124	7.38502435576087	-5.18356827273964	4.17295481851297e-07	3.7106750424862e-06	5.95456045158683
NKX2-2	0.680856278814344	6.64920284423913	5.18315616767587	4.18137906019778e-07	3.7158097947499e-06	5.95263405795851
TK2	0.257740687479883	7.01475865413043	5.18236239542339	4.19765184394841e-07	3.72790828421081e-06	5.94892390813104
AQP1	0.55108936076923	7.3231845532971	5.18207738095629	4.20350977731394e-07	3.73074794982742e-06	5.94759184359625
SHF	-0.608235117494611	6.0045895282971	-5.1790451322719	4.26632488419205e-07	3.78410334288584e-06	5.93342383440882
TNIP2	0.373909245751611	6.98337259184783	5.17886267415937	4.27013352921569e-07	3.78508738812842e-06	5.93257152685725
SUSD1	-0.75787238592986	6.27418895362319	-5.17859453302134	4.27573671343042e-07	3.78765988202368e-06	5.93131901725466
CALN1	-0.472316164848834	8.33470014065217	-5.17714459215116	4.30615901160339e-07	3.81220125124459e-06	5.92454714688157
CAMKV	-0.375490730747675	9.73711595300725	-5.17696070957111	4.31003215854502e-07	3.81322277345595e-06	5.92368844471778
PPP1CA	-0.593985751118359	7.41064099	-5.176272216089	4.32456403354277e-07	3.82366717795525e-06	5.92047351343612
MRPL47	-0.401807995881482	7.93564174380435	-5.17414321140764	4.36980175335635e-07	3.86123062301928e-06	5.9105343183425
CDKL1	-0.497310491418587	6.31289473054348	-5.1720408028234	4.41492457736098e-07	3.89864529901342e-06	5.90072258851859
ITGA7	0.452608463697881	7.57379807865942	5.17168823749464	4.42253560202873e-07	3.90290854293574e-06	5.89907752285448
PNO1	-0.461534448360583	6.80427729706522	-5.17155900537776	4.42532859366408e-07	3.90291716156927e-06	5.89847455043975
ZFPM2	-0.634533700032078	7.70723524771739	-5.17103301486981	4.43671407176587e-07	3.91049914697504e-06	5.89602050699456
TBX19	0.506567435028132	6.06176020289855	5.16938256713109	4.47262403395898e-07	3.93967379574163e-06	5.88832156796327
MMAB	-0.319028354380357	6.20633211927536	-5.16853448629923	4.49118580123771e-07	3.95150208908874e-06	5.88436626318106
TAGLN2	0.524607921866037	7.08741542394928	5.16851158021566	4.49168817657238e-07	3.95150208908874e-06	5.8842594405125
ANGPT2	0.580554412505387	6.18595530550725	5.16816098328001	4.49938425884845e-07	3.95359438996308e-06	5.88262447807808
LIMK2	0.376282415043377	6.92876917981884	5.16813037800189	4.5000566931269e-07	3.95359438996308e-06	5.88248175874529
SLC43A3	0.372203371089437	6.13686881865942	5.16801809148944	4.50252459585755e-07	3.95359438996308e-06	5.88195814730549
FAIM2	-0.424306958968396	9.89817267949275	-5.16674646668585	4.53056491618878e-07	3.975726647041e-06	5.87602899447844
TMOD1	-0.395401451203005	8.29613835583333	-5.16658975039908	4.53403233189187e-07	3.97628113759348e-06	5.87529836302806
TUBA1C	-0.472690909279672	11.0815933939493	-5.16601678937914	4.54673125995518e-07	3.98492577864697e-06	5.87262730050651
BDH2	0.414878234582259	6.91688013681159	5.16516692315622	4.56563097305631e-07	3.99899082668136e-06	5.86866579469578
CDC42SE2	-0.367181772314524	9.29346095923913	-5.16443086748018	4.5820612614462e-07	4.0108767209276e-06	5.86523523098213
PSMA1	-0.494577317685472	8.74805800804348	-5.16339782736378	4.60521759924668e-07	4.02863171517381e-06	5.86042117928093
LATS2	0.621488623324049	7.00879345	5.16261143713277	4.62292113626772e-07	4.03912967480877e-06	5.85675706800182
TTYH2	0.491984122972292	8.50755352583333	5.16260888185222	4.62297876921349e-07	4.03912967480877e-06	5.85674516266181
KCTD12	0.439588445989804	8.98469350014493	5.16139455219422	4.65044629221466e-07	4.06059827868781e-06	5.85108801318371
IRS2	0.323608833796733	10.2219166584783	5.16021337915416	4.67731562606194e-07	4.0815181720141e-06	5.84558638089153
KLF2	0.573241970189286	7.49021055068841	5.15967648934803	4.68957850652109e-07	4.08967409184983e-06	5.84308601459465
CIRBP	-0.437488097084492	10.1691896157609	-5.15943981396435	4.69499420757274e-07	4.09185231651912e-06	5.84198385433481
CDH8	-0.488989313817756	7.41924157862319	-5.15792850933535	4.72971976581528e-07	4.11955653888371e-06	5.83494692717919
SCYL1	-0.328526237618169	8.56627913485507	-5.14783992179674	4.96799030984793e-07	4.32440273836111e-06	5.78801603960748
NRSN2	-0.552213625983494	8.31702986253623	-5.14697152376051	4.98903552876884e-07	4.34002761910207e-06	5.78397989803809
NANS	-0.293562903495458	7.60818959369565	-5.144294437577	5.05445883336139e-07	4.3942142727977e-06	5.7715408672172
CSTF2	-0.313294513060102	7.14548123199275	-5.14174977447933	5.11741654321368e-07	4.44619158522214e-06	5.75972208622072
IFT52	-0.291593280831801	6.48769679050725	-5.14076664329779	5.14194330996747e-07	4.4625073443715e-06	5.75515718934258
PPAP2B	0.495062933452866	9.68286698775362	5.14062330872347	5.14552866915611e-07	4.4625073443715e-06	5.75449171516558
PAM	-0.365882728900045	10.5663197835145	-5.14061477276684	5.14574226331649e-07	4.4625073443715e-06	5.75445208488434
ZXDC	0.233217392336607	6.73636923351449	5.13997247800812	5.16183900450392e-07	4.47370014586888e-06	5.75147022900297
SRPK2	-0.305058971463799	8.84261328655797	-5.13843022128718	5.20068954484701e-07	4.50458736796724e-06	5.74431155160311
NR2F2	0.418075469233401	6.83150690054348	5.13510856307443	5.28532958202022e-07	4.57507263757219e-06	5.72889946536751
CCDC53	-0.507461757712286	7.73710285764493	-5.13291962469805	5.34183479924486e-07	4.62113197963051e-06	5.71874755658703
RNF135	0.500254963322467	6.71051499706522	5.13231470610901	5.35755315011616e-07	4.63187224562756e-06	5.71594268137787
IFITM1	0.570278818720222	8.91692700768116	5.13198283133431	5.36619570071253e-07	4.63648566303708e-06	5.71440396655745
ARMCX5	-0.377942677207007	6.53117409782609	-5.12987051061968	5.42152150431264e-07	4.68140369796651e-06	5.70461226068794
CDKN3	-0.518327804029656	5.43482071115942	-5.12868536903275	5.45280439456254e-07	4.70551852461234e-06	5.69911997024747
ABLIM1	0.340713461006887	9.46037430641304	5.12744288895892	5.48578863818949e-07	4.73107097621963e-06	5.69336308181887
IFT122	-0.320365599120354	7.00570417423913	-5.12590441650083	5.52689868465146e-07	4.76359559034219e-06	5.68623634303595
C8orf46	-0.509362912921814	9.30604060731884	-5.12576686402669	5.53058877960884e-07	4.76384806243579e-06	5.68559923822463
NDE1	0.35747659687208	7.16886172547101	5.12520066198044	5.54580333951868e-07	4.77402088582385e-06	5.6829768964864
NEBL	0.250897573982863	9.08360173094203	5.1248217928545	5.5560066756834e-07	4.77887476739914e-06	5.68122231316911
PRPF18	-0.385764901370737	6.53566792532609	-5.12473829959698	5.55825768068744e-07	4.77887476739914e-06	5.68083566139865
PCNXL2	-0.299772522054256	7.96866947771739	-5.12352045687683	5.59119176229907e-07	4.80424522565685e-06	5.67519650355538
MAPK10	-0.30396402618908	9.26991860373188	-5.11993651003496	5.68921339904109e-07	4.88547700519003e-06	5.6586076468372
PFN2	-0.428913543069568	11.1979777734783	-5.11755166588404	5.75536005588171e-07	4.9392542266603e-06	5.64757433893081
USP54	0.418921444938226	8.75876481246377	5.11649609243194	5.78487511739404e-07	4.96154763126707e-06	5.64269216152596
PDGFRB	0.508741624731586	7.28577765148551	5.11542161275015	5.81506945755004e-07	4.98439602709194e-06	5.63772339505275
SLC9A1	-0.307812956882592	6.9201098182971	-5.11436476623584	5.84491725235554e-07	5.00691964751263e-06	5.63283701196145
ANKS1A	0.414748890096748	9.03313220851449	5.11295397755824	5.88499267026681e-07	5.03817168590668e-06	5.62631546019815
HS6ST3	-0.430995956470898	7.85435951753623	-5.1106323904977	5.95152091766526e-07	5.0920181713496e-06	5.61558686413449
FLNA	0.439189276030816	6.95594539923913	5.11007943919759	5.96747363704328e-07	5.10255383001572e-06	5.61303214110746
TGFB1I1	0.866604599699244	6.80707415884058	5.10939093692885	5.98739494786867e-07	5.11646796794408e-06	5.60985147053857
HSPB2	0.586425144725276	6.59500521771739	5.10914201867018	5.99461306570639e-07	5.11951638370284e-06	5.6087016313041
SNCB	-0.777530785212678	8.07246826130435	-5.10868399534902	6.0079168406383e-07	5.12688958353633e-06	5.6065859847616
MOCS2	-0.375368887490936	7.15011015336956	-5.10859315794948	6.010558707362e-07	5.12688958353633e-06	5.60616641814993
UBN1	0.321983798923707	8.37702402568841	5.10633936776328	6.07646839717749e-07	5.17995843973373e-06	5.59575841834151
TFPT	-0.5274784476371	7.96828998141304	-5.105360847098	6.10530174320175e-07	5.20137584112503e-06	5.59124079406381
VPS45	-0.261258044087493	8.59480122282609	-5.10338009762872	6.16407338548392e-07	5.24825750362119e-06	5.58209828231573
RALYL	-0.531857248466798	9.83699952076087	-5.10285849480623	6.17964104299625e-07	5.25831955982624e-06	5.57969121724564
RINT1	-0.470726690982175	6.7153249251087	-5.09727002790404	6.34884225456001e-07	5.39901849215858e-06	5.5539146326297
PDLIM2	0.376518322076876	6.42482904543478	5.09540786668058	6.40621327060152e-07	5.44450476931183e-06	5.54533067977878
PHIP	0.247576276481938	8.67728964902174	5.09497698321097	6.41955967477119e-07	5.45254302358064e-06	5.54334481812603
ATHL1	0.397867297789576	6.1739648934058	5.09426897502843	6.44154840425288e-07	5.46790758310158e-06	5.54008204220589
TIMM17A	-0.361700435821549	8.40926944721014	-5.09356720867858	6.46341528354137e-07	5.48315018276471e-06	5.53684840152369
FAM109A	0.502795601784527	6.51837294934783	5.09279815880804	6.48746129596905e-07	5.50022187142527e-06	5.53330515142264
DUSP12	-0.533970657409432	7.05521530177536	-5.09072717026527	6.55264701626479e-07	5.5510806168259e-06	5.52376567090244
PFDN4	-0.33804095865082	7.30233839297101	-5.09064122625422	6.55536582861277e-07	5.5510806168259e-06	5.52336986117093
MAP7D2	-0.686304848105051	9.47258496800725	-5.09024564204204	6.56789411253877e-07	5.55833308027345e-06	5.52154809434546
PTRF	0.416210828721283	7.6886271298913	5.08807177336117	6.63715634654259e-07	5.61356112470246e-06	5.51153896373372
ST8SIA3	-0.4545446919612	8.74870185677536	-5.08772565060386	6.64824936267745e-07	5.61955399715647e-06	5.50994563958837
NELL2	-0.779127231858661	11.4692185718841	-5.08755919368352	6.65359059622921e-07	5.62068077897122e-06	5.50917941211942
ZNF365	-0.48257050237552	8.82612443753623	-5.08645799621985	6.68903044975276e-07	5.6472169775366e-06	5.50411094954753
C1orf21	-0.24608660570587	7.97266452405797	-5.08596048396521	6.70510180427486e-07	5.65737921789088e-06	5.50182135654983
PGM2L1	-0.628378445510798	8.85049596155797	-5.08573919257437	6.71226229036671e-07	5.6600152794836e-06	5.50080301467982
COQ3	-0.399352517454648	7.46740876481884	-5.08381433399719	6.77485959494779e-07	5.70936635216063e-06	5.49194672149446
ITGB1BP1	-0.351262505995579	7.92270606054348	-5.08216484319698	6.82895145541124e-07	5.75149467022413e-06	5.48435960833756
KIAA1468	-0.351923879318583	7.56828207	-5.08053617871989	6.88277072977669e-07	5.79334297380903e-06	5.47687029121099
SQLE	-0.349419554601713	6.9840150101087	-5.07716487929636	6.99548408016728e-07	5.88468345867941e-06	5.4613738921799
PPCS	-0.496302488573532	7.7079564292029	-5.07681803956395	7.00718096901025e-07	5.88836990379923e-06	5.45978010432319
SPATA13	0.388166850762921	7.05255152963768	5.07678593746804	7.0082645435648e-07	5.88836990379923e-06	5.45963259426889
HIVEP3	0.303503785843628	6.98276778434783	5.07601571109042	7.03431149403148e-07	5.9067155737008e-06	5.45609361374926
CYFIP1	0.420027717424688	9.50583328731884	5.07502842192921	7.06783607914853e-07	5.93030629818355e-06	5.45155793986056
TUBB6	0.604707246308954	6.50840592735507	5.0749394835891	7.07086367436561e-07	5.93030629818355e-06	5.4511493869623
ZNF395	0.443900141662025	7.6193250032971	5.07250735607419	7.15414556893725e-07	5.99656804023951e-06	5.43997931003598
PPFIBP1	0.396995592761453	7.99931938003623	5.07141938156556	7.19170727382686e-07	6.02445108129474e-06	5.43498398680742
CCT2	-0.4366648441385	9.2910436851087	-5.07092536257101	7.20882599456033e-07	6.03518608487878e-06	5.43271604269129
SNX4	-0.31668819920659	7.61661654699275	-5.07031164421768	7.2301475091276e-07	6.04942473272651e-06	5.42989883755448
MLC1	0.540237536032386	8.02384067463768	5.07015367948362	7.2356453222063e-07	6.0504146901192e-06	5.42917376395624
TAP1	0.523865654011249	8.01800074246377	5.06882296443598	7.28212061305664e-07	6.0856482334263e-06	5.42306639533629
HOPX	-0.391689096785319	9.16973028666667	-5.06807319055578	7.30843371582287e-07	6.10400035717594e-06	5.41962586456878
CCNA1	-0.671598126020821	6.77283925336957	-5.06771519336207	7.32102998625617e-07	6.11088116055181e-06	5.41798325105993
SEC61A2	-0.317132431910715	7.68356295061594	-5.06658473941665	7.36094363314896e-07	6.14054209206709e-06	5.41279697379519
TM2D3	-0.468045706942526	10.045065028913	-5.06625864358677	7.37249641667204e-07	6.14652302324566e-06	5.41130109531068
JAK1	-0.304651152976489	7.56730134644928	-5.06526766320796	7.40771232106359e-07	6.17221330233361e-06	5.40675572480809
MTFMT	-0.525637092858718	6.53127731434783	-5.06513838217535	7.41231850352262e-07	6.17238375147848e-06	5.40616280057322
TWISTNB	-0.41037596223513	5.9058335067029	-5.06474429978555	7.42637647434465e-07	6.18042001778843e-06	5.40435548995096
SLC30A3	-0.777063197805349	7.93545995586957	-5.06425253857656	7.44395512903527e-07	6.19137501627886e-06	5.40210037581456
ZBTB16	0.432498858042482	9.71372216025362	5.06334520531221	7.47649478738964e-07	6.21475319523207e-06	5.3979400119764
TMEM176A	0.608001737567166	7.30834909880435	5.06320224209328	7.48163441881496e-07	6.21534119994326e-06	5.39728454408487
GNG2	-0.618286654882486	7.88941134518116	-5.06257945450847	7.50406403424622e-07	6.23028359693515e-06	5.39442932263706
C15orf40	-0.323875354538621	6.89754770648551	-5.06159594001419	7.539617872269e-07	6.25609830904309e-06	5.38992091229433
ZNF621	0.330316565403022	7.48308377318841	5.06123166844594	7.55282756878694e-07	6.26013108161632e-06	5.38825128335691
ARL6	-0.391167058572475	7.41660845554348	-5.0612157207588	7.55340639670172e-07	6.26013108161632e-06	5.38817818984035
NUMA1	0.304704918353227	8.10458685536232	5.060488960487	7.57983009955352e-07	6.27831999326869e-06	5.38484741036505
SLC16A2	-0.525295838631368	6.55663879315217	-5.06028265571935	7.5873472703254e-07	6.28083652725933e-06	5.38390197741199
NAP1L2	-0.593548554981853	9.23176122753623	-5.05544328102497	7.7657660233919e-07	6.42473964283331e-06	5.36173375130266
STK35	0.421941451594202	8.83186084387681	5.05479661899954	7.78991282709034e-07	6.44091672018207e-06	5.35877285321645
PXN	0.443930709903255	6.28988878134058	5.05357764250751	7.83562810388286e-07	6.47489763705064e-06	5.35319233050186
RSPH10B	-0.373346117410484	5.90482958264493	-5.05251395715068	7.87573166888088e-07	6.50420407495387e-06	5.34832364994406
B3GNTL1	-0.385375265275255	6.52476613583333	-5.0517006934433	7.90652772564961e-07	6.5257938962204e-06	5.34460176880055
NR4A3	-0.527565969580422	5.64939171068841	-5.05130246390672	7.9216500797825e-07	6.53442935698765e-06	5.34277946270929
MAT2B	-0.331085423005941	8.91073230815217	-5.04759248082661	8.06388534772485e-07	6.64784622170168e-06	5.32580824250351
GRPEL1	-0.361426700384875	8.04027324615942	-5.04646164904361	8.10772935237508e-07	6.68006396641338e-06	5.32063734217049
CPE	0.342285473418155	11.3276287486232	5.04607013681548	8.12296257769463e-07	6.68868492231426e-06	5.31884731728484
LDB2	-0.566698970358063	9.44163173724638	-5.04372545202785	8.21477279575246e-07	6.76031449030732e-06	5.30812964791821
USMG5	-0.300486745612281	10.9975007289855	-5.04262236352795	8.25831292067563e-07	6.79215965317504e-06	5.3030888080294
AP1S1	-0.299524192562692	7.72677244945652	-5.04177431016035	8.29193836754993e-07	6.81581780352595e-06	5.29921403827099
RPA3	-0.807018632700982	6.50290669050725	-5.0410131368159	8.32223186669666e-07	6.83671104081355e-06	5.29573668603557
ATAD1	-0.356680177663389	8.26802866833333	-5.03861554532075	8.4183542046392e-07	6.91162652293065e-06	5.28478635647332
RHBDF2	0.56375441582365	6.53275958894928	5.03655785763452	8.50170576108783e-07	6.97597541765562e-06	5.27539189608124
CRLF3	0.319725029289138	7.6785680509058	5.03490691888646	8.56915814887351e-07	7.02721080243586e-06	5.26785677216336
FBXW4	0.370192932412323	8.89310331141304	5.03270221815338	8.66004399244663e-07	7.09759187060661e-06	5.25779740177309
AKT3	-0.186842442131017	8.66663415155797	-5.03102257151275	8.72991078706743e-07	7.1506740050845e-06	5.25013615076634
TAF4	0.313745942003258	7.45964247565217	5.03046276287255	8.75331766719912e-07	7.16566104186417e-06	5.24758320864702
RUVBL1	-0.59727838813608	5.87831982362319	-5.02962436419085	8.78848670455057e-07	7.19025373733446e-06	5.24376023107064
FBXO22	-0.255719934543882	6.22948722619565	-5.02769978006583	8.86973709399706e-07	7.2524969836222e-06	5.23498640906046
SNX33	0.344641631417529	7.02346974525362	5.02647581885237	8.92178697441581e-07	7.2901364772599e-06	5.22940805031752
SNX21	0.284109399177138	7.48436706576087	5.02637313157935	8.92616724770395e-07	7.2901364772599e-06	5.22894009140725
PIN1	-0.510402068547245	10.0213465416667	-5.02542408425296	8.96674887924581e-07	7.31901743502119e-06	5.22461553904217
SDC2	0.36259947914349	6.65241199996377	5.02019635036846	9.19351027929162e-07	7.49974372580025e-06	5.20080635072172
DNAJC18	-0.253427590387505	7.65359406181159	-5.01795053690511	9.29262164172191e-07	7.57618798150386e-06	5.19058435367672
DZIP3	-0.399148172460701	8.15966861380435	-5.01695810626507	9.33674796324532e-07	7.60774065593196e-06	5.1860684406397
NDRG3	-0.339034532661548	9.71165433778986	-5.0164720299448	9.35843424091644e-07	7.61733929910348e-06	5.18385689153426
ERBB2	0.436005017429938	5.83572925108696	5.01645058451036	9.35939215029259e-07	7.61733929910348e-06	5.18375932324777
DNAJC19	-0.249002014835687	7.78207098666667	-5.01552518143767	9.40081792058301e-07	7.64661657194522e-06	5.17954943434625
ASH2L	-0.295442807449914	9.04284829503623	-5.01457646566055	9.44347149759128e-07	7.6768580180129e-06	5.17523416159808
VAPB	-0.214956571194074	8.92594016369565	-5.01443781736862	9.44972069116116e-07	7.67748744218731e-06	5.17460357107507
PGK1	-0.478843837913134	9.46874356699275	-5.0136667669615	9.48454677489648e-07	7.70132017512295e-06	5.17109699813704
RANBP10	-0.295896203166306	6.50832245123188	-5.01153891815859	9.58130112727975e-07	7.77538111735208e-06	5.16142232525513
COL1A2	0.564637014550712	6.33263004862319	5.01080992730266	9.61466787660451e-07	7.79794607481926e-06	5.15810861522147
PCMTD1	0.210992797890007	8.07606437141304	5.01023092976806	9.64124936508344e-07	7.8149849622292e-06	5.15547700286024
TGFBR1	0.409332702865552	6.56607620797101	5.00956551580842	9.67188603224643e-07	7.83528930272626e-06	5.15245293049637
NDN	-0.353041395405118	9.73258683213768	-5.0077725737888	9.75490550151744e-07	7.89798151546069e-06	5.14430630539784
GIMAP7	0.746865993651614	6.69157265065217	5.00747318259758	9.76883538586248e-07	7.90469582319385e-06	5.14294619263817
RUNDC1	-0.378601690976919	7.45316402619565	-5.00703562191423	9.78922856616869e-07	7.9166293070002e-06	5.14095850764197
ZNF566	0.588093031295542	6.11225147438406	5.00691419917919	9.79489495620003e-07	7.91664622310046e-06	5.14040695232097
ZNF382	-0.478371363520159	6.68831571568841	-5.00246280327537	1.0004831942926e-06	8.08166810689233e-06	5.12019445495251
LMNA	0.296886456126508	7.51875623228261	5.00032821930656	1.01070416283994e-06	8.15953049827546e-06	5.11050724440111
CCDC144A	0.367229612822965	5.64041654942029	4.99876324867215	1.01826178913258e-06	8.21581419390459e-06	5.1034072541111
SLC32A1	-0.667082592694147	7.34186493460145	-4.99773541940886	1.02325514995018e-06	8.25135535810889e-06	5.09874518578957
CAMSAP1	-0.257354972588464	8.26482063195652	-4.99708008023681	1.02645125493715e-06	8.27237123447335e-06	5.09577308998787
EXTL2	-0.464553466611809	8.12474677257246	-4.99686261419498	1.02751397512265e-06	8.27617947911827e-06	5.09478690928626
SSTR1	-0.479284546117039	6.70073242536232	-4.99649024598255	1.02933614913792e-06	8.28174959587643e-06	5.09309835015077
BNIP1	-0.278563803154226	6.38628300481884	-4.99647992697857	1.02938668941115e-06	8.28174959587643e-06	5.09305155858424
VARS	-0.348905304723694	6.86532267891304	-4.99373596906106	1.04291156804183e-06	8.38575052674922e-06	5.08061193010997
ADI1	0.268848079197645	7.96512032528986	4.99186505961902	1.0522316361433e-06	8.45584196770059e-06	5.07213350160995
TRIAP1	-0.242328053523837	8.15901165865942	-4.9909382238083	1.05687853494426e-06	8.48832055871896e-06	5.06793432748885
CCDC3	-0.389748009546246	8.9276167873913	-4.990723265626	1.05795910916449e-06	8.49213542519383e-06	5.06696051886343
PRC1	-0.627444223481253	6.71595236786232	-4.99021171641844	1.06053491873026e-06	8.50794117011123e-06	5.0646432273041
CORO1A	-0.711492173230456	7.51362327061594	-4.99007088679239	1.06124510427772e-06	8.50877078175328e-06	5.06400531114127
PLSCR3	0.329724999440032	8.3781495317029	4.9884819009447	1.0692901074981e-06	8.56837438711194e-06	5.05680872050479
NKRF	-0.352591729185029	8.39074537242754	-4.98764324255521	1.07355997639831e-06	8.59767649859139e-06	5.05301116880638
HDAC9	-0.292555924563326	6.59756134380435	-4.98750227912264	1.07427928232813e-06	8.5985264703695e-06	5.0523729207838
SYP	-0.648896286185908	8.54797090286232	-4.98653745306155	1.07921511440185e-06	8.6331052762448e-06	5.04800482795192
PSMG3	-0.456234679725541	8.0791843692029	-4.98577710612426	1.08312032940032e-06	8.65940500523413e-06	5.04456297793803
SLC25A32	-0.459809045383568	7.23602744728261	-4.98563836630366	1.08383438391119e-06	8.66017639064761e-06	5.04393499392216
XKR8	0.315144456914664	7.71812217528985	4.9843121011955	1.09068332082807e-06	8.70941967791188e-06	5.0379325992559
CAPS	0.411624522731481	6.9851947332971	4.98420476926439	1.0912394191037e-06	8.70941967791188e-06	5.03744689599269
AASDHPPT	-0.437157809473163	9.19083518619565	-4.98397784334567	1.09241604991365e-06	8.71385111941926e-06	5.03642002939957
CTTN	0.256261238250694	9.03196072887681	4.98298168355741	1.09759576267864e-06	8.75019066517484e-06	5.03191275033868
IDI1	-0.312789189007312	8.74337222648551	-4.9810899704237	1.10749754756338e-06	8.8241125622053e-06	5.02335547192621
KLHL7	-0.320716363928707	7.71005195115942	-4.97949916401127	1.11589114156087e-06	8.88594064628512e-06	5.01616146301336
MRPS26	-0.288171049949002	8.55945351326087	-4.97936631077976	1.11659489462527e-06	8.88649841505686e-06	5.01556075557752
BCCIP	-0.262646312927067	7.22427194101449	-4.97793330993573	1.12421316353164e-06	8.94205399444371e-06	5.00908216837082
NDUFS1	-0.279392173016982	8.48267480822464	-4.97654653155669	1.1316335624832e-06	8.99597360924146e-06	5.00281403527151
SUOX	-0.237831553735737	7.55580544891304	-4.97476648808515	1.14122771770101e-06	9.06710271123018e-06	4.99477051145735
SNAP91	-0.678066631030012	11.1671885004348	-4.97436298538182	1.14341344871565e-06	9.07932434390686e-06	4.99294752856974
RNF113A	-0.511158599299641	7.24711919478261	-4.97283548931801	1.15172447162351e-06	9.14014276489896e-06	4.98604758040715
TDRD10	0.586867655696936	6.02465180181159	4.97205493127922	1.15599397548787e-06	9.16883683159863e-06	4.98252235621848
VPS53	-0.215785563128451	7.15771611442029	-4.97188669338821	1.15691620822855e-06	9.17096437986941e-06	4.98176260616297
METTL3	-0.33760590640833	7.4039255734058	-4.97052059548568	1.16443117057678e-06	9.22532107627017e-06	4.97559420286402
SLC44A5	-0.366698013712597	6.31932574927536	-4.96954364423402	1.16983435649138e-06	9.2628950768372e-06	4.97118379951544
FBLN1	0.361318094374569	6.60360665228261	4.96923357386778	1.17155431481446e-06	9.27127886943742e-06	4.96978415195903
RMND5B	-0.241781326608128	7.50593937869565	-4.96893402077783	1.17321825674357e-06	9.27921016035817e-06	4.96843204834932
ANKRD36B	0.652762409723952	9.89420392978261	4.96878524938655	1.1740454936811e-06	9.28051857829201e-06	4.96776055885593
NCOA7	-0.39726964630422	9.89145476311594	-4.96864572242346	1.17482184005659e-06	9.28142347217665e-06	4.96713080996583
COL1A1	0.339547265263688	5.50052049293478	4.96838001263031	1.17630165776892e-06	9.28788183946711e-06	4.96593158121689
PKIB	-0.558992089171355	5.74719289728261	-4.96680409160213	1.18511556418996e-06	9.35220909208542e-06	4.95882007403198
VPS25	-0.399840963859296	7.37007105753623	-4.96666327639984	1.18590622559655e-06	9.35318504023645e-06	4.95818472257994
DDX26B	-0.35208714766917	6.79924308347826	-4.96587897193109	1.19031934997385e-06	9.38271402174438e-06	4.95464625380237
SEC62	0.272178656720122	9.59561102202898	4.95703946768358	1.24116885310386e-06	9.77803979049184e-06	4.91479824326457
ATR	-0.389113355674324	7.67391775431159	-4.95675980989779	1.24281139816848e-06	9.78315944569484e-06	4.91353852977248
SMC5	0.325760118234922	6.21088371677536	4.95669131538075	1.24321401499167e-06	9.78315944569484e-06	4.9132300065079
ATG5	-0.326410171306582	7.72178958028985	-4.95556279663675	1.24986573641482e-06	9.82998722475883e-06	4.90814727667765
SALL1	0.442159155579162	6.49302615463768	4.95513296276435	1.25240830612553e-06	9.84446282331746e-06	4.90621160465366
PHKG2	-0.324381268680789	6.40789900753623	-4.95499515296084	1.25322454236388e-06	9.84536008827377e-06	4.90559103512961
GPR56	0.480094841752454	9.50519425713768	4.95429337886903	1.25738908003966e-06	9.87254595150964e-06	4.90243110933954
FAM69A	-0.376925037639204	8.34823356528985	-4.9531429328889	1.26424514084395e-06	9.92082238951023e-06	4.89725172818753
RYR3	0.508906758057213	9.11790130713768	4.952718264558	1.26678506791447e-06	9.93519407570727e-06	4.89534009856412
MCAT	-0.473833422527478	7.04535835706522	-4.9512985734741	1.27531206712605e-06	9.99647910414119e-06	4.88895040433413
EIF4H	-0.346184709317523	10.0836582694565	-4.94778501155549	1.29665470287771e-06	1.01580943566783e-05	4.87314328312643
TBX3	0.364527605419319	5.33077263518116	4.94590348195411	1.30822537169298e-06	1.02430175249864e-05	4.86468235326675
HTR2A	-0.501755476055004	9.24855083344203	-4.94178855310299	1.33387955843037e-06	1.04370542838036e-05	4.84618758165482
GUF1	-0.355472772464906	6.67240467887681	-4.94169060984801	1.33449606581044e-06	1.04370542838036e-05	4.84574752739163
SLC25A20	0.386297613696305	7.19253489916667	4.94126691816984	1.33716618382022e-06	1.04503081888353e-05	4.84384398548669
CAPRIN1	-0.247722100752414	7.88622252416667	-4.94118529306892	1.33768118084286e-06	1.04503081888353e-05	4.84347727979863
ZNF446	0.379034987506183	7.21390741427536	4.94043942591248	1.34239596996953e-06	1.04813021641886e-05	4.84012666155242
ZBBX	-0.637419576211687	6.45974541663043	-4.93967891038171	1.34721989731531e-06	1.05131133111033e-05	4.83671067531267
OXCT1	-0.548334771669385	8.83730788210145	-4.93938894513062	1.34906354824743e-06	1.05216452375271e-05	4.83540836250046
CD83	-0.389731659678217	8.8794074534058	-4.93053860749041	1.40652389454829e-06	1.09636934815179e-05	4.79568989515871
LSM7	-0.517563600402233	7.97339309836957	-4.93001040919765	1.41002699847922e-06	1.09848936664856e-05	4.793321338624
AK3	0.341523830390139	8.80961129952899	4.92919821441828	1.41543007941348e-06	1.10208639664715e-05	4.78967969467296
YPEL5	-0.336124997759603	10.2625396751087	-4.92871087608187	1.41868167314497e-06	1.10400516662108e-05	4.78749485340342
AGBL5	-0.314866455335201	6.62544586717391	-4.92486789241487	1.44457685279397e-06	1.12336879754881e-05	4.77027228470929
C1orf216	-0.450297907780117	9.31186090757246	-4.92478112890379	1.44516673377883e-06	1.12336879754881e-05	4.76988357866064
TRAM1	0.245266511724594	8.7819685151087	4.92280006810151	1.4586989454619e-06	1.13325957408378e-05	4.76100986230405
RNPC3	0.375531050820756	8.45011568942029	4.9226248855856	1.45990145786888e-06	1.13356578868745e-05	4.76022531566748
KLHL5	0.335439779851733	8.16504754565217	4.92107780988266	1.47056279371073e-06	1.14121206730523e-05	4.75329782629842
SLC7A5	0.394421413536467	9.16565644365942	4.91987097977219	1.47893161502966e-06	1.14707179411288e-05	4.74789515497043
B4GALNT1	-0.286470853837738	8.44438519557971	-4.91806725950651	1.49152548001451e-06	1.15620021040594e-05	4.73982242988388
ATP6V0D1	-0.488794602285084	8.74139973485507	-4.91778463992364	1.49350814561346e-06	1.15709749867058e-05	4.73855776348517
EFHC2	0.433616914568592	6.32575838384058	4.91573822283444	1.507940606505e-06	1.16763396604195e-05	4.72940227294393
MYH10	-0.289999351194595	10.0996791760507	-4.91503706882246	1.51291646654069e-06	1.17084037584438e-05	4.72626610660776
SRP72	-0.218642145903565	7.96525134702899	-4.91476114237198	1.51487897447449e-06	1.17171251290986e-05	4.72503202810073
CLASP2	-0.227827833632158	8.8038724932971	-4.91375793887956	1.52203494743307e-06	1.1765984601904e-05	4.72054569953468
ANAPC5	-0.224584629988426	9.6491612067029	-4.91233671442646	1.5322286702573e-06	1.18382604093764e-05	4.71419129550454
PKN3	0.580760686871544	5.2374892751087	4.91102842202848	1.54167069569332e-06	1.19046520736275e-05	4.70834318275606
MADD	-0.322064364820967	9.20565686416667	-4.90886021475549	1.55744273563717e-06	1.20198236003523e-05	4.69865409877143
BCKDK	-0.460367315246859	7.61395888681159	-4.90664251393675	1.57373608644168e-06	1.2138889516046e-05	4.68874755748129
LCOR	0.307425169839101	8.24972797177536	4.90639889813881	1.57553593078568e-06	1.21460914554192e-05	4.68765954687884
LRIG1	0.504491453958144	8.7693394543116	4.90595848949561	1.57879473962499e-06	1.21645267218468e-05	4.68569275638141
SCG2	-0.577662215005516	9.47388593887681	-4.9021013011772	1.60761578589277e-06	1.23797892177783e-05	4.66847353961085
ZUFSP	-0.412540957140227	7.02973914547101	-4.90146623740588	1.61240949425158e-06	1.24098893182711e-05	4.66563958529079
FCHSD2	0.316570866606027	8.24809610630435	4.90114853995881	1.61481277895301e-06	1.24215686227417e-05	4.66422198501126
HPCA	-0.652929014065416	8.88195761293478	-4.90098749437862	1.61603236161827e-06	1.24241347625948e-05	4.66350341173007
GLO1	-0.43196499382932	9.72041271405797	-4.90021587390609	1.62188812918881e-06	1.24623217729395e-05	4.66006077423688
ASCL1	0.481838970463754	8.20466804945652	4.89806777753389	1.6382980656828e-06	1.25771626660472e-05	4.65047929307399
DHX35	-0.38122577498291	6.10893645072464	-4.8980248414807	1.63862769670314e-06	1.25771626660472e-05	4.65028781482904
GLRB	-0.554408168651872	7.58023148815217	-4.89688428918708	1.64740750809536e-06	1.26376342921342e-05	4.64520190743558
ARL8B	-0.328663299202907	10.2257026057246	-4.89624028641359	1.65238501300377e-06	1.26688873905696e-05	4.64233063424562
DHX29	-0.308015806030284	8.25376130373188	-4.89547093246442	1.65835041076163e-06	1.27076763989674e-05	4.63890090125036
TRAPPC5	-0.397342232535349	8.97095016713768	-4.89172512123258	1.68769315624849e-06	1.29254621136388e-05	4.62220877240986
SSBP1	-0.352716783042737	7.89860402619565	-4.89094805949064	1.69384277650376e-06	1.29654788509346e-05	4.61874736514551
ID2	0.477440366622321	9.29096057561594	4.88922636810093	1.70754536560253e-06	1.30632344036248e-05	4.61107976867101
SRD5A1	-0.513329810669855	7.76660194315217	-4.88858837461029	1.7126501726842e-06	1.30951436049894e-05	4.60823902454025
GLRX	-0.619935134542301	8.68877504572464	-4.88765540445417	1.72014174657898e-06	1.31418937274682e-05	4.60408542165937
PLEKHO2	0.556168342157317	7.37554483467391	4.88756152000142	1.72089737196615e-06	1.31418937274682e-05	4.6036674829892
SNAP25	-0.495262594160053	11.7770821199638	-4.88747724923067	1.72157589512651e-06	1.31418937274682e-05	4.60329234660298
IQCK	0.275469008542509	7.5118144917029	4.88692928520795	1.72599424741707e-06	1.3168453390386e-05	4.60085318453071
ZNF215	-0.534423994746832	4.90103747039855	-4.88419355610093	1.74821741909515e-06	1.33307519673579e-05	4.58867902363529
MYO6	0.327888467181769	8.44453209235507	4.88348117591868	1.75404951628502e-06	1.33679545472092e-05	4.58550982900815
ECM2	0.531780835183765	5.53604853724638	4.88316828604866	1.75661701263069e-06	1.33717260534669e-05	4.5841179859898
MRPL3	-0.431723057027185	8.92612559710145	-4.88315691234804	1.75671041074287e-06	1.33717260534669e-05	4.58406739322409
SLC25A26	-0.415309759613017	7.26680419913043	-4.88307233902475	1.75740505715891e-06	1.33717260534669e-05	4.58369119526264
HMGCR	-0.442071486975131	9.40595583282609	-4.88191054346123	1.76697441574996e-06	1.34320561542883e-05	4.57852386583379
ATG7	-0.2549710971744	7.2354546873913	-4.88187720264192	1.76724977570149e-06	1.34320561542883e-05	4.57837559080833
RARS	-0.53420336642094	7.8516374873913	-4.88166614188627	1.76899387674526e-06	1.34380287830979e-05	4.5774369701967
FNBP1L	0.440491238871654	8.04025358731884	4.88003823039886	1.78250211667498e-06	1.35333119556758e-05	4.57019853663377
TSTA3	-0.403999967010889	7.32987839876812	-4.8798617456299	1.78397254210311e-06	1.35371466222467e-05	4.56941392720938
COPA	-0.319708016043428	7.38972501851449	-4.87910873008088	1.79025965016108e-06	1.35775073413785e-05	4.56606646681505
ANKRD11	0.228861911354961	8.67745181442029	4.87875373744753	1.79323098807733e-06	1.35926908896262e-05	4.56448853086178
PSMB5	-0.376479207222777	9.34698256518116	-4.87807974906839	1.79888547972003e-06	1.36281853496024e-05	4.56149293019257
RMND1	-0.461946745603345	5.89157514786232	-4.8777875832806	1.80134198146042e-06	1.3639426893099e-05	4.56019448178986
RBMS3	0.337319395937222	6.72243322568841	4.87748210931441	1.80391384240386e-06	1.36515293103234e-05	4.55883695889587
SHROOM1	0.32013641624849	6.93756626952899	4.87622404184115	1.81454326162939e-06	1.37235539270309e-05	4.55324687485125
SGSM2	0.346173164066462	10.3688655548551	4.87608806943408	1.81569570977682e-06	1.37235539270309e-05	4.5526427690979
MAD2L1	-0.362485786896266	5.98850780166667	-4.8760088913512	1.81636711749051e-06	1.37235539270309e-05	4.55229099884724
BSN	-0.543038334827278	9.38151681362319	-4.87558733166472	1.81994586399297e-06	1.37431883956776e-05	4.55041818574361
RGL2	0.343166406684894	8.37445008847826	4.87500363242139	1.82491230876722e-06	1.37723989829546e-05	4.54782527938975
NAE1	-0.378955358724436	8.36188051108696	-4.87490200574441	1.82577834338677e-06	1.37723989829546e-05	4.54737386048137
DLGAP4	0.355308143763608	8.3240214257971	4.87445097477666	1.82962669873329e-06	1.37940081700737e-05	4.54537050660132
MYOM1	0.520692460678793	7.05913373206522	4.87349126664162	1.8378413594779e-06	1.38484951015361e-05	4.54110826944503
ADM	0.577808995837318	8.24074179271739	4.87272836426096	1.84439686004646e-06	1.3890428124829e-05	4.53772058596262
TATDN1	-0.426155085082287	7.14925184731884	-4.87223208295754	1.84867344744806e-06	1.39151625086227e-05	4.53551707834595
SERPINI1	-0.671322834033862	10.4534322211232	-4.87163366199005	1.85384293888316e-06	1.39440499895226e-05	4.53286031794317
HBP1	0.268535107017193	7.1515430415942	4.8715577182252	1.8544999807787e-06	1.39440499895226e-05	4.53252317628561
VCPIP1	-0.296392303673164	7.57532137289855	-4.87074717834405	1.86152654727364e-06	1.3989381978788e-05	4.52892517404227
KLF4	0.641297038131869	6.71658493474638	4.87016825075888	1.86656100433384e-06	1.40186303399785e-05	4.526355611714
DHRS7	-0.361447590724011	7.7732100023913	-4.87006986178815	1.867417918782e-06	1.40186303399785e-05	4.52591893914028
REEP5	-0.365951772753041	11.7108732098913	-4.86955299177938	1.87192582092273e-06	1.40444051615932e-05	4.52362507472872
ARIH2	-0.222343518263314	7.73258869474638	-4.86939970791273	1.8732647118271e-06	1.40444051615932e-05	4.52294484171229
DYM	-0.2907574913823	7.27225371521739	-4.86933205270044	1.87385595502681e-06	1.40444051615932e-05	4.52264461161343
ADAMTS8	-0.421756535246328	6.95280997445652	-4.86651204416946	1.89866116729283e-06	1.4222716639395e-05	4.51013352627164
MAST4	0.252291044886176	8.37409135351449	4.86430374217262	1.91830684884625e-06	1.43622087247042e-05	4.50034056205966
TMEM126B	-0.386610149572006	8.17794776003623	-4.86152123269229	1.94334052913552e-06	1.45418699253295e-05	4.48800653862452
FBXO28	-0.281735080140382	7.52629707655797	-4.86139516460642	1.94448217807965e-06	1.45426525777125e-05	4.48744785763162
CCNT1	0.398740707919453	7.88237233826087	4.86090806204314	1.94889937719763e-06	1.4567918958658e-05	4.48528933757973
TMEM169	-0.633417720410113	6.19464714695652	-4.85998752757835	1.95727355081099e-06	1.46160495864415e-05	4.48121062813376
PRIMA1	0.430340516744304	6.84699116478261	4.85997114644671	1.95742288549791e-06	1.46160495864415e-05	4.48113805241218
DOT1L	0.285441193893475	6.5370553223913	4.85936905012206	1.96291939511091e-06	1.46492914729325e-05	4.47847064002024
CHCHD3	-0.288752748425256	7.61300449021739	-4.85767321771438	1.97848080809993e-06	1.47575725382901e-05	4.47095924457114
AFF4	0.263230520589932	7.94170185471014	4.85711669621064	1.9836135142296e-06	1.47868353890426e-05	4.46849471039794
LY6E	-0.62861991230243	8.28088239188406	-4.85701533980316	1.98454969095616e-06	1.47868353890426e-05	4.46804588303195
GMPR	0.508126857110261	7.31760543456522	4.85690521328844	1.98556735631229e-06	1.47868353890426e-05	4.46755822874049
COBL	0.326532408223352	9.50601290869565	4.85619541732407	1.99213859465021e-06	1.48278978305626e-05	4.4644153849169
ZDHHC4	-0.435498137558747	6.2371171782971	-4.85465474839348	2.00647434178744e-06	1.49266788832283e-05	4.45759492248999
HLA-E	0.496673167109732	9.02724037818841	4.8523944947054	2.02768617585132e-06	1.50764810413378e-05	4.4475921950158
ELAC2	-0.418698859326464	6.81906796344203	-4.85062407140431	2.04445217292367e-06	1.51930857556485e-05	4.43975994790927
TRIM14	0.301115110324933	6.66107425039855	4.84814836850511	2.06812185641648e-06	1.53608436401104e-05	4.42881162530301
ELOVL5	0.374069698296964	8.53902972547101	4.84772747322803	2.07217217913333e-06	1.53827794960226e-05	4.42695076498408
MTMR10	0.410917370784476	7.84587790344203	4.84753922232552	2.07398621690449e-06	1.53880998516676e-05	4.42611851501045
TXNIP	0.644428530816027	8.77098641764493	4.84660632851776	2.08299849232071e-06	1.54467942135449e-05	4.42199462952371
PNMA2	-0.542049479646668	10.6894066021739	-4.8456531754578	2.09224553472544e-06	1.55071665610226e-05	4.41778187844506
ARF5	-0.553011615450866	7.96635968485507	-4.84390929114599	2.10926658466099e-06	1.56205762124969e-05	4.41007605730517
ZNF416	-0.487028043120562	5.77262214626812	-4.84385743624144	2.10977475194104e-06	1.56205762124969e-05	4.40984695828742
LEPREL1	0.442602481185656	6.24165538952899	4.84210498034483	2.12701813001396e-06	1.57285426838229e-05	4.40210568719103
SUCLA2	-0.477195055380935	8.8680367232971	-4.84204308991932	2.12762958496407e-06	1.57285426838229e-05	4.4018323365826
LAMP2	0.355470102849251	9.47002781945652	4.84198561643417	2.12819755412691e-06	1.57285426838229e-05	4.40157849685348
PHF3	0.223518303362953	8.51245402021739	4.8419202587508	2.12884361505354e-06	1.57285426838229e-05	4.40128983854177
MAGEH1	-0.275275791582096	8.93436677355072	-4.84079083285059	2.14003795058066e-06	1.58029237393326e-05	4.39630214258699
CD40	0.231779968075088	5.95955702702899	4.83993677369342	2.14854069844407e-06	1.58573611654112e-05	4.39253115460814
MSTO1	-0.34498607487565	7.17318214355072	-4.83961282310847	2.15177437482653e-06	1.58728732552301e-05	4.39110093940664
SERPINE2	0.438102462588468	10.7156080340942	4.8359658490138	2.1885042490532e-06	1.61353286458849e-05	4.37500542020484
ALS2	-0.249090639176607	7.84015325905797	-4.83583573152467	2.1898258255064e-06	1.61365883085004e-05	4.37443135008099
IMP4	-0.473600344190016	8.45404312844203	-4.83520546013941	2.19623827456986e-06	1.61753410316666e-05	4.37165081707072
HIC2	0.316700855268423	7.32833387663043	4.83362740570688	2.21237318959122e-06	1.62856216470539e-05	4.36469034384691
SGSM3	0.23158260807824	7.56520947362319	4.83216902786806	2.22738617068132e-06	1.63875321466233e-05	4.35825944398114
VPS13C	0.313648934126922	8.70962156695652	4.83130912200121	2.23628434347895e-06	1.64443709221842e-05	4.35446834873414
RPL22	0.253079555338344	10.6700557968841	4.83105850326499	2.238884159195e-06	1.64548598345868e-05	4.3533635448327
PCGF5	0.321604687360008	7.40861181630435	4.83088227783133	2.24071399632859e-06	1.64596817027322e-05	4.35258671828263
IPO8	0.326833016852094	7.84575571242754	4.83031221413397	2.24664314832553e-06	1.64945952193555e-05	4.35007396096374
RAB30	0.242004720479525	8.09541366086957	4.82956383690095	2.25444991139811e-06	1.65432501870935e-05	4.34677560361915
SEMA4F	-0.307146877570322	7.70436709844203	-4.82941583044315	2.25599695251585e-06	1.65459441763231e-05	4.34612333904973
MDGA2	-0.491279163428147	5.28791020246377	-4.82873865911373	2.26308818309646e-06	1.65892763155053e-05	4.34313925968628
NEU1	-0.595953337384723	6.7066092957971	-4.82844088654627	2.26621321700035e-06	1.65975692388652e-05	4.34182718218799
TFB1M	-0.221843560675117	7.38698099623188	-4.82840532666581	2.26658668561841e-06	1.65975692388652e-05	4.34167049898495
EIF2AK1	-0.301937773813556	9.21304917942029	-4.82582332863588	2.293863550935e-06	1.67885430974747e-05	4.33029635630914
PRDX3	-0.385281702468063	8.48103408507246	-4.82523121863433	2.30016326670218e-06	1.68258682780202e-05	4.32768873450793
HMG20A	-0.315937941471686	7.56278478387681	-4.82423236434316	2.31082838060669e-06	1.68950711059686e-05	4.32329044414457
TNFRSF14	0.408090506535571	7.92893231376812	4.82369929803529	2.31653963353823e-06	1.69246944741192e-05	4.32094348908671
MCTS1	-0.317023733136859	7.24761446271739	-4.82362898572002	2.31729397349417e-06	1.69246944741192e-05	4.32063393823423
C11orf24	-0.256436172849258	7.35126420847826	-4.82272228170084	2.32704274254506e-06	1.6987048609427e-05	4.31664250373695
RAB33A	-0.472256928647667	7.70875677119565	-4.81966797204695	2.36017444789212e-06	1.72199408339184e-05	4.30320167939852
FAM134B	-0.405334744786265	8.13665769431159	-4.81914157890486	2.3659303202976e-06	1.72484851053864e-05	4.30088595520077
NTHL1	-0.429631350988486	7.22120915199275	-4.81908527597005	2.36654676907676e-06	1.72484851053864e-05	4.30063827832049
AKR1A1	-0.39751919756454	8.34973535565217	-4.81862368813924	2.3716064442329e-06	1.72763829441444e-05	4.29860784339522
ACSBG1	0.473624131568961	8.70565154865942	4.81717494259874	2.38755471073293e-06	1.73835304821432e-05	4.29223616105251
XPO5	-0.284619147146539	6.79135308065217	-4.81679400530503	2.39176535084625e-06	1.7405150760206e-05	4.29056104141898
LRRC4	-0.648897061143061	6.53527534623188	-4.81659992383477	2.39391335990216e-06	1.74117463931058e-05	4.28970763773756
RNF123	-0.348806573532248	7.80179584807971	-4.81637261480522	2.39643148451389e-06	1.74210257684491e-05	4.28870816471228
ACAA1	0.214891248429982	9.00618155206522	4.81605436083294	2.39996139115601e-06	1.74376469368812e-05	4.28730887563792
PCNT	-0.316926310798676	8.57635061434783	-4.81512256958063	2.41032521235495e-06	1.75038790537822e-05	4.28321245428565
TMEM177	-0.409590488957884	6.54070798706522	-4.81449755556306	2.41730110281895e-06	1.75454520521895e-05	4.28046508881652
TNFRSF11B	0.509130676396236	5.49250731355072	4.81422031341324	2.42040168588727e-06	1.75588685158806e-05	4.27924651580957
SPATA7	-0.380430726690148	7.39310212333333	-4.81269340442971	2.43754702736577e-06	1.76741064967685e-05	4.27253629699889
INSIG2	-0.363605524235766	7.87216666985507	-4.81189010218514	2.44661413530893e-06	1.77306821805877e-05	4.26900679303586
CRY2	-0.414143320899617	8.42972669902174	-4.81093654245676	2.45741950071067e-06	1.77997901128439e-05	4.26481774254089
C11orf57	-0.21999815700195	6.69137257876812	-4.81032333656612	2.46439242588428e-06	1.78410815633326e-05	4.26212425947823
TDP1	-0.333602737486195	6.81861267445652	-4.8081123642416	2.48969286523478e-06	1.80088689668569e-05	4.25241505883869
LDHA	-0.544753687283238	11.0876515502899	-4.80807371005395	2.49013741187589e-06	1.80088689668569e-05	4.252245347502
ARHGEF18	0.3320227322956	9.7885637698913	4.80671140362894	2.50585377978069e-06	1.81062339643894e-05	4.2462648733177
MANBAL	-0.400247907185975	8.92654251228261	-4.80668298000171	2.50618270875561e-06	1.81062339643894e-05	4.24614010991609
WDR82	0.359966565372003	11.0424553982971	4.80643709261753	2.50902995053442e-06	1.81174701320001e-05	4.24506083153268
TRIM27	-0.241820583049055	7.46984133141304	-4.80628391620791	2.51080522755459e-06	1.81209581605754e-05	4.24438851486804
ZNF664	0.267627873380826	8.35536995938406	4.80613912970204	2.51248438202506e-06	1.81237492228073e-05	4.24375303953511
MRPS5	0.255065375522371	8.20653850934783	4.80399153618824	2.53751860700855e-06	1.82949220699645e-05	4.23432904297115
HARS	-0.344044679777586	10.3321386044565	-4.80378830037052	2.53990012982065e-06	1.83026821790724e-05	4.23343739494736
DDAH1	0.317305752080026	10.6920767809058	4.80364366556299	2.54159627793577e-06	1.83054979997397e-05	4.23280286411724
MCM4	-0.22995747236185	6.39346532735507	-4.80167386525692	2.56480543427466e-06	1.84631758751712e-05	4.22416271425787
PMPCA	-0.397997486432512	8.32270049137681	-4.80017297367997	2.58262682503922e-06	1.85819271254618e-05	4.21758135396237
IGSF22	-0.530638431953312	5.71136362188406	-4.7994700389503	2.59101440995857e-06	1.86327154209482e-05	4.2144996065898
PDLIM4	0.363361066825278	5.77625717083333	4.79913624717509	2.59500649152123e-06	1.86518585497705e-05	4.21303635840839
NTNG1	-0.469482559984752	6.73696196394928	-4.79576991566543	2.63560030659367e-06	1.89339257681163e-05	4.19828413084722
GSTO1	-0.315173694788376	9.79763799369565	-4.79551791100306	2.63866370074647e-06	1.89462268692103e-05	4.19718012665376
EBF1	0.486617852473843	5.89956431666667	4.79359202785168	2.66218865121813e-06	1.91053589846632e-05	4.18874466926345
TCF3	0.267175096132814	7.02567804692029	4.7903660290551	2.70204880238933e-06	1.93814989032765e-05	4.17462106921724
LPAR4	0.593908912139438	5.59404111789855	4.78906286894194	2.71831328054464e-06	1.94881938308167e-05	4.16891804448827
RXRA	0.345470354070141	8.84139707673913	4.78758465170464	2.73687695411193e-06	1.96112547406804e-05	4.16245050645468
MAP4	0.349306205438257	9.83769243692029	4.78734710368623	2.7398715014148e-06	1.96226854261183e-05	4.16141133724171
XRCC1	-0.377361678489405	7.41623986786232	-4.78674734840897	2.74744613144295e-06	1.96668897913346e-05	4.15878786310665
WDR75	-0.253669526263211	7.6203492	-4.78571069024738	2.7605863053347e-06	1.97508682447493e-05	4.15425392659962
ZNF26	-0.290244299726066	7.44565404431159	-4.78540437114722	2.7644806475145e-06	1.97686446303395e-05	4.15291436603627
DBT	0.421189771596305	8.30272349445652	4.78499954413309	2.76963548675889e-06	1.97954120442507e-05	4.15114413300431
CPD	-0.270450927415737	7.56785356101449	-4.78484934550495	2.77155038899041e-06	1.9799007185335e-05	4.15048737466487
ATP5G1	-0.368145517956254	10.0093177379348	-4.7845000897533	2.77600803619299e-06	1.98207539162598e-05	4.14896028687089
IRX3	0.660941517531945	5.44244259427536	4.78337518419723	2.79041257923972e-06	1.99134634089967e-05	4.14404238511184
SLC7A11	0.472702251777696	7.60699866405797	4.78253296222811	2.8012445024657e-06	1.99805959603645e-05	4.14036097043919
PIGU	-0.344046828322205	7.75009319644928	-4.78193612198986	2.80894508598022e-06	2.00253365229794e-05	4.13775246984849
TMEM126A	-0.41909997856775	8.58710304731884	-4.77896386786531	2.84759893308725e-06	2.02905893489241e-05	4.12476628717792
PRKCE	-0.420958871753513	7.96369504768116	-4.77780536705217	2.86280366058486e-06	2.03787688096651e-05	4.11970649179293
TIPARP	0.460641564831487	8.36881693221014	4.77779952041372	2.8628805929573e-06	2.03787688096651e-05	4.11968095901734
NLGN1	-0.33908654589831	7.79231065318841	-4.77664699349007	2.87808500391207e-06	2.04766037594414e-05	4.11464829117489
DNAJC6	-0.426762893228345	9.30669449771739	-4.77642427131305	2.88103217512136e-06	2.04871775820116e-05	4.11367586264575
BRCA1	0.384461511773488	5.30659401398551	4.77568470066698	2.89083944097532e-06	2.054649846974e-05	4.11044709471735
DDT	-0.553431552616327	7.65724174518116	-4.77476376419704	2.9030967776362e-06	2.06231641908776e-05	4.10642712418401
HEG1	0.532782670346498	7.38755473318841	4.77432363625112	2.90897241339057e-06	2.06503926123467e-05	4.10450615808671
C3orf17	-0.299416063315097	8.1291859367029	-4.77425610898368	2.90987490565479e-06	2.06503926123467e-05	4.10421144435727
RFTN2	0.347226886335775	7.71996816471014	4.77387996463611	2.91490696522204e-06	2.0666229978271e-05	4.10256987727858
CX3CL1	-0.34954982191651	8.66785919713768	-4.77383486636389	2.9155108531793e-06	2.0666229978271e-05	4.10237306700609
COX11	-0.265411107196488	7.92933196807971	-4.77375894239987	2.91652778485334e-06	2.0666229978271e-05	4.10204173600764
CDH12	-0.67398567894053	7.1488301448913	-4.77328852648426	2.92283620467336e-06	2.06962918890188e-05	4.09998894780525
MAFG	0.285221366127553	8.26318906717391	4.77322254823991	2.92372204465138e-06	2.06962918890188e-05	4.0997010474406
STX12	-0.216892777704922	9.57181319634058	-4.77187464444379	2.94187611776656e-06	2.08142930370537e-05	4.0938201196405
PLP1	0.5222696328703	11.5482057647826	4.77150900750093	2.9468193696819e-06	2.08387534145483e-05	4.09222508196512
SP4	0.296005028653984	7.63244129351449	4.77102433746815	2.95338424676428e-06	2.08746508530119e-05	4.09011093949617
SYT3	-0.449894251324461	7.77489325210145	-4.7682279546271	2.99153774643095e-06	2.11336694298243e-05	4.07791660426417
SLC35D2	0.337535581892322	6.63084345192029	4.7678835772667	2.99626913598182e-06	2.1156436099634e-05	4.07641527871212
NPTXR	-0.587067573377666	8.49907778148551	-4.76753998399088	3.0009969453019e-06	2.11721672864683e-05	4.07491746300931
RIC3	-0.534114441686213	6.03637940800725	-4.76750224331866	3.0015166915424e-06	2.11721672864683e-05	4.07475294682366
PRKACB	-0.289745987392072	9.6829482575	-4.76551669950072	3.02898340796708e-06	2.13551706032792e-05	4.06609927653223
CHD4	0.3091021929439	9.12541093478261	4.76270763140476	3.06825664382167e-06	2.16211873951313e-05	4.05386163016064
DHDH	-0.573476095680109	5.32082064268116	-4.75972808793526	3.11044984922228e-06	2.19075028807855e-05	4.04088799876867
GAB1	0.286289607660762	7.03363699021739	4.75938305071681	3.11537190607415e-06	2.19311547383925e-05	4.0393860706207
VSIG4	0.600433106869448	7.49510062155797	4.75760311673667	3.14088273754976e-06	2.20996480826193e-05	4.03163958239858
MIF	-0.500635647194908	10.6454270449275	-4.75644908073154	3.15753043191975e-06	2.22056415480494e-05	4.02661839142671
XPO1	0.350147035343072	9.91650668865942	4.75368739627472	3.19771564086991e-06	2.24769756550971e-05	4.01460654526434
ARPC5L	-0.274960285588099	9.48071065652174	-4.75292337018857	3.20891977059371e-06	2.25361859962106e-05	4.01128448690148
ASTN1	-0.400749190369627	9.01467013	-4.75289384866417	3.20935345036244e-06	2.25361859962106e-05	4.01115613358703
UCHL5	-0.329626412197802	6.88621608235507	-4.75149468497075	3.22997251086796e-06	2.26696218818326e-05	4.00507364305359
ITGB1	0.360302693703137	8.1478748276087	4.75137465772902	3.23174725343999e-06	2.2670731233111e-05	4.00455192744923
[truncated: 12,024 more rows]
